# Supplementary material for: Metabolomics Analysis Reveals Novel Targets of Chemosensitizing Polyphenols and Omega-3 Polyunsaturated Fatty Acids in Triple Negative Breast Cancer Cells
Source: Int J Mol Sci. 2023 Feb 23;24(5):4406. doi: 10.3390/ijms24054406 (PMC10002396; doi:10.3390/ijms24054406)
Supplement: Supplementary file 1 [file ijms-24-04406-s001.zip › Supplemental Table S1.xlsx]

## Sheet: Sheet1
Group 1	Group 2	R2X	R2Y	Q2
vehicle	resveratrol	0.552	0.986	0.407
vehicle	genistein	0.888	1	0.995
vehicle	quercetin	1	1	1
vehicle	curcumin	1	1	1
vehicle	tannic acid	1	1	1
vehicle	EPA	1	1	1
vehicle	DHA	1	1	1
vehicle	doxorubicin	0.846	1	1
OPLS_DA models were built using SIMCA. Data was UV scaled.
