# Supplementary material for: Metabolomics Analysis Reveals Novel Targets of Chemosensitizing Polyphenols and Omega-3 Polyunsaturated Fatty Acids in Triple Negative Breast Cancer Cells
Source: Int J Mol Sci. 2023 Feb 23;24(5):4406. doi: 10.3390/ijms24054406 (PMC10002396; doi:10.3390/ijms24054406)
Supplement: Supplementary file 1 [file ijms-24-04406-s001.zip › Supplemental Table S2.xlsx]

## Sheet: Sheet 1
Peak info					Peak abundances
																																	VIP									p-value
Peak name (RT_mass)	ontology level	Metabolite name			vehicle 1	vehicle 2	vehicle 3	tannic acid 1	tannic acid 2	tannic acid 3	resveratrol 1	resveratrol 2	resveratrol 3	quercetin 1	quercetin 2	quercetin 3	genistein 1	genistein 2	genistein 3	EPA 1	EPA 2	EPA 3	doxorubicin 1	doxorubicin 2	doxorubicin 3	DHA 1	DHA 2	DHA 3	curcumin 1	curcumin 2	curcumin 3		Dox	Gen	Res	Q	TA	C	DHA	EPA		Dox	Gen	Res	Q	TA	C	DHA	EPA
16.08_328.2409n	OL1	DOCOSAHEXAENOATE			88871.3	92403.7	87202.8	134785	117650	120910	90835.9	76366.9	85190.3	98370.3	78419.3	81988.8	143200	146154	103387	105211	110346	100933	66370.1	79954.8	94411	240316	233037	185414	59142.7	59957.5	72680.1		1.13669	1.39412	1.07991	0.865612	1.64988	1.92656	1.84259	1.69821		0.324561	0.0405222	0.297543	0.636459	0.0030831	0.00530777	0.00166815	0.00686792
0.87_134.0451m/z	OL1	L-Aspartic acid			2.19186e+06	1.19463e+06	1.76928e+06	1.75849e+06	1.20353e+06	1.62857e+06	1.49567e+06	1.64877e+06	1.34589e+06	1.18933e+06	846688	620853	1.83355e+06	989600	1.59177e+06	616570	1.35418e+06	713770	1.36774e+06	1.75152e+06	1.23087e+06	1.83441e+06	1.22097e+06	1.00263e+06	488788	612129	344323		0.848766	0.809214	0.98421	1.46243	0.852292	1.85826	1.07494	1.42819		0.459317	0.553913	0.503285	0.0666143	0.602908	0.0144443	0.391741	0.090096
0.68_129.0661m/z	OL1	Glutamine			13223.8	12529.4	11436.5	9895.71	8081.89	8001.57	9363.17	8976.84	8689.28	8806.16	10199.8	8696.18	9039.71	12331.9	9495.54	5518.94	8822.82	7968.81	58404.4	69160.4	62843.4	11835	9784.56	7359.5	8422.78	10457.2	8980.67		1.94116	1.09578	2.09802	1.64325	1.59977	1.83971	1.43733	1.66887		8.61393e-05	0.141785	0.00366403	0.0112357	0.00985065	0.0176862	0.121123	0.0113835
1.32_308.0918m/z	OL1	L-Glutathione reduced			1.08119e+07	4.41937e+06	7.16385e+06	1.66271e+07	7.88457e+06	1.51161e+07	1.12043e+07	1.34883e+07	8.41954e+06	8.35022e+06	4.98145e+06	3.36771e+06	9.75635e+06	4.10551e+06	9.19589e+06	9.12941e+06	2.28263e+07	9.81571e+06	1.21291e+07	1.35348e+07	9.19493e+06	2.06676e+07	1.02032e+07	1.09548e+07	2.25628e+07	2.55281e+07	1.4922e+07		1.3695	0.695625	1.16686	0.9727	1.2603	1.82298	1.35608	1.17718		0.138552	0.935899	0.20487	0.466689	0.154017	0.0208835	0.16737	0.251718
0.66_117.0792n	OL1	L-Valine			959659	885074	998479	1.08658e+06	897059	901682	864106	1.0315e+06	1.16823e+06	676442	665778	485332	1.1137e+06	838968	1.10629e+06	596808	941146	603323	760376	752131	732649	980512	750707	718318	709657	810653	610834		1.85607	0.700744	0.876803	1.65906	0.757655	1.81023	1.28478	1.37121		0.0043504	0.496697	0.477852	0.00857771	0.852382	0.0234961	0.214324	0.119501
1.32_330.0737m/z	OL1	L-Glutathione reduced			75180.4	23030.3	35288.6	108856	46069.1	97163.2	72018.8	81803.9	45123.6	46091.4	25622.1	15608.7	75596.4	23246.2	57930.6	48422.3	141764	57344.1	68419.2	81293.7	63887.4	119885	55854.1	60011.8	134315	159719	93156.5		1.32701	0.731204	0.993059	0.99055	1.2136	1.79132	1.22311	1.09754		0.182683	0.742228	0.319004	0.443463	0.187435	0.0276478	0.260002	0.321787
0.85_241.0316m/z	OL1	L-Cystine			76903.8	37819.1	35432.7	27867.6	51095.1	20048.4	33631.3	29985.3	28130.4	13049.6	24323.6	9791.59	91348.6	166256	42071.8	8810.07	19585.6	9421.16	59337.3	41515.6	86521.6	5987.25	20448.1	8629.96	7867.65	9830.21	6754.09		0.939689	1.01182	1.5171	1.44971	1.02949	1.75756	1.59229	1.51202		0.544572	0.265405	0.223848	0.0722287	0.356222	0.035877	0.0535738	0.0543282
0.87_88.0395m/z	OL1	L-Serine			73679.3	35119.1	55641.9	56961.6	37511.6	54171.4	51525.2	55255.2	43425.4	38264.1	26815.4	19875.6	60917.2	33000.3	51774.6	19801.5	44900.3	21185.1	50503.7	59035.6	42194.9	58454.6	38351.5	30713.5	21259.1	24332.9	14046.2		0.594092	0.772033	0.697259	1.39545	0.805747	1.74586	1.04284	1.35154		0.745048	0.675039	0.705209	0.0987267	0.699417	0.0389739	0.42521	0.130617
0.54_89.1075m/z	OL1	PUTRESCINE			9280.42	10869.5	12122.2	25751.2	17798.7	16336.3	7185.43	4516.65	9005.76	5853.59	4348.23	5707.07	20839.2	12656.2	25481.8	19075.3	14022.9	16397.4	878.351	1259.15	679.588	14901.3	8824.85	6577.53	8571.6	8510.46	7654.68		1.93057	1.26887	1.6915	1.68838	1.48702	1.72337	0.800686	1.5991		0.000305854	0.0812088	0.0666915	0.00459007	0.0388077	0.0452762	0.8145	0.0265987
0.85_489.1158m/z	OL1	CITICOLINE			20761.1	2455.84	5185.7	8131.5	2007.87	6099.48	801.347	728.728	0	2415.52	0	0	7259.14	0	2086.72	3495	20799.4	2253.16	10114.4	6012.7	2883.58	9264.02	3711.26	0	178938	141050	39601.2		0.863341	1.0097	1.55538	1.22839	0.892543	1.68155	1.01108	0.747979		0.633426	0.35624	0.191615	0.206924	0.534894	0.0582171	0.460501	0.943965
13.23_372.3116m/z	OL1	Myristoyl-L-carnitine			3498.76	739.228	526.391	10831	3933.59	9823.55	25064.9	18896.8	10469.1	828.343	964.759	0	15034.6	7139.88	11251	2786.74	8577.39	2078.65	1862.66	4008.99	2694.66	1231.11	410.515	0	13880.3	12598.1	3238.01		1.1418	1.43444	1.88101	1.044	1.46015	1.63192	1.10037	1.15342		0.329756	0.018086	0.0188253	0.379585	0.0484823	0.0756217	0.366622	0.271558
0.80_330.0737m/z	OL1	L-Glutathione reduced			71680.1	19363.1	18818.5	96857.2	25580.9	68646.5	56676.3	97897.9	39336.1	46118	19676.3	13059.4	53231	21478.5	34498.1	43422.9	166633	37629.6	125740	65567.7	42016.7	132199	39460.4	31432.1	261793	197470	58628.9		1.2669	0.768239	1.06388	0.865677	1.01276	1.58286	1.02412	1.04843		0.248221	0.991742	0.319656	0.636332	0.375008	0.0950024	0.445732	0.370467
0.61_174.1121n	OL1	Arginine			529335	540645	408080	282060	424361	355056	293920	321435	421554	391091	514844	380184	473810	624788	388190	317077	444294	447888	406287	343693	524669	436834	451416	348852	341670	440722	361576		0.948906	0.597374	1.68107	1.0709	1.39071	1.57242	1.29769	1.22779		0.374771	0.973118	0.0627576	0.350186	0.0784127	0.0994052	0.205371	0.212236
14.56_428.3745m/z	OL1	Octadecanoylcarnitine			2889.88	1672.57	0	31983	10228.4	25659.5	16001.5	8990.54	4978.46	1382.27	0	0	17984.6	6988.14	12204.1	5324.32	15772.8	4796.13	1655.52	5013.53	4475.61	658.336	0	0	7074.89	5276.74	1979.75		1.38774	1.38253	1.68276	1.0906	1.50895	1.50589	1.29487	1.36168		0.175991	0.0296539	0.0636627	0.329688	0.0316996	0.129763	0.207305	0.124823
14.17_426.3587m/z	OL1	Oleoylcarnitine			6311.49	1968.39	0	34176.2	10753.4	33225.4	17063	11766.7	4849.63	2591.28	1278.23	0	27736.7	15403.5	25443.6	6199.46	21255.1	5276.75	1330.02	7461.63	7431.38	1643.04	633.646	684.919	15080.9	11636.7	3094.5		1.11407	1.48741	1.55493	0.945094	1.47868	1.46798	1.06482	1.22703		0.39216	0.00889262	0.101574	0.504861	0.0416946	0.148843	0.402075	0.212804
7.58_197.0789m/z	OL1	SUBERATE			93151.8	121427	69479.5	104129	124333	120033	109674	108826	136600	125995	136419	141676	97020.5	110701	101930	121643	112922	131976	123245	107339	108218	124851	132881	141658	117066	116620	142545		1.12148	0.805559	1.42201	1.46976	1.13013	1.46542	1.5446	1.30218		0.314496	0.612217	0.248959	0.0634824	0.256124	0.150177	0.0715021	0.160723
0.70_204.1235m/z	OL1	Acetyl-DL-carnitine			304016	75936.5	228501	212982	152141	138931	360039	315929	190518	205523	147072	58524.8	266237	141528	244226	122230	217596	116088	261714	270850	278584	206583	189415	130095	386722	404515	234800		1.06157	0.740696	0.786144	0.981812	0.8285	1.40931	0.838381	0.913368		0.371948	0.860234	0.364423	0.454701	0.64904	0.180947	0.718582	0.533427
4.08_219.1113n	OL1	PANTOTHENATE			1.04163e+06	224937	328949	641164	337620	476269	494352	656986	343990	293076	225044	138830	1.14511e+06	609341	726847	171733	610969	168405	1.07571e+06	855456	866284	411511	308760	229535	1.60414e+06	1.4623e+06	480827		1.32669	0.971582	0.665192	1.12477	0.753942	1.35996	1.01369	0.931826		0.207147	0.386165	0.908241	0.296025	0.871336	0.210433	0.45751	0.507889
0.50_159.0505m/z	OL1	Allantoin			3373.38	3577.13	4244.23	4510.28	3133.86	4052.89	4882.5	4054.98	3812.15	4020.44	3248.29	2297.89	4625.45	4504.18	5849.93	2901.24	4123.46	3559.58	3420.08	4468.64	4309.66	4916.6	2820.73	3094.8	3471.82	3406.39	2832.74		1.02175	1.33282	1.17885	1.03493	0.787673	1.35939	0.785135	0.831687		0.469394	0.0664964	0.282064	0.389886	0.746154	0.210785	0.872792	0.668012
0.78_399.1453m/z	OL1	S-ADENOSYLMETHIONINE			27920.4	7935.36	11108.7	20133.3	11781.4	24910.9	20797.3	29012	16666.5	24475.1	5453.76	3872.45	28598.9	21119.7	27414.7	7352.12	30145.8	7130.73	15251.1	11647.3	12144.5	27444	7718.2	4221.2	41625.9	41514.4	13352.6		0.852394	1.14659	0.866315	0.856879	0.816128	1.34998	0.80413	0.748279		0.69676	0.20342	0.41652	0.653858	0.675501	0.216673	0.803868	0.940706
1.71_145.0498m/z	OL1	3-Hydroxy-3-methylglutaric acid			7309.48	4306.24	2608	4375.55	2316.55	2096.64	5124.81	4074.01	3677.44	4195.35	3799.15	2030.57	7653.34	3488.82	5966.29	2964.42	2983.6	3052.07	3515.92	4974.06	1858.58	4539.15	3586.92	1791.09	2530.1	3346.27	2114.39		0.987711	0.812153	0.991016	1.01665	1.07482	1.34848	1.04909	1.15051		0.475698	0.627201	0.770804	0.411282	0.308565	0.217617	0.418526	0.27405
2.54_268.1046m/z	OL1	ADENOSINE			13808	2234.54	8645.27	7160.82	3046.05	5391.5	8466.15	11426.6	5849.8	2551.06	2892.02	1774.56	11783.1	4177.9	4381.79	3302.8	6538.66	2516.65	17852.1	8923.91	7121.13	4898.45	4986.44	4344.08	16546.3	26511.7	8640.2		0.913103	0.757547	0.221649	1.29557	0.95787	1.34847	1.11019	1.10653		0.550345	0.746378	0.929152	0.158454	0.441879	0.217623	0.357233	0.313358
0.85_148.0608m/z	OL1	L-Glutamic acid			2.52093e+06	1.96525e+06	2.41585e+06	2.70678e+06	2.05008e+06	2.7682e+06	2.71608e+06	2.89441e+06	2.46063e+06	2.04457e+06	1.7309e+06	1.22287e+06	2.82364e+06	1.99699e+06	3.10203e+06	1.34705e+06	2.52388e+06	1.90325e+06	1.96738e+06	2.53078e+06	2.07511e+06	3.0275e+06	2.02649e+06	1.76006e+06	1.87194e+06	2.29892e+06	1.4635e+06		0.593605	0.880936	1.30121	1.39881	0.910089	1.33578	0.773558	1.04051		0.674893	0.413366	0.139731	0.0969669	0.508141	0.225722	0.947897	0.378754
0.64_130.0502m/z	OL1	L-Glutamic acid			506327	1.64859e+06	582411	427790	852982	399862	471305	424545	674974	1.33285e+06	1.54677e+06	968330	469413	666452	639585	1.00091e+06	513618	1.71843e+06	376248	440293	514073	738089	748192	652687	399854	445552	424592		1.15738	0.947211	0.803098	1.01524	0.971167	1.29091	0.893227	0.790411		0.274765	0.439446	0.360244	0.412968	0.424872	0.255603	0.618419	0.761467
10.14_225.1103m/z	OL1	SEBACATE			37527.2	45079.7	0	43445.4	46219.4	44600.7	41413.7	42700.7	49353.7	47010.8	49351.6	54247.9	41242.6	42283.7	42486.1	42334.1	42400	53238.8	45259.8	42544.2	39353.7	47567.7	49360.1	49430.9	42380.2	44263.2	51277.8		1.11732	0.987705	1.42248	1.26004	1.09891	1.27893	1.30201	1.15607		0.349939	0.358076	0.297141	0.183229	0.284997	0.263926	0.202414	0.269302
0.61_189.1602m/z	OL1	N,N,N-TRIMETHYLLYSINE			9973.3	9114.52	7437.91	7205.35	4214.27	10233	6986.86	6733.42	9416.48	7779.12	11035.7	7162.92	8869.1	10248.3	9553	3765.06	7633.28	7290.58	7750.11	8787.23	9273.04	10548.8	7575.56	6309.63	6547.9	9263.32	6236.6		0.808788	0.786346	1.03168	0.777741	0.960395	1.24694	0.869718	1.32809		0.797477	0.444813	0.375508	0.903402	0.438606	0.286875	0.65797	0.144521
1.49_290.1353m/z	OL1	OPHTHALMATE			62419.4	27188.7	35612.1	54005	30495.5	58599	63244.7	84569	53417.5	20438.2	10599.5	8153.18	114722	62710.8	134299	10539.1	41133.8	14530.1	26263.7	43378.2	31381.9	36082.2	16728.9	14366.8	66877	77582.1	37159.2		0.892566	1.33149	1.35599	1.46946	0.811182	1.2192	1.30406	1.1899		0.530847	0.0596667	0.145639	0.0636109	0.686675	0.307652	0.201022	0.241439
0.62_146.0694n	OL1	Glutamine			1.9731e+06	5.19996e+06	2.10788e+06	1.83814e+06	2.99089e+06	1.78043e+06	1.93569e+06	1.93048e+06	2.49142e+06	4.57873e+06	5.08246e+06	3.14743e+06	2.04883e+06	2.74132e+06	2.65952e+06	3.38962e+06	1.98838e+06	5.31506e+06	1.27996e+06	1.7005e+06	1.9007e+06	2.66909e+06	2.71519e+06	2.13862e+06	1.76758e+06	2.03459e+06	1.8683e+06		1.20923	0.855619	0.716623	1.04045	0.934655	1.20537	0.896612	0.7916		0.242229	0.60092	0.414042	0.38359	0.472988	0.318335	0.613036	0.758296
0.50_102.1154m/z	OL1	SPERMINE			516.8	6892.48	3635.49	7733.61	8180.15	2469.73	7455.53	947.807	700.093	1776.29	2346.68	710.149	5280.5	11813.4	12698.6	4114.24	3428.87	3301.1	1895.49	5310.28	2086.37	3060.37	1379.87	1364.94	733.506	272.847	3237.5		0.836809	1.24469	0.127786	1.08296	0.991638	1.1874	1.05194	0.746052		0.799128	0.10371	0.833083	0.337542	0.39973	0.332538	0.41551	0.973019
9.60_183.0997m/z	OL1	3-hydroxyoctanoic acid			28881.2	24394.5	16233.1	24414.8	26737.4	24327.5	25335.9	24699.2	27710.7	25547.1	27056.1	24348.4	23912.7	27652.2	22525	23227	25913.3	25961.9	29900.2	28822.8	33770.2	24865	28823	27996.5	24925	27945	29673		1.44853	0.700099	1.10735	0.916482	0.839597	1.1862	1.1114	0.840957		0.127624	0.722471	0.511399	0.547872	0.62684	0.333503	0.356085	0.650281
1.02_204.1236m/z	OL1	Acetyl-DL-carnitine			45686.2	6589.96	11355.5	29559.5	7517.49	16490.8	35742	39606.8	19000.4	13275.8	6588.09	4745.53	45123	10906	26041.9	7521.49	24846.6	6570.28	33827.9	30351.9	19095.9	26874.3	9788.82	8567.07	59106.5	50792.1	14419.6		0.836606	0.77023	0.793836	1.06201	0.764934	1.18535	0.859453	0.882392		0.643254	0.717094	0.500582	0.359718	0.820886	0.334182	0.676646	0.579624
5.34_105.0337m/z	OL1	4-hydroxybenzaldehyde			2874.81	1412.15	2222.46	1460.46	1423.02	1465.37	1372.75	1597.47	1525.48	1399.34	1473.29	1007.04	2252.42	2181	1085.3	1524.18	1678.04	968.958	2316.55	1734.95	1999.34	1464.42	1776.85	1342.35	1654.1	2027.93	1251.61		0.807456	0.871584	1.52224	1.3545	1.24574	1.18532	1.2762	1.27901		0.753908	0.591614	0.192057	0.121476	0.164065	0.334209	0.220392	0.175961
13.64_301.2987n	OL1	SPHINGANINE			6468.87	5639.56	935.965	50008.1	20757.1	52302.1	11927.6	8949.61	4584.34	5753.54	1733.95	1154.49	55939	29667.5	51490.3	16861.5	44137.4	14572.1	3948.21	11360.8	7129.34	3497.75	1321.12	1608.21	3227.2	2894.42	901.843		1.18971	1.48966	1.43453	0.915304	1.53728	1.17387	1.17428	1.41417		0.318831	0.00758239	0.205594	0.54973	0.0235687	0.343487	0.299749	0.0969474
2.07_218.1393m/z	OL1	Propionyl-L-carnitine			736444	124197	219490	480095	156522	309120	256299	374785	180421	152707	76765.7	52143.7	939567	247714	627911	86729	309338	75758.4	386524	362700	192532	288551	146505	120508	205993	192694	66569.3		0.731917	0.892718	0.861613	1.18843	0.759697	1.16205	1.04264	1.04094		0.828727	0.424883	0.675192	0.239123	0.842917	0.353233	0.425425	0.378303
4.80_246.1706m/z	OL1	2-Methylbutyroylcarnitine			445372	71498.3	159168	325692	118988	229527	108659	197911	93567	89760.4	48442	35726.1	531161	177541	356224	67266.9	244698	58241.3	316944	254152	176214	170262	97108.8	83532.4	154338	151362	55483.4		0.727219	0.892985	1.07592	1.21658	0.742168	1.08412	1.06368	0.960254		0.852719	0.442362	0.477505	0.21617	0.996415	0.422095	0.403247	0.470931
0.64_398.1382n	OL1	S-ADENOSYLMETHIONINE			11010.8	48997	16134.4	12149.7	26620.2	15381.2	23242	13129.8	32282.8	92870.3	49936	37823.2	14765.5	28246.4	30872.9	36512.7	18073.8	57544.1	2399.98	12320.6	11021.4	54088.6	29850.9	19850.8	13310.9	17222.9	17555.3		1.22732	0.751658	0.130891	1.28641	0.857071	1.02689	0.913206	0.932474		0.243768	0.956298	0.858426	0.164658	0.594254	0.478612	0.587599	0.507016
4.36_159.0688n	OL1	INDOLEACETALDEHYDE			12166.2	1740.25	3545.83	7896.03	3858.38	6006.26	5092.22	7179.94	3786.5	2120.32	1274.08	661.396	13486.4	7325.56	8427.9	1639.81	7705.2	1384.75	7031.28	5980.39	6376.13	3582.26	2935.05	1573.94	11175.6	11557.7	3677.78		0.788038	1.00047	0.639873	1.18649	0.742521	0.999219	1.0726	0.876321		0.851487	0.352091	0.896882	0.240753	0.977471	0.508155	0.394118	0.589256
0.64_119.0585n	OL1	Threonine			421217	792254	369816	442442	360727	402962	341718	434492	365234	456566	675939	450143	503989	413140	530525	369872	464963	735290	312124	355932	371013	407019	327012	292555	452304	495987	333792		1.20052	0.808675	0.924069	0.770945	0.987332	0.990782	1.23872	0.745761		0.247961	0.759196	0.339616	0.998951	0.404918	0.517497	0.247974	0.980905
0.98_118.0866m/z	OL1	L-Valine			588685	230674	352377	420975	285741	344840	349094	389573	306125	248943	222421	190837	677312	447982	451517	218324	442966	196581	455440	346151	392826	317573	309309	251545	561952	574148	317112		0.767887	0.985336	0.742085	1.25655	0.790252	0.985464	1.05425	0.960774		0.948391	0.356363	0.71475	0.185767	0.738993	0.523473	0.413076	0.47028
4.87_298.0976m/z	OL1	METHYLTHIOADENOSINE			375673	83213.9	134422	235990	103314	194551	123812	248754	127309	141808	96659.6	66525.9	397922	182962	267155	84552.4	330102	80266.9	219821	148418	163637	136031	106811	84288.5	354628	371137	117613		0.797011	0.896274	0.716598	1.06284	0.758138	0.978531	1.07997	0.776614		0.836071	0.482252	0.768992	0.358822	0.85009	0.531367	0.386678	0.801786
1.73_131.0949n	OL1	L-Isoleucine			2.16056e+07	5.5387e+06	9.70862e+06	1.52385e+07	9.16071e+06	1.20362e+07	9.94378e+06	1.3648e+07	8.89391e+06	5.83051e+06	4.6385e+06	3.09888e+06	2.34054e+07	1.46745e+07	1.54167e+07	4.83178e+06	1.47574e+07	4.59947e+06	1.44505e+07	1.23562e+07	8.70925e+06	8.81573e+06	8.664e+06	6.23803e+06	1.99079e+07	2.046e+07	8.92031e+06		0.695482	0.983067	0.684652	1.25515	0.742455	0.975787	1.04695	0.929252		0.934532	0.375309	0.786441	0.186791	0.979631	0.534526	0.420805	0.511373
0.68_365.1061m/z	OL1	LACTOSE			233500	97207.5	100855	113146	132768	96188.7	94204.3	132319	105802	53980.4	73328.5	52687.5	164471	291874	95955.2	38462.4	165719	44586.7	210708	207143	299159	106523	123777	71713.5	99498.9	159438	71802.6		1.42352	0.723683	1.06208	1.32716	0.881417	0.961291	1.05374	1.04434		0.152853	0.609997	0.51385	0.138005	0.55268	0.551546	0.413616	0.374737
0.64_162.1128m/z	OL1	L-CARNITINE			729350	332510	948159	898558	514518	802458	558700	857072	822121	569695	296342	325116	930050	452140	934178	418418	639910	351609	830475	658556	507386	854256	621337	774628	657139	660708	400646		0.556936	0.672385	0.679377	1.18266	0.781265	0.885729	0.847823	1.0449		0.983244	0.693522	0.727654	0.243985	0.764861	0.65199	0.699112	0.374147
3.65_232.1550m/z	OL1	Butanoylcarnitine			911948	136835	272249	595522	203642	401862	357039	566872	250500	182712	105946	74048	1.22632e+06	361880	714764	113295	409804	98802.2	595697	507408	335753	249343	129156	114152	439076	394890	127850		0.72725	0.912437	0.665561	1.16874	0.75124	0.876079	1.15206	1.00278		0.883196	0.39841	0.858139	0.255954	0.887084	0.666748	0.318965	0.420118
0.62_132.0538n	OL1	L-Asparagine			21599.6	60272.8	33203.2	28658.6	37653.7	29835.1	55036.9	34917.6	60956.6	60533.2	66867	52580.6	32405.9	47061.1	51764.2	41205.6	39392.2	62032.6	22518.5	34245.7	38819.7	56731.4	40936.4	36763	31445.7	38010.6	66924.1		0.786955	0.809325	1.05306	1.30783	0.842517	0.869838	0.877151	0.911907		0.62916	0.6968	0.43878	0.150344	0.621207	0.676616	0.645021	0.535507
0.66_170.0428m/z	OL1	L-Glutamic acid			244836	126876	198999	281960	154247	247652	246704	287846	221207	178046	109208	86324.5	301757	171252	343072	127645	241477	119130	193271	224180	180271	268018	141781	135966	183670	200726	133470		0.547356	1.04239	1.15638	1.22461	0.913407	0.867034	0.782146	0.853864		0.818367	0.258379	0.192884	0.209857	0.503245	0.681139	0.887322	0.626917
0.54_203.2235m/z	OL1	SPERMINE			26094.7	75183.2	53368.8	144069	116956	64690.9	124913	29105.7	9540.27	12954.8	21779.2	9181.07	171703	210181	202639	29955.6	73490.1	38864.3	119432	88710.8	42519.3	36120.2	14834.1	13142.2	54917.8	21438.2	54950.9		1.22178	1.55445	0.149848	1.46437	1.33994	0.862315	1.41614	0.765117		0.293374	0.00147998	0.942004	0.0657795	0.104811	0.688885	0.132458	0.842817
3.25_165.0795n	OL1	L-Phenylalanine			186352	38711.6	65955.5	132223	66827.7	84142.2	81514.7	100670	59083.2	46169	31886.5	18963.1	231404	116706	109194	36494.3	110352	34353	88799.1	95025.6	83779	78280.3	64150.7	41227.1	130087	162931	62503		0.756349	0.942665	0.783584	1.19603	0.743277	0.849104	0.989761	0.92394		0.872059	0.409129	0.74162	0.232797	0.960413	0.711572	0.485572	0.518638
1.55_153.0410m/z	OL1	Xanthine			12190	2076.07	3526.51	4272.03	3755.14	4015.02	3245.02	4942.4	2870.21	1700.71	1562.19	401.078	8914.03	8775.32	3836.57	860.205	6453.56	578.127	9904.88	7017.27	9953.81	3261.35	4489.55	1782.04	4814.84	6817.27	2061.05		1.09272	0.801578	1.03916	1.22031	0.866904	0.84892	1.02476	1.00123		0.411224	0.745103	0.524216	0.213223	0.576983	0.711899	0.445017	0.421889
1.32_169.0742n	OL1	Pyridoxine			245908	50145.5	82569.8	115833	101228	96087.3	78496.5	117765	65221.4	38663.7	41357	25810.2	221947	211722	105342	31982.7	157168	30616.8	188461	136874	204926	69212.9	92634.7	52919.7	107003	144337	57366		1.03676	0.914204	0.980816	1.22585	0.790603	0.833669	1.0423	0.928692		0.473532	0.494093	0.566583	0.208892	0.738033	0.740351	0.425795	0.512133
0.95_291.1306m/z	OL1	Argininosuccinic acid			49800.5	14113.2	17008.1	33953.6	10899.5	22155.5	27916.6	41981.5	19408.7	17473.2	9713.66	5530.14	48978.8	22716.7	35181.7	11891.9	36107.7	10151.5	22342.8	22949.9	13276.2	29297.3	12400.2	9281.21	33245	26273.1	9128.19		0.902568	0.857823	0.588523	1.17505	0.788525	0.816221	0.989251	0.857324		0.564047	0.562782	0.842676	0.25049	0.743768	0.776957	0.486186	0.620886
6.85_377.1465m/z	OL1	RIBOFLAVIN			22028.3	705.464	0	7485.88	4626.72	6386.5	5753.05	9193.73	5402.47	1693.07	1072.59	543.444	15064.7	14328.7	5767	436.338	9029.62	804.99	15620.4	10185.9	14909.4	5028.28	3184.95	1720	11306.8	15164.5	3265.58		1.04454	0.840334	0.729834	1.00823	0.756984	0.812377	0.911711	0.857549		0.46486	0.624353	0.918856	0.421445	0.855626	0.785804	0.58983	0.620496
3.36_159.0655m/z	OL1	Succinylacetone			11795.8	6073.6	5737.28	5452.32	4738.12	3339.05	8765	7837.88	8184.15	7002.39	5617.39	4143.19	9358.53	3938.05	8598.39	4500.3	4073.46	4405.86	6655.58	7902.84	7353.61	8053.96	7718.12	5526.75	7602.92	8864.02	5261.81		0.816097	0.752277	0.67684	1.07589	1.22555	0.809373	0.830878	1.32474		0.791487	0.836755	0.852499	0.344919	0.178555	0.792965	0.73501	0.14657
0.62_105.0428n	OL1	L-Serine			10900.9	56716.8	14890.6	13524.2	37804.7	15403.1	20282.2	11186.6	28051.7	62671.8	83412.9	60488.6	12722.2	32517.9	23423.8	49883.3	23615.8	103910	8749.05	14873.9	19081.7	32169.7	27109.7	24633.8	10962.6	13678.3	43116.5		0.957259	0.76135	0.348048	1.46631	0.780488	0.807626	0.771699	1.10067		0.425139	0.783821	0.645763	0.0649461	0.76723	0.797242	0.976305	0.318837
0.85_102.0552m/z	OL1	ALLOTHREONINE			69274.1	38774.9	55339.3	66478.4	50044.8	67276	63891.8	69340	55949.7	42291.5	35238.6	27105.2	78101.6	54264.8	73873.1	32271.6	64262.3	34448.3	50044.6	58593	53601.7	65380.5	48839.7	38881.3	60520.9	69357.4	42124.2		0.622932	1.02748	0.686048	1.36119	0.882706	0.798384	0.810897	0.96047		0.968644	0.281091	0.422616	0.117599	0.550584	0.821463	0.784452	0.470661
0.68_132.0770m/z	OL1	Creatine			112777	85411.5	79438.5	138043	84276.7	118097	46104.2	73906	81645.4	34095.8	47045.3	47684.7	137766	143957	131259	32874.8	118786	42797.4	849767	809015	805350	117062	72748.9	67836.3	90306	100339	78971.9		1.95204	1.46848	1.48005	1.64259	1.05692	0.793875	0.828699	1.02683		2.00868e-06	0.0143765	0.164264	0.0113547	0.326848	0.834504	0.739966	0.39339
0.87_223.0753m/z	OL1	L-Cystathionine			350962	171315	269069	446389	277846	446700	285176	347586	257409	311578	208131	162683	420449	245604	412827	149238	388620	184071	258069	276344	218843	309360	187493	159613	284585	310818	160808		0.587304	1.01371	0.40485	0.873145	1.23228	0.782132	0.937971	0.773594		0.827618	0.281957	0.602674	0.62207	0.173656	0.874431	0.552163	0.811719
14.32_313.2743m/z	OL1	17-Octadecynoic acid			15664.6	24493.4	42209.4	18695.7	27416.2	28251.3	20012.3	23116.6	32567.1	22345.6	28739.5	33854.7	17866.5	23348.6	26281.6	23184	26899.3	34188.1	20719.8	24027.3	28198.2	22891.6	27661.9	32175.2	21492.3	22404.8	34181.7		0.871433	0.872523	1.01646	0.775113	0.780838	0.780999	0.771318	0.748001		0.717922	0.577454	0.810218	0.924368	0.766161	0.87896	0.989057	0.943721
0.78_162.0764m/z	OL1	DL-2-Aminoadipic acid			7322.43	6775.59	8626.23	7191.77	6904.8	7748.87	7997.24	8044.32	8550.26	10531.6	8689.62	7074.68	6483.63	7521.93	9303.39	7427.43	7015.91	8541.66	8106.56	7222.75	8763.87	10184.3	7044.36	6830.62	6640.12	8249.09	7603.08		0.973279	0.783217	1.24886	1.06628	0.827005	0.772637	0.83189	0.752092		0.554124	0.853466	0.341177	0.35512	0.652135	0.919757	0.732741	0.908914
0.76_170.0815m/z	OL1	(-)-Norepinephrine			177587	23480.6	67174.5	70672.5	69169.2	48704.2	55549.9	81560.7	39838.6	27926.4	30174.8	17259	121758	134216	46609.5	25524.9	104063	22436.2	175202	95354.7	150921	47742.7	67867.8	32500.5	89574	119210	43281.6		1.12578	0.773152	0.963463	1.1934	0.855209	0.772477	1.02739	0.933351		0.378152	0.840745	0.556147	0.234976	0.597603	0.920737	0.442091	0.505837
0.68_116.0709m/z	OL1	L-Proline			131146	95692.7	236645	114923	172282	104041	237829	129263	170770	224058	170941	84217.1	158277	118194	186195	142199	126834	171023	121038	135400	139954	183088	184639	129569	138367	150545	161523		0.839993	0.689901	0.781571	0.7742	0.83409	0.771953	0.799392	0.759234		0.628241	0.995623	0.66337	0.933174	0.637693	0.924044	0.81865	0.868548
0.64_265.1122m/z	OL1	THIAMINE			307022	263972	301670	118894	89721.8	126626	188700	270172	266305	217440	321268	202030	303493	408704	227552	209097	361146	257037	445445	364829	513812	295543	299416	283973	253325	339940	287232		1.71222	0.734557	1.44332	1.08894	1.68711	0.770829	0.78144	0.789809		0.0290048	0.701276	0.174273	0.331382	0.000524805	0.931663	0.891036	0.763089
9.02_265.0702m/z	OL1	LUMICHROME			6750.69	1761.61	0	5428.17	3838.51	4308.93	4792.13	4799.23	3398.67	2243.2	1195.61	2721.7	10676.6	5763.81	6370.53	2976.12	6364.21	1966.77	4930.83	3988.39	5381.13	3650.38	5060.67	3446.54	2058.14	5065.21	1973.84		1.10309	1.21953	0.997436	0.82575	0.942828	0.77031	0.910793	0.807207		0.402592	0.134431	0.51165	0.724303	0.461818	0.935482	0.591205	0.719845
0.61_155.0698n	OL1	HISTIDINE			115371	137045	105373	89068.9	107950	98255.3	93389.2	97327.6	114866	107242	131359	88491.3	125439	149866	135062	79700.4	125414	141741	96043.4	95393.3	128485	124261	106458	84302.6	117237	143104	101392		0.839944	1.06327	1.18713	0.917617	1.30299	0.770269	1.07483	0.759069		0.429545	0.209791	0.202979	0.546088	0.126439	0.935797	0.391852	0.869341
1.08_168.0660m/z	OL1	PYRIDOXAL			4731.21	1124.91	1796.65	3280.72	1981.55	2377.22	2749.33	3249.25	1807.39	1086.37	927.327	198.339	3962.69	4536.8	1932.85	953.901	3376.12	561.05	3985.16	3493.01	3993.36	2214.3	2535.64	1103.27	2974.46	3254.11	1615.94		1.18124	0.873357	0.563947	1.25485	0.742165	0.767634	0.879806	0.90145		0.319031	0.533137	0.967697	0.187007	0.997168	0.96065	0.6405	0.550663
1.17_176.0558m/z	OL1	N-ACETYLASPARTATE			393678	158372	246503	417813	206038	365217	330614	388313	259146	211888	129310	92260.8	483071	252959	454317	138406	355003	140093	477064	525423	407732	332298	176665	158736	312882	316878	159305		1.59548	1.04213	0.662941	1.25065	0.892627	0.766825	0.876455	0.864021		0.0564201	0.260613	0.486509	0.190099	0.534761	0.972435	0.646214	0.60946
1.41_129.0430n	OL1	Pyroglutamic acid			2.30228e+06	737976	834931	784305	709716	662700	858535	1.13425e+06	728205	553454	630731	369857	1.36948e+06	1.46566e+06	813279	315049	1.0085e+06	314798	1.64306e+06	1.44272e+06	2.06785e+06	687455	1.02601e+06	592557	1.3745e+06	1.73833e+06	773533		1.03902	0.752864	1.09495	1.23059	1.06165	0.76607	1.09304	1.17775		0.473063	0.896465	0.500459	0.205224	0.321951	0.995173	0.373749	0.251252
0.85_156.0271m/z	OL2a	L-Aspartic acid			48916.3	32135.2	43670.3	47152.1	25971	52175.9	36695.3	55884.3	48462	39662.8	24613.9	15957.2	44425.1	33640.4	54047.9	20872	39035.9	23082.3	47036.6	42935.6	32481.4	52969.1	28904.3	24888.6	16555	19314.2	12637.9		0.516028	0.774216	0.61166	1.29833	0.742326	1.89628	0.915472	1.3356		0.914101	0.765034	0.506715	0.156609	0.98471	0.00881362	0.584238	0.139993
12.25_344.2801m/z	OL2a	Dodecanoylcarnitine			0	0	0	1434.87	0	910.994	3403.33	3869.32	1575.44	0	0	0	2993.86	752.813	1596.91	0	969.766	0	918.232	384.38	0	0	0	0	2771.53	2720.98	1054.77		1.37153	1.29411	1.93594	0	1.28838	1.83799	0	1.04513		0.17825	0.0526717	0.01355	#DIV/0!	0.135563	0.018002	#DIV/0!	0.373901
1.84_132.0659m/z	OL2a	N-ACETYLALANINE			1694.84	1295.68	1979.07	1914.98	1347.77	1549.88	1278.14	2155.92	1211.28	1745.59	1114.67	668.939	1316.95	906.782	1056.34	1073	1426.25	1548.45	2153.39	1823.61	4909.52	2194.59	1590.36	1797.08	789.65	1091.97	596.828		1.21116	1.29227	0.519135	1.1595	0.758264	1.79168	0.989824	1.14754		0.260975	0.0718691	0.780833	0.26409	0.849497	0.0275648	0.485496	0.276607
1.32_134.0451m/z	OL2a	MALEATE			375322	180570	258790	329584	172634	308599	241652	324509	216429	191583	125676	85897.3	318046	173605	335116	94448.6	230254	112301	229556	314648	204503	273176	173162	152906	91065.2	111103	65595.6		0.602263	0.727424	0.497741	1.39245	0.742277	1.76132	1.11935	1.31895		0.754543	0.960441	0.877865	0.100314	0.987112	0.0349097	0.348619	0.150135
1.36_103.0392m/z	OL2a	ACETOACETATE			7096.89	7517.66	8723.16	5942.67	6169.51	5784.23	7009.87	6285.95	6994.31	7646.12	7307.94	8200.66	7956.4	7233.15	4930.85	6436.67	5599.74	6989.27	8388.69	5955.37	5810.58	6805.61	7185.4	7452	5677.33	5806.16	6580.44		1.17106	0.9772	1.62327	0.775915	1.54246	1.75919	1.1822	1.43757		0.334564	0.358325	0.134533	0.917408	0.0222088	0.0354557	0.293078	0.0856522
0.54_263.1467m/z	OL2a	Creatine			142361	65434.2	195355	86257.8	99585	118008	135161	165309	84666.2	25735.2	31875.8	71295.4	86903.4	186725	53018.2	42103.7	121663	17340.5	263508	250672	232949	129843	149303	66675.6	324377	243979	249895		1.64964	0.794437	0.579492	1.4204	0.957825	1.74592	0.850248	1.23578		0.0415754	0.667405	0.899073	0.0860284	0.441937	0.038958	0.6943	0.206341
9.10_288.2174m/z	OL2a	Octanoyl-L-carnitine			1074.93	0	0	1047.43	0	612.18	1061.91	1195.37	1335.48	0	228.438	0	1793.32	894.352	1658.63	0	741.468	0	1229.86	806.628	1553.2	0	0	0	3503.02	4052.06	1309.38		1.49207	1.31319	1.56774	0.959844	0.805703	1.71944	1.09288	0.773797		0.115698	0.0744981	0.0840979	0.484102	0.699522	0.0464241	0.373901	0.811037
14.69_181.1591m/z	OL2a	5-Dodecenoic acid			456.64	458.099	237.983	560.77	543.067	148.001	322.478	298.075	586.514	266.713	795.945	970.938	518.251	587.801	321.976	887.594	424.671	728.357	727.183	591.839	288.367	765.624	584.064	899.434	647.155	498.722	804.278		1.12905	0.914585	0.485028	1.16407	0.760372	1.61733	1.64945	1.35712		0.366395	0.443688	0.885228	0.26005	0.83991	0.0811631	0.0354428	0.127411
0.64_112.0371m/z	OL2a	Sarcosine			4144.36	4966.44	3172.12	4817.93	985.842	4554.78	6159.05	7033.7	3294.79	7054.81	4900.64	3120.34	5304.42	3022.32	4794.15	3603.48	3344.49	2169.07	3813.9	3676.73	3173.43	3078.19	1517.71	1745.26	7803.34	7740.99	4250.01		1.08979	0.676568	1.18235	0.950018	0.824587	1.52025	1.60397	1.24989		0.385129	0.762767	0.322403	0.497833	0.657196	0.122873	0.0495697	0.196143
13.50_398.3274m/z	OL2a	3-Hydroxyhexadecanoylcarnitine			1086.11	628.714	0	3841.01	1072.28	5815.96	4862.46	2773.28	586.355	400.847	0	0	6655.87	2401.37	5293.36	1050.68	3827.5	827.783	894.926	935.496	2196.92	0	0	0	5225.11	4342.13	599.057		1.26127	1.37884	1.39518	1.15341	1.34809	1.51694	1.39616	1.16698		0.22011	0.0311734	0.163865	0.269535	0.100312	0.124442	0.143609	0.260128
0.64_84.0446m/z	OL2a	1-Aminocyclopropanecarboxylic acid			286502	345778	247496	238496	243056	230313	249951	263968	255536	307156	329516	216826	280117	264669	289717	218786	255026	326373	216761	244610	254625	286939	253281	205679	226374	266850	191636		1.37531	0.853415	1.15795	0.786361	1.30694	1.47625	1.18026	0.890403		0.150344	0.635793	0.271603	0.854371	0.124026	0.144569	0.2947	0.567225
6.44_153.0549m/z	OL2a	2-HYDROXYPHENYLACETATE			4074.62	4158.06	0	2723.59	3040.8	4013.47	4251.72	4738.23	4744.26	4026.07	4656.28	5065.04	3575.04	3655.07	3401.09	3285.79	3675.28	3232.07	4801.44	3822.06	4440.15	4682.31	5035.28	5472.46	5096.36	4892.96	5441.87		1.14516	0.837722	1.48468	1.16307	0.791258	1.45168	1.35047	0.83562		0.314679	0.59196	0.255203	0.260927	0.73625	0.157445	0.170848	0.660383
0.87_212.0592m/z	OL2a	S-CARBOXYMETHYLCYSTEINE			46426.1	16089.3	19838.7	20802.2	15429.1	19491.5	15783.9	18263	17619.3	12553.8	12880.3	14666.9	34486.5	19459.2	20751.2	11597.7	20100.3	12498.9	17743.9	24258.8	18636.8	14559.9	21649.1	15874	10472.8	13362.4	11509.2		0.963004	0.789632	1.28244	1.2179	0.982159	1.4154	1.10612	1.15625		0.499676	0.823041	0.345678	0.215127	0.411221	0.177468	0.361106	0.269149
1.38_113.0236m/z	OL2a	2-hydroxyglutarate			22065.6	17545.2	21669.7	16675.9	18689.5	16427.5	19680.6	17651	18310	20669.4	20021	19163.8	21695.2	22815.2	12956.3	17231.2	18726.5	15933.3	24634	19121.6	19145.8	18729.9	20059	17820.5	17649.1	18782.8	18243.8		0.774973	0.819327	1.33005	0.809689	1.31118	1.35814	1.08519	1.34977		0.828341	0.730095	0.295738	0.768555	0.121469	0.211564	0.381476	0.131639
1.93_103.0392m/z	OL2a	ACETOACETATE			13721.5	13595.4	17623.8	12374.8	14448.3	12523.1	13140.1	13196.4	14578.3	14288.4	15008.1	15721.5	16173.9	14458.7	9116.89	13611.7	13505.5	14168.7	16132.5	12131.5	12114.6	13728.3	15314.5	15813.9	12181.9	12513.2	14053.7		1.02518	0.861959	1.33061	0.771086	1.10786	1.33574	0.771391	1.00806		0.46396	0.527358	0.393123	0.986039	0.276536	0.225745	0.985679	0.414128
0.68_203.1507m/z	OL2a	N,N-DIMETHYL-ARGININE			13879.2	15528.3	8483.68	10095.5	8706.59	10041.5	7254.64	11206.6	10550.7	5687.56	7573.2	5529.7	10828.1	23702.2	11006.7	4217.01	13441.2	5816.37	10297.6	10012.4	14319.4	13302.3	10206.5	7245.88	7775.54	11988	7298.4		0.630982	0.581208	1.20225	1.51464	1.15093	1.31859	1.03256	1.18222		0.690818	0.620978	0.294185	0.045935	0.237886	0.236931	0.436383	0.247618
2.00_87.0443m/z	OL2a	3-hydroxyisobutyrate			92197.7	90169.1	121632	88235.9	92118	95440.7	102725	95694.8	99855.7	101055	95871.6	92370	115029	86520.2	79844.6	87953.6	86574.3	88351.3	111208	86096.1	74430	104871	102036	97117.6	83812.4	82625.1	93939.1		0.947581	0.643454	0.989949	0.851865	0.978119	1.30095	0.771214	1.17998		0.509532	0.63799	0.862973	0.66424	0.416197	0.248745	0.999388	0.249432
6.49_260.1863m/z	OL2a	Hexanoylcarnitine			8743.36	651.858	0	6736.99	2226.11	5223.74	3662.89	5440.05	2031.35	1543.34	968.858	288.797	7463.95	2260.74	4576.73	970.052	4596.71	992.421	9971.16	6565.21	4466.23	1569.44	1074.39	302.084	12930.2	9347.62	2973.26		1.19953	0.842741	0.71189	0.961749	0.835696	1.28212	0.985552	0.786301		0.298048	0.635151	0.855215	0.481484	0.634496	0.261699	0.490667	0.772756
0.76_315.1279m/z	OL2a	Glutamine			3324.1	2774.99	3866.5	3379.67	2257.17	3498.57	5286.27	3452.33	4133.81	4404.02	3228.88	940.447	1950.98	6865.6	4592.37	2435.36	3925.34	1907.99	850.448	941.432	1908.47	2946.88	3724.15	2318.89	3663.73	3595.35	6048.43		1.81614	0.687881	1.27039	0.842104	0.846688	1.27359	0.931281	0.974723		0.0106935	0.474206	0.193748	0.685395	0.613297	0.267682	0.56147	0.453089
0.89_447.0684m/z	OL2a	CDP-ETHANOLAMINE			16403.3	1382.78	1049.53	9268.35	2228.79	4421.82	17663.5	23509.8	8608.83	5341.59	1746.51	0	25170.8	5498.45	13555.6	920.257	5431.74	0	11431.7	8941.39	6903.79	4274.02	0	0	30038.6	20391.1	3061.12		0.899172	0.970234	1.29714	0.947684	0.754623	1.24889	1.05878	0.953938		0.619104	0.329625	0.196621	0.501152	0.867657	0.285439	0.408334	0.478915
10.44_153.1278m/z	OL2a	10-hydroxydecanoic acid			10679.7	16640	0	14309.5	17325.9	12934.4	12728.7	13361.1	15386.7	15469.6	16465.6	16645.7	11856.5	13023.8	11916.2	14231.2	14166.4	14905.7	15978.9	13583	14581	15333.1	16394.4	15612.8	13175.3	14452.7	15080.6		1.11776	0.861716	1.29322	1.21156	1.06612	1.16086	1.24519	1.08305		0.317724	0.552876	0.392943	0.220167	0.317361	0.354223	0.243087	0.33569
0.52_245.2341m/z	OL2a	N1-ACETYLSPERMINE			0	0	0	0	0	0	1038.31	0	0	0	0	0	0	0	0	0	0	0	0	871.453	0	0	0	0	0	0	6787.11		1.02727	0	0.936203	0	0	1.13765	0	0		0.373901	#DIV/0!	0.373901	#DIV/0!	#DIV/0!	0.373901	#DIV/0!	#DIV/0!
0.62_150.1128m/z	OL2a	Betaine			512.857	1327.94	802.93	451.028	5989.56	776.093	237.756	530.67	0	804.055	37103.9	213.991	397.557	709.266	386.864	1414.4	342.086	428.952	417.188	412.365	583.78	255.661	7060.13	173.234	783.736	32537.8	568.47		1.32735	1.12445	1.47787	1.03716	0.95383	1.12789	0.961885	0.801382		0.169574	0.215697	0.0922518	0.387326	0.447159	0.382389	0.520304	0.733575
0.82_172.0406m/z	OL2a	L-Methionine			10118.5	2651.65	230.235	6838.2	2027.19	4095.64	5516.74	5182.31	1452.74	1801.75	1516.12	195.717	16967.7	5799.24	8870.57	1720.79	4130.11	1914.13	1997.88	3624.93	3885.86	1373.19	4532.52	277.555	9342.63	10868.1	3495.96		0.871672	1.07143	0.868975	1.06763	0.742165	1.11622	0.960993	0.869316		0.720766	0.236654	0.934795	0.353669	0.997008	0.392705	0.521456	0.600645
0.89_276.1196m/z	OL2a	Cytidine			29235.7	10677.5	12721.7	14306.9	9866.7	14495.7	17802.6	22377.4	16516.2	8784.03	8381.77	5934.94	23222.3	23227.9	16014	5296.05	22969	5450.76	25862.5	26071.8	31293.6	16257.1	16572.8	10397.9	28375.4	33939.8	13709.5		1.39269	0.836507	0.572582	1.27451	0.925597	1.10045	0.880056	0.945502		0.171959	0.632968	0.836251	0.172908	0.485664	0.406957	0.640077	0.489775
0.66_325.1135m/z	OL2a	LACTOSE			2669.94	48843.1	3052.71	3830.87	9257.6	1074.88	7960.45	3256.06	5928.4	15693.5	48185.2	47594.6	3978.52	40069.6	3975.45	11293	7701.45	28910.4	2842.64	12020.2	23329.1	6736.23	14992.5	7054.18	0	2543.18	8882.39		0.616694	0.674141	0.675714	1.05437	0.9637	1.09983	0.898404	0.753373		0.756463	0.916282	0.463065	0.368045	0.434354	0.407525	0.610213	0.900474
1.60_118.0654m/z	OL2a	Dopamine			1471.33	175.236	0	880.772	358.712	760.946	579.286	816.327	196.969	298.201	94.3402	0	1396.63	823.312	1072.79	168.455	1089.8	68.0375	1025.65	896.814	531.654	695.075	353.916	345.716	1120.31	1666.54	446.109		0.900861	1.0328	0.77622	1.00443	0.764741	1.09098	0.785944	0.761136		0.609889	0.327892	0.9729	0.426103	0.821649	0.415681	0.869133	0.859718
1.36_164.0086m/z	OL2a	O-Phosphorylethanolamine			13084.7	2110.95	3745.24	8223.17	1876.82	2410.29	10035.5	10832.3	3301.95	4809.6	2112.67	239.39	12437	6636.13	5426.39	2260.2	11676.9	399.07	11035.3	10739	9178.1	8605.56	4189.92	1610.77	12492.9	16536.4	3561.15		1.16551	0.828742	0.612252	1.07624	0.843945	1.08027	0.836075	0.787612		0.312378	0.670716	0.697427	0.344545	0.618481	0.425724	0.723532	0.769096
0.89_262.1041m/z	OL2a	pseudouridine			8596.53	4214.1	4238.93	8806.18	2548.13	7024.53	8280.71	11188.2	5159.27	4274.22	2123.11	1035.75	8511.26	4812.48	8513.31	1275.8	4527.61	887.177	7521.97	8528.78	8481.22	4885.09	3560.48	2559.97	9373.16	8100.63	4635.24		1.38855	0.921741	1.04668	1.32521	0.756017	1.05203	1.2009	1.34109		0.170165	0.450131	0.328105	0.139225	0.860428	0.453075	0.277669	0.136727
9.89_151.1121m/z	OL2a	10-hydroxy-2-decenoic acid			3441.76	7717.7	0	5737.89	6646.33	4508.32	4610.17	5796.43	5141.66	5778.53	5943.62	6501.59	4028.64	4901.71	4727.62	5334.77	5514.88	4525.29	8577.92	5067.76	5521.54	6740.86	6304.52	5478.59	4934.28	5203.14	6444.62		1.08245	0.791529	1.08263	1.06823	0.947331	1.03298	1.12978	0.890799		0.344017	0.729825	0.552443	0.353026	0.455768	0.472313	0.338978	0.56662
13.16_255.2323m/z	OL2a	Palmitoleic acid			733.366	576.637	1325.41	424.334	1005.05	1029.57	321.182	438.572	754.346	1023.27	830.209	326.998	184.246	1064.13	602.833	613.126	1240.63	338.341	527.488	650.608	273.865	948.916	638.587	1137.86	826.484	252.498	849.56		1.26624	0.846431	1.51142	0.859478	0.757114	1.02901	0.777144	0.818222		0.194725	0.486554	0.227048	0.648593	0.85499	0.476405	0.917073	0.695487
0.76_203.2236m/z	OL2a	SPERMINE			4133.66	10022.8	4061.03	12376	5721.38	7440.23	10792.5	5328.22	882.077	1958.17	3375.53	1176.08	20374.4	30827.2	16451	4969.62	12090.7	3866.04	23775.8	8663.65	6981.22	1503.23	1233.23	969.929	14278.6	3101.85	9604.5		1.23155	1.41926	0.39307	1.33442	0.964165	1.0215	1.5456	0.778848		0.282296	0.0251503	0.912999	0.133514	0.433758	0.484242	0.0711014	0.79474
0.62_110.0715m/z	OL2a	4-Guanidinobutyric acid			7070.13	9240.1	5362.93	4927.91	6273.66	5822.59	5646.39	6751.48	6906.93	5694.67	8431.85	5540.01	7728.8	8415.28	9168.43	4477.03	8853.83	9739.6	6468.45	5456.69	7688.58	6793.83	6070.92	4776.4	8736.98	10529	5894.09		0.589552	0.976598	0.77984	0.848544	1.12295	0.967682	1.11914	0.769725		0.623898	0.36796	0.543355	0.671291	0.262605	0.543971	0.348811	0.825243
1.28_123.0556m/z	OL2a	Nicotinamide			215172	84169.8	111828	117764	109206	92204.6	89316.5	106618	90637.6	72458.9	76559.4	55205.3	212720	192595	108005	65129.2	152357	52277.7	168855	127371	161387	70842.7	115804	73400.8	117248	130673	79188		0.859754	0.89469	1.25234	1.28898	0.921309	0.964352	1.17281	1.01556		0.730259	0.542195	0.360448	0.16291	0.491776	0.547904	0.300999	0.405745
0.66_180.0638n	OL2a	MANNOSE			7.12262e+06	2.97563e+06	2.80305e+06	3.15594e+06	3.42355e+06	2.54939e+06	2.79104e+06	3.36403e+06	2.4999e+06	1.99643e+06	3.40746e+06	2.42091e+06	5.43297e+06	6.5446e+06	2.53031e+06	1.67347e+06	4.49323e+06	2.17839e+06	6.08998e+06	4.87388e+06	6.76187e+06	2.17114e+06	3.33738e+06	2.16349e+06	3.21718e+06	4.53564e+06	2.38558e+06		1.15926	0.753985	1.27373	1.10569	0.966735	0.935721	1.17414	1.01053		0.348655	0.786698	0.379673	0.314533	0.430479	0.583088	0.299866	0.411358
0.41_172.0009m/z	OL2a	L-Aspartic acid			143.376	875.426	726.791	116.636	568.251	710.943	185.74	481.13	605.654	200.701	825.177	297.119	0	439.502	0	341.211	0	616.935	500.394	0	283.946	534.738	0	1011.52	686.707	516.726	0		1.16351	1.16576	0.659634	0.85442	0.803541	0.934661	0.786789	1.01126		0.295192	0.178512	0.570891	0.658913	0.704739	0.584442	0.865417	0.410539
4.36_204.0905n	OL2a	L-Tryptophan			58437.3	11933	21940.9	38608.9	20734.9	29423.2	28802.3	34953.6	22728	14425	7361.94	5192.8	76317.4	35733.3	43706.4	10483.1	36235.2	9744.79	33197	30943.4	31573.3	25041.6	18773.3	12596.8	49584.3	55735.5	18431.3		0.75894	0.996879	0.614492	1.23075	0.744627	0.925327	1.01333	0.929198		0.939957	0.323788	0.900353	0.205103	0.94118	0.596541	0.457926	0.511445
0.72_150.0553m/z	OL2a	PYRIDOXAL			3095.21	1656.55	2578.85	1523.86	2051.8	1756.51	3030.35	1596.64	2309.89	2269.23	2039.52	1206.81	2548.09	2879.13	1625.51	2027.83	1568.74	1511.92	4385.32	2403.89	4236.68	2419.86	2205.01	2087.32	2471.33	2229.55	1954.83		1.37151	0.771367	0.429863	1.10262	1.18337	0.893283	0.869664	1.27875		0.181999	0.877449	0.834923	0.317581	0.21095	0.64082	0.658066	0.176137
2.84_131.0706m/z	OL2a	(R)-Pantoic acid			5830.05	4394.02	5976.55	4536.18	3753.17	4196.66	5847.47	5362.45	5277.16	4852.63	5011.17	5078.55	5354.3	4210.79	718.732	3888.68	4451.53	4695.76	5468.5	4876.99	4364.73	5315.84	4750.62	4388.78	5442.84	5270.98	4657.68		0.90632	1.08506	0.344665	0.980452	1.36967	0.889394	1.10006	1.34921		0.452222	0.254269	0.867066	0.456471	0.0888856	0.646532	0.366927	0.131969
4.80_213.0738m/z	OL2a	3-Hydroxysuberic acid			2268.64	1033.62	2585.2	2159.18	1757.79	2416.15	2704.63	1371.91	1068.49	2495.64	1721.59	1720.76	2755.84	2570.8	1469.11	1745.01	1740.71	2127.37	1778.95	1830.94	874.258	2008.42	2772.2	1594.55	2142.66	1354.67	1629.44		0.807058	0.837363	0.608101	0.771345	0.774725	0.883498	0.807111	0.760824		0.455099	0.651276	0.738097	0.976573	0.785576	0.655351	0.795095	0.861132
0.66_205.0686m/z	OL2a	SORBITOL			50836.1	22739.2	21387.1	22330	28231.6	18074.5	16913.6	23816.9	21685.7	11817.5	20464.5	15624.3	35785.2	78800.9	17117.7	10347.8	44314.6	9528.22	47416.5	41949.9	67587.6	19383.7	33680.8	19421.4	25865.7	36497.7	16970.4		1.38679	0.711749	1.31355	1.25216	0.965969	0.877681	0.959875	0.915543		0.170038	0.584717	0.330963	0.188982	0.431453	0.664259	0.522904	0.530348
7.30_195.0633m/z	OL2a	2-Octenedioic acid			1858.98	2579.91	3412.89	1949.11	3184.41	2290.26	2815.32	1961.45	2236.66	3105.65	3841.74	3574.08	2706.47	3198.86	2435.2	3633.26	2877.62	3773.88	3380.53	2251.12	1656.08	2870.36	2445.42	3507.52	2845.13	2077.17	3847.96		0.817429	0.810992	0.928681	1.31086	0.765663	0.869903	0.915479	1.24521		0.794768	0.761578	0.61599	0.148375	0.818026	0.676511	0.584228	0.199497
6.53_147.0444m/z	OL2a	4-COUMARATE			1825.5	2529.4	153.406	2088.43	2054.71	1523.41	2259.64	1422.01	1724.59	2623.49	2847.66	1675.63	2034.87	2178.95	1669.19	2392.9	1684.29	2061.28	3012.02	1545.58	1199.46	2447.18	2805.38	1448.23	2481.6	1798.16	1247.13		0.858488	0.858911	1.00661	1.09181	0.84109	0.861969	1.04804	0.937669		0.66684	0.559486	0.708751	0.328452	0.623949	0.689459	0.419643	0.500071
9.48_171.1020m/z	OL2a	AZELATE			88.0905	0	0	0	0	0	116.472	0	0	0	0	0	117.734	0	0	158.922	0	295.76	0	0	0	0	0	0	0	0	148.894		1.11976	0.696118	0.510022	1.04908	1.01372	0.832338	1.09288	1.18215		0.373901	0.850068	0.855375	0.373901	0.373901	0.742973	0.373901	0.247674
5.16_202.0479m/z	OL2a	Hippuric acid			13393.4	2465.71	3798.54	4851.08	4151.99	3545.29	3714.14	5074.72	3072.6	2571.45	2507.93	1321.84	10810.9	9500.73	3056.79	1468.86	5660.66	881.902	10389.9	6196.35	8996.05	2609.48	4132.82	2879.08	5711.41	6976.94	3162.66		0.926069	0.802038	1.08211	1.15139	0.894826	0.832001	1.0766	1.05882		0.617761	0.782723	0.498128	0.271352	0.531326	0.743641	0.390067	0.359789
12.51_283.1886m/z	OL2a	Heptanoic acid			3401.68	4663.74	6341.37	4670.29	5385.3	5672.9	4899.01	5186.14	5437.7	5808.76	6947.95	5452.11	3706.22	4642.82	3629.01	6166.24	5483.62	6161.17	4621.52	4059.06	3910.73	5106.88	5301.19	5886.47	4512.23	4922.4	5793		0.984393	0.962827	1.09709	1.16556	0.827626	0.813341	0.965644	1.1585		0.528801	0.424697	0.689473	0.25874	0.650846	0.783554	0.51548	0.267247
12.77_239.1623m/z	OL2a	12-Hydroxydodecanoic acid			615116	787918	1.10313e+06	736471	778905	770803	656842	724988	855707	829077	842189	900313	670457	719776	657742	818961	756786	884428	776437	683543	610443	765794	886298	927237	710659	738793	923535		1.09682	1.00217	1.11184	0.780176	0.83486	0.809657	0.783729	0.750298		0.389779	0.348983	0.592864	0.887389	0.636156	0.79228	0.879413	0.922243
15.06_267.1936m/z	OL2a	2-hydroxytetradecanoic acid			12337.8	15848.7	23612.7	16167.4	16577	16448.5	15757.2	14303.4	17180	17723	18547.3	20805.8	13586.7	15134.9	14709.1	18239.2	17423.8	18732.9	17929.3	11683.1	15010	19068.5	18860.1	20936.4	15766	15260.3	17997.2		0.968535	0.932806	1.08024	0.865032	0.768512	0.806114	0.957403	0.774398		0.562023	0.453463	0.680916	0.637589	0.807249	0.801012	0.526119	0.809025
3.38_131.0706m/z	OL2a	(R)-Pantoic acid			12642.5	15062.4	21083	14927.2	15891.6	15245	15632.5	15172	16614.7	17575.3	16943	17280.7	14511.4	14062.1	12689.9	16399.5	13418.5	15972.5	17230.9	13317.8	12876.7	17988.8	16734.5	16895.2	15370.4	14209.3	17274.7		0.947276	0.953726	1.03002	0.831386	0.790852	0.798656	0.833509	0.803774		0.56658	0.384103	0.866445	0.710326	0.737354	0.820706	0.729142	0.727857
5.77_131.0586n	OL2a	trans-4-Hydroxyproline			37517.8	26956.6	34212.3	26946.8	24759.6	21317.8	36462.1	34499.2	35808.3	28929	27607.4	26451.2	33487.7	20744.7	48754.6	22942.5	19194.7	27948.8	27226.5	38710.5	37507.6	30317.4	30241.8	28457.5	31713.6	33823.3	30822.1		0.77822	0.741024	0.622404	1.26825	1.404	0.797945	1.09918	1.45727		0.757507	0.876797	0.443502	0.177333	0.0721367	0.822693	0.367779	0.0766801
0.87_191.0668m/z	OL2a	Dihydroorotic acid			3235.96	1373.15	1449.62	4495.9	1817.62	3965.92	3157.12	4219.06	2282.78	1822.08	1200.4	261.551	3537.77	2666.67	4387.85	825.722	2480.99	308.391	3051.94	3216.53	3892.32	1877.57	1556.29	566.206	2266.7	2316.18	1869.77		1.51272	1.2395	1.23245	1.13117	1.14849	0.790859	1.0691	1.00827		0.107277	0.126767	0.220335	0.289971	0.239988	0.843812	0.397683	0.413897
6.26_233.0438m/z	OL2a	Caffeine			14315.4	20217.1	29235.3	19878.6	22163.5	22711	19828.1	17820.7	24725.5	22329.7	24304.3	26919.2	16994.7	19702.4	19530	22401.6	18616.3	25676.5	16846.6	18947.8	18311	21426.6	24258.8	27118.7	16136.8	17778.8	26977.3		1.0019	0.85893	0.978917	0.940187	0.744365	0.783271	0.938423	0.763686		0.503155	0.600425	0.92754	0.511967	0.944389	0.870035	0.551541	0.848681
0.66_144.1022m/z	OL2a	L-CARNITINE			9525.8	5193.08	10252.2	9998.51	7372.31	8276.13	9623.28	10249.6	8970.48	7970.6	6665.46	5113.87	11378.3	6927.97	11040.2	6421.41	8844.9	5650.73	8196.12	6826.48	5686.78	8967.84	7144.17	6521.57	8206.03	8482.72	7518.36		0.897571	0.777381	0.703505	1.04002	0.748705	0.780349	0.858867	0.93363		0.459593	0.531274	0.470681	0.384073	0.904165	0.881632	0.677744	0.505462
2.93_209.0926m/z	OL2a	Kynurenine			3265.92	165.18	0	1811.7	557.826	1426.64	1268.92	1691.67	234.61	305.403	169.957	0	4113.15	1772.36	1142.53	0	1658.1	195.574	1232.1	1322.13	1370.7	646.846	471.256	180.333	1470.6	2101.79	386.651		0.801598	0.938245	0.752327	1.01974	0.746829	0.778828	0.944618	0.825702		0.884429	0.438415	0.948632	0.407607	0.919074	0.888131	0.543095	0.679949
14.79_267.1936m/z	OL2a	2-hydroxytetradecanoic acid			26979.7	34471.6	48167.1	37989.6	36407.8	34720.1	36793.8	36903.2	40333.1	43183.7	40340	44211.8	33646.5	34145.8	32428.3	37064.1	39681.3	37945	37491.8	31613.8	14534.4	40914.9	41517.5	41774.1	36010.1	34783.6	41159.1		1.03464	0.815466	1.04852	1.03243	0.742443	0.774236	0.996722	0.777119		0.402991	0.641198	0.827187	0.392751	0.980045	0.910526	0.477253	0.800174
0.82_245.0572m/z	OL2a	L-Cystathionine			9298.43	3840.88	5367.56	14503.7	6207.24	16167.1	8147.87	10778.1	6813.27	9734.33	5933.45	3329.22	13978.5	7260.71	13286.4	4108.54	11868.3	4455.12	9278.5	7367.02	6226.18	9494.3	4432.48	2215.28	7656.17	7667.71	3477.78		0.972706	1.21662	1.01772	0.772735	1.26099	0.767259	0.810794	0.765446		0.47636	0.117338	0.294442	0.950439	0.153545	0.965608	0.784735	0.841498
1.55_118.0269n	OL2a	Succinic acid			34785.5	8594.66	11102	21590.6	13319	18266.4	18808.1	23015	11966.9	10718.8	8437.21	4520.8	30537	25905.3	19675.1	4515.43	22499.3	4669.26	27950.2	25960.9	31928	16274.9	13331.7	7674.07	19603.2	25628.1	8125.94		1.22759	0.936255	0.649334	1.12541	0.743167	0.766891	0.94202	0.93774		0.287475	0.464033	0.980656	0.295417	0.962412	0.971303	0.546619	0.499977
16.54_355.2613m/z	OL2a	Docosatetraenoic acid			0	0	0	1112.06	555.415	1738.51	0	0	0	0	0	0	2623.1	1890.04	1571.17	940.215	1921.08	1137.32	0	0	0	0	497.848	0	0	0	0		0	1.53316	0	0	1.51684	0	1.09288	1.66963		#DIV/0!	0.00286935	#DIV/0!	#DIV/0!	0.029315	#DIV/0!	0.373901	0.0112513
16.95_425.3397m/z	OL2a	7Î±-Hydroxycholesterol			0	0	0	5445.42	0	15479.4	603.754	0	0	0	0	0	6580.18	4765.02	4943.15	0	7292.74	1122.83	0	0	0	0	0	0	0	0	0		0	1.56094	0.936203	0	1.19882	0	0	1.13947		#DIV/0!	0.000714044	0.373901	#DIV/0!	0.198745	#DIV/0!	#DIV/0!	0.283625
12.03_193.1230m/z	OL2a	Dodec-2-enedioic acid			0	0	0	199.918	0	0	0	0	0	0	0	0	0	0	0	0	351.009	0	0	0	0	0	378.412	0	0	0	0		0	0	0	0	1.01372	0	1.09288	1.04513		#DIV/0!	#DIV/0!	#DIV/0!	#DIV/0!	0.373901	#DIV/0!	0.373901	0.373901
1.32_179.0489m/z	OL2b	L-Cysteinylglycine			44431	22232	31839.8	79320.2	40031.9	78519.6	53123.1	63268.8	39614.2	41222.9	24467.5	16470.4	43791.5	18044.5	46459.2	45589.1	109246	51664.8	45583	68011.1	46431.1	96630.4	51386.6	58487.2	93156.8	116769	78864.3		1.45308	0.700622	1.42898	0.882372	1.37942	1.90512	1.52355	1.29417		0.103404	0.783489	0.110903	0.605135	0.0839505	0.00769966	0.0802248	0.16591
0.74_232.1549m/z	OL2b	Isobutyryl-L-carnitine			143535	154857	195114	229014	183096	178967	213167	229778	177237	187691	121784	67886.6	202848	197454	306974	113313	165770	95568.9	156852	215934	168772	218539	131958	93104.2	96198	101060	96602.5		0.859534	1.21744	1.52464	1.05619	1.17184	1.86493	0.847115	1.23659		0.539149	0.141138	0.127765	0.366056	0.220317	0.0133575	0.700531	0.205747
13.99_400.3430m/z	OL2b	Hexadecanoylcarnitine			9037.99	3199.47	1176.07	43934	16920.7	43466.9	57257.6	35950.5	18554.6	5743.56	2676.03	478.704	47049.7	24273.9	34814.2	10218.6	29568.8	10123.4	4935.48	13487.9	10333.2	1444.19	0	611.657	30045.8	27857.2	10504.4		1.32288	1.46568	1.7405	0.874035	1.51305	1.70658	1.32221	1.31621		0.210605	0.0114964	0.0456347	0.620404	0.0304483	0.0502818	0.188914	0.151842
11.09_251.1259m/z	OL2b	5-Methylcytosine hydrochloride			106739	125572	26138.8	123833	129485	126941	129323	120301	140869	145999	141141	142393	118002	121210	121229	135061	120353	140116	130878	124161	113117	141954	139140	141599	131764	125021	151655		1.17905	1.01188	1.5186	1.33177	1.13206	1.39727	1.38997	1.22372		0.302568	0.327625	0.229539	0.135143	0.254404	0.187934	0.147159	0.215275
9.14_187.1334m/z	OL2b	10-hydroxy-2-decenoic acid			145733	223801	20001.8	183970	247510	258179	179589	202706	285774	206430	272740	303565	173221	199626	230971	211164	226874	298274	191777	215286	238210	205118	265768	307025	184557	224573	316324		1.23152	1.02067	1.44842	1.36104	1.20821	1.39363	1.43427	1.31816		0.23391	0.311199	0.241307	0.117685	0.191523	0.190066	0.122727	0.150626
7.78_183.0997m/z	OL2b	3-hydroxyoctanoic acid			57883.9	76958	37863.6	71077.8	82495.9	75616.5	71600.5	68879.8	90607	81869.1	88424.2	91541.9	61169.9	70951.9	65457	77809.4	70005.6	84603.4	76053.4	68461.5	67615.1	85413.6	90240.2	94667.7	69483.8	71348	96540.7		1.12049	0.855589	1.48672	1.47052	1.21717	1.36826	1.60704	1.2821		0.320609	0.515501	0.214263	0.0631604	0.184759	0.205314	0.0485453	0.173887
0.70_218.1392m/z	OL2b	Propionyl-L-carnitine			1.43952e+06	407364	791084	1.11841e+06	541472	850577	693550	1.05505e+06	630126	430605	264984	159487	1.67664e+06	803559	1.28227e+06	238807	889646	232928	1.03428e+06	878795	720072	945185	566270	421366	491794	534112	251787		0.681313	0.929377	0.597551	1.34193	0.748232	1.34166	0.957061	1.10346		0.996172	0.394203	0.805788	0.128945	0.907698	0.221951	0.526565	0.31622
9.82_123.0807m/z	OL2b	1-phenylethanol			9368.74	14041.1	8388.37	12723.9	14552	13050.6	12095.5	12164.7	15072.1	14239.6	15069.2	15504.3	10419.2	13235.4	13064.7	14546.7	12852.9	14164.9	13543	12768.1	13674.4	13209.6	14811.8	15980.7	12074.6	12587.8	16965.5		1.26445	0.885592	1.36331	1.45081	1.20265	1.3244	1.47654	1.32272		0.197295	0.451397	0.277753	0.0717348	0.195782	0.23311	0.10149	0.147806
8.79_180.0642n	OL2b	PARAXANTHINE			120174	126771	897.145	155502	115567	194319	134761	171952	140631	160740	112755	136895	191860	150562	157963	130308	162994	125968	145962	175259	149836	157234	118110	159346	171198	119953	139899		1.42009	1.24866	1.57673	1.14418	1.20215	1.32403	1.2747	1.17888		0.150588	0.120814	0.192703	0.277907	0.196169	0.233353	0.221461	0.250327
8.97_203.1283m/z	OL2b	SEBACATE			17619.2	23012.4	0	20702.8	22934	23238.6	19876.2	19662	25785.2	23141.4	26374.3	25941.2	18515.8	21029.4	21116.3	22673.7	21125.4	25188.3	22301.1	20701	21109	22262.5	25869.7	26628.7	20969	21278.6	27718.8		1.12906	0.949471	1.37393	1.27346	1.10501	1.29788	1.33089	1.17803		0.324032	0.394239	0.318654	0.173647	0.279209	0.250832	0.183265	0.251023
19.13_153.0525m/z	OL2b	Mevalonolactone			230030	270749	267244	231660	271606	247017	245549	250012	300184	294090	320901	321567	209276	238002	227938	265720	236526	301111	281099	233698	250031	274943	314517	326765	256660	265011	321110		0.742113	1.24423	0.807794	1.58537	0.785631	1.15519	1.54286	0.850849		0.958101	0.116833	0.693836	0.0239814	0.751967	0.358966	0.072204	0.63225
5.77_241.0954m/z	OL2b	N-ACETYLSEROTONIN			171.763	0	0	2025.62	173.777	840.769	186.912	0	0	0	0	0	6084.02	330.502	6951.99	0	158.344	0	0	368.143	0	0	0	0	0	0	0		0.72218	1.21404	0.553303	1.04908	1.2604	1.13765	1.09288	0.746951		0.654077	0.101786	0.955276	0.373901	0.153949	0.373901	0.373901	0.956949
12.53_95.0494m/z	OL2b	SORBATE			2473.93	2833.38	3367.01	3168.61	2582.8	3198.43	2702.54	2541.96	3058.52	3053.9	2426.25	2706.28	3429.21	2308.19	3272.44	2603.22	3118.82	3042.44	2994.47	2812.73	2439.25	3229.72	2992.09	3344.64	2994.8	3499.37	2967.95		0.845762	0.398849	1.00596	0.86657	0.77245	1.05819	1.12086	0.74981		0.666023	0.810232	0.702022	0.634598	0.793256	0.447002	0.347214	0.926283
18.87_169.0475m/z	OL2b	METHYGLUTARATE			299609	396672	390212	332569	402406	366699	350160	363375	452466	414747	460065	465268	303565	344317	340842	395822	352918	448071	384449	329737	366371	393773	466195	477795	354561	375016	487477		0.709407	0.984169	0.9658	1.44525	0.749496	1.0566	1.45919	0.99622		0.957903	0.391329	0.586559	0.0742545	0.898524	0.448559	0.109961	0.427645
13.16_153.1277m/z	OL2b	10-hydroxydecanoic acid			2452.28	3110.73	4139.67	2833.76	2940.11	2710.09	2603.7	2427.38	2451.34	3263.53	3349.67	2797.53	2554.58	2899.68	2491.96	2999.95	2957.51	2722.43	3464.21	2808.46	889.993	2992.59	2970.54	2854.38	2886.57	2686.12	2888.8		1.02628	1.04049	1.48055	0.785059	0.945426	1.05436	0.917221	0.914644		0.407262	0.312549	0.20853	0.860676	0.45832	0.45077	0.581662	0.531618
1.58_95.0494m/z	OL2b	SORBATE			27309.7	13707	18479	21989.3	15383.4	20228.5	18659.4	21414	16443	14022.5	13755	11848.7	30673.7	21728.6	22801.1	12366.6	21963.2	12405.9	23181.4	18796.5	19628.8	17806.4	16149.6	14384.1	26650.1	28318.6	17501.6		0.76569	0.992564	0.605389	1.26911	0.750172	1.05167	1.05122	0.975902		0.875234	0.343857	0.826152	0.176721	0.893945	0.453439	0.416269	0.451661
18.95_183.0996m/z	OL2b	3-hydroxyoctanoic acid			366412	486680	481333	392813	470913	408223	430680	433660	540821	517486	558134	578070	350319	406683	388347	477392	402144	535472	493363	402767	439304	494191	554334	575026	437106	462280	580725		0.739783	1.13511	0.877177	1.45705	0.816921	1.0473	1.46958	0.84056		0.99466	0.213073	0.681622	0.0689612	0.673743	0.457798	0.104845	0.651023
4.36_187.0638n	OL2b	Indoleacrylic acid			4.42651e+06	1.14217e+06	2.0745e+06	3.16515e+06	1.87595e+06	2.5808e+06	2.19564e+06	3.08656e+06	1.98584e+06	1.26067e+06	957451	666982	5.08104e+06	2.98374e+06	3.45616e+06	1.05199e+06	3.20933e+06	1.02645e+06	2.95298e+06	2.4928e+06	2.598e+06	2.08e+06	1.76604e+06	1.30552e+06	4.35072e+06	4.46571e+06	1.84878e+06		0.759025	1.00932	0.54491	1.2574	0.742177	1.02467	1.01671	0.899457		0.89892	0.329591	0.909559	0.185144	0.994914	0.48092	0.454072	0.553607
4.36_146.0604m/z	OL2b	Indole-3-aldehyde			105289	24857.7	46534.7	72690.2	41763.4	60725.5	49744.8	69907.1	44455	26125.4	20855.9	15192.4	121327	69142.5	80811	23704.7	74657.7	22644.4	70478.5	58831.6	61356.3	47244.7	39323	28762.2	104013	102174	42507.2		0.771174	1.00505	0.586572	1.2503	0.742312	1.0188	1.01782	0.892669		0.857126	0.334521	0.876199	0.190359	0.985368	0.48708	0.452809	0.563779
2.73_204.0872m/z	OL2b	N-Acetyl-D-glucosamine			161087	50310.6	73177.2	109407	44533	71632.1	87277.3	127943	69400.5	64188.2	58949.1	52618.7	129705	53632.7	59843.8	50582.4	111357	37862.2	187198	97696.2	88655.5	87994.6	47223.8	41974.2	179548	154564	59036.6		0.94732	0.779156	0.533745	1.07554	0.834109	0.99906	1.08126	0.919017		0.555378	0.757075	0.999699	0.345283	0.637655	0.508329	0.38539	0.52547
3.25_148.0528n	OL2b	trans-Cinnamic acid			1.27161e+07	3.49379e+06	5.90355e+06	9.10796e+06	5.65013e+06	7.16045e+06	5.92572e+06	8.16033e+06	5.30554e+06	3.7401e+06	2.97336e+06	2.05387e+06	1.40491e+07	9.00243e+06	8.10354e+06	3.09844e+06	9.12033e+06	2.96843e+06	8.60615e+06	7.32352e+06	6.64087e+06	5.80692e+06	5.4426e+06	3.84637e+06	1.18992e+07	1.20085e+07	5.43218e+06		0.730432	0.954508	0.701628	1.25373	0.742355	0.97905	1.01642	0.910563		0.959514	0.415859	0.769597	0.187828	0.983414	0.530772	0.454404	0.537428
1.58_164.0478n	OL2b	4-COUMARATE			2.8128e+06	733386	1.20787e+06	1.97572e+06	1.11037e+06	1.6236e+06	1.36953e+06	1.81289e+06	1.17045e+06	750785	595902	398074	3.03039e+06	1.80902e+06	2.21667e+06	581517	1.94826e+06	629085	1.76324e+06	1.62696e+06	1.82138e+06	1.24089e+06	1.04492e+06	791466	2.47557e+06	2.69334e+06	1.13609e+06		0.799073	1.00055	0.643664	1.24991	0.74235	0.961568	1.03528	0.916517		0.821115	0.349183	0.848685	0.190647	0.983631	0.551216	0.433405	0.528975
3.25_95.0494m/z	OL2b	SORBATE			55899.9	20642.5	32129.5	41445.8	28495	35092.1	30612.3	38571.4	27473.4	23034.8	20575.7	16950.3	61366	40527.8	32797.2	20582	41822.9	19664.7	43256.3	34670.7	30392.8	30551.8	29629	23032	54473.6	51065.7	28679.6		0.70921	0.866371	0.719301	1.23419	0.746981	0.960171	1.0028	0.921415		0.992033	0.553804	0.73179	0.202467	0.917763	0.552886	0.4701	0.522131
7.43_159.0656m/z	OL2b	Succinylacetone			17184.2	9984.58	13247.7	37753.7	13209.8	50570.7	13973.5	27563	12805.6	16209.5	7879.08	14490	50772.4	24570.9	22510.4	11282.5	32271.1	11275.7	16459.2	52730.5	18154.8	12161.9	9201.84	12283	30921.2	12397.4	9059.22		1.16452	1.19767	0.806073	0.784983	1.27856	0.919002	1.08227	0.904335		0.262344	0.109484	0.420325	0.861053	0.141879	0.604927	0.384384	0.546433
2.45_335.0646m/z	OL2b	Î²-Nicotinamide mononucleotide			200295	69884	101787	161668	64370.5	106566	157371	171672	119496	86323.4	70307.9	59745.7	260866	95848.7	123189	66165.8	158281	55400.9	204535	154044	104487	129906	61033.1	56518.4	207741	161311	84134.9		0.879008	0.755441	0.630355	1.15899	0.770692	0.895108	1.05075	0.882181		0.566954	0.606197	0.57812	0.264541	0.799385	0.638168	0.416772	0.579955
3.34_132.0658m/z	OL2b	Propionyl Glycine			6276.05	3035.45	4388.16	3348.13	2761.7	1690.62	5086.53	4801.44	3053.69	3243.17	3052.96	2263.57	4664.8	2184.99	5208.81	2553.17	2091.31	3045.69	4482.95	4565.38	4189.36	3642.35	3061.03	3197.71	4033.99	4726.85	3443.76		0.686854	0.781113	0.584286	1.29714	1.28689	0.888636	1.22833	1.3883		0.878665	0.700375	0.834659	0.157406	0.136514	0.647655	0.255942	0.110249
15.27_297.0830m/z	OL2b	2-hydroxyglutarate			11215.4	12215.5	15944.1	15790.5	10417.7	19701.6	13985.5	15613.4	11938.3	15876.2	11544.8	9137.63	15617.3	11836.9	15751.5	13191.8	16111.2	11051.4	13753.6	16449.4	13244.6	17683.8	8746.72	11328.2	17291.4	14359.9	10724		0.910596	0.68407	0.778484	0.827425	0.905642	0.857911	0.786406	0.756672		0.480992	0.543961	0.707655	0.720079	0.514782	0.696275	0.867088	0.881456
8.56_145.0532n	OL2b	Indole-3-aldehyde			137742	47322.3	4752.8	49483	22246.9	14448	80979.8	83122.5	54648.5	35077.5	29744.4	16137.2	93880	23562.1	98481.5	18251.5	20581.5	18071.3	60384	99622.5	107972	57731.2	42660	30816.1	94497.9	106914	40928.9		0.964651	0.786098	0.885564	1.01647	0.957005	0.848971	0.873896	1.09757		0.567442	0.859461	0.822467	0.411496	0.443004	0.711808	0.650635	0.321768
8.56_223.0851n	OL2b	N-acetyl-tyrosine			504915	162430	14976.3	179281	74602.5	47436.5	293650	296381	188474	126679	104405	53280.8	340538	85971.6	337668	66953.5	69281.3	63053.9	215322	355673	370368	204745	153023	105344	344844	379318	143472		0.939649	0.783692	0.872643	1.0118	0.954337	0.842535	0.875859	1.0895		0.603342	0.878762	0.840582	0.417113	0.446493	0.723482	0.64724	0.329456
1.38_142.0267m/z	OL2b	O-Phosphorylethanolamine			133636	22255.2	37433.3	80195.1	19504.4	39369.7	79210.3	107330	33868.5	37030	17547.9	11358.6	131288	41174.8	67772.4	32328.5	119917	18617.1	107182	75908.3	60549.1	66400.9	23296.7	16883.8	108781	101107	22454.7		0.844662	0.771156	0.568923	1.1203	0.819364	0.812956	0.98524	0.756661		0.677659	0.739918	0.836173	0.300295	0.668384	0.784451	0.491047	0.881515
5.77_219.1134m/z	OL2b	N-ACETYLSEROTONIN			5267.46	819.55	0	7296.36	1776.41	3120.05	2052.19	2494.69	662.663	977.513	268.187	0	17322.1	3177.8	10908.4	1635.6	5396.71	1239.28	596.166	3193.23	3070.82	1103.03	194.39	221.311	1797.63	2724.78	196.703		0.806374	1.16188	0.849428	1.03781	0.965446	0.801849	1.05551	0.79601		0.895494	0.127799	0.873731	0.386593	0.432121	0.812033	0.411756	0.746866
1.34_183.0666n	OL2b	PHOSPHORYLCHOLINE			1.02417e+07	3.28954e+06	5.06279e+06	1.04782e+07	4.73163e+06	8.51119e+06	7.19589e+06	9.09983e+06	5.27623e+06	4.24392e+06	2.60712e+06	1.78882e+06	1.43449e+07	6.7505e+06	1.22061e+07	2.9797e+06	8.64864e+06	3.04938e+06	8.648e+06	9.06485e+06	6.5057e+06	6.71556e+06	3.29127e+06	3.01217e+06	8.42533e+06	8.34663e+06	3.5714e+06		0.960252	1.1227	0.521005	1.22809	0.877789	0.793543	0.992537	0.832697		0.44805	0.186207	0.695623	0.207159	0.558632	0.835504	0.482239	0.666036
3.76_136.0760m/z	OL2b	P-OCTOPAMINE			2582.95	1177.05	496.937	2097.07	1349.43	1428.06	1890.85	2012.61	829.76	1524.18	1127.91	1154.18	4168.18	1623.27	2860.01	1105.44	1553.44	960.226	1788.12	2021.02	1606.76	1452.73	1250.76	1542.77	1324.81	1752.74	743.067		0.952606	1.1053	0.856425	0.793801	0.77954	0.791695	0.77123	0.792363		0.570432	0.200853	0.836273	0.822534	0.770151	0.841177	0.995695	0.75628
5.77_128.0709m/z	OL2b	Butyrylglycine			112730	45281.5	37736.8	47175.4	18533.4	17098.6	90364	91545.9	58860.2	46053.6	34370.5	19548.6	85131.4	17627.8	104483	19939.2	21399.6	20666.4	64909.9	112022	98090.8	55975	37497.4	30726.9	87980.8	87653.9	38663.8		1.0949	0.749143	0.836517	1.15134	1.17479	0.791689	1.07251	1.34423		0.393093	0.919292	0.596537	0.271395	0.217898	0.841195	0.394206	0.134875
4.23_179.0257n	OL2b	S-CARBOXYMETHYLCYSTEINE			25844.4	13208.5	19621.2	13086.8	11983.4	8982.89	15636.5	18231.8	13732.5	13062.9	13313.3	12753.9	18116.6	12288.3	13063.1	10841.6	12361.5	12751.3	24595.3	20669.4	23558.7	15553	19964.8	14729.6	19214.5	26424.1	15230		1.0534	1.05811	1.16176	1.30996	1.34882	0.778718	0.961645	1.38938		0.427204	0.281964	0.394631	0.14896	0.0999162	0.888617	0.520614	0.109674
12.75_302.3060m/z	OL2b	SPHINGANINE			50857.8	59474.7	77959.2	54531.2	64559.6	54087.2	56239	56835	63747.5	72608.3	64732.3	68421.1	52895.6	54435.1	47294.4	67309.2	53122.3	59447.1	70688.4	54074.9	50279.5	63560.3	67286.1	67717.1	54876.9	63971	65642.3		0.869305	1.08831	1.09119	0.93327	0.857558	0.778224	0.85023	0.787081		0.686165	0.246965	0.670791	0.522164	0.593381	0.890818	0.694335	0.770572
1.98_170.0816m/z	OL2b	Pyridoxine			7882.66	768.894	1569.98	3113.28	3148.15	1826.01	2224.96	3514.69	1048.74	96.6123	375.193	257.303	7222.32	7843.94	2387.96	291.632	5109.4	0	6292.24	4237.75	5967.5	1223.62	2919.96	554.401	3625.5	5023	623.534		1.08171	0.934883	0.906353	1.19632	0.779036	0.774539	0.995755	0.872149		0.421533	0.442941	0.653057	0.232557	0.771716	0.908884	0.4784	0.596003
16.67_180.0426n	OL2b	CAFFEATE			69627.7	76222.8	119963	92376.4	87175.2	105565	70565.7	96046.3	92548.8	86183.5	104313	96876.9	67154.6	87834	98041.5	96426.9	82796.1	77878.3	82812.9	79238.6	93604	83064.6	90522	78252	91490.8	87460.7	81024		0.819665	0.797147	0.96026	0.840852	0.797472	0.774416	0.809656	0.758787		0.846276	0.826582	0.906313	0.688207	0.719881	0.909547	0.787885	0.870706
14.52_297.0830m/z	OL2b	2-hydroxyglutarate			14891.2	15622.8	25254.4	21998.4	12846	24577.1	19657.1	21537.3	19972.1	20012.7	15790.2	15363.9	20548.6	18794.1	19627.3	17663.1	20370.5	14769.5	18103.1	22425.1	14646.5	22073.5	12396	17309.3	23270.9	15170.4	16478.2		0.552405	0.727568	1.07297	0.837349	0.766379	0.768686	0.814317	0.776211		0.963157	0.767827	0.623607	0.696211	0.81526	0.949248	0.775251	0.803086
3.61_100.0759m/z	OL2b	5-AMINOPENTANOATE			13616.6	13614.4	21056.4	14184.8	15351.7	15961.4	13940.1	14258.2	25947.9	14760.9	14661.3	16843.6	12671.7	14370.8	17880.4	13660.4	14769.8	15882.1	16372.3	13734.1	12750.5	15535.6	16741	17770.5	15182.1	15208	17758.8		0.924077	0.820623	0.856851	0.797993	0.792727	0.766225	0.795942	0.850822		0.540118	0.720115	0.696965	0.806856	0.732293	0.986801	0.830199	0.632297
0.72_152.0709m/z	OL2b	Pyridoxine			17256.1	2430.2	5314.4	7132.48	5152.33	5224.28	6573.79	7673.13	4230.81	3126.33	2973.75	2430.82	12372.6	13433.7	4479.1	2750	11813.2	2539.89	17032.5	9722.49	14785.4	5358.3	5972.98	2889.17	9368	11880.5	3942.89		1.1743	0.790624	0.866387	1.12749	0.845839	0.766135	0.993183	0.838146		0.33434	0.758281	0.664441	0.293449	0.614893	0.990666	0.481466	0.655566
1.34_148.0608m/z	OL2b	L-Glutamic acid			360102	200790	295319	410114	240978	423044	346924	445036	305327	231389	166831	116078	406967	282529	470419	151343	368682	186764	289504	355920	271516	350927	237964	212806	302101	360051	195950		0.568926	1.08972	1.01551	1.36338	1.00334	0.766097	0.81009	0.885381		0.721434	0.232467	0.265236	0.116345	0.385881	0.992912	0.786678	0.574957
1.62_114.0665m/z	PDa	Creatinine			149348	79232.2	95352.9	187336	94816.8	138086	140770	143953	99188	190650	177393	138337	191156	99850.5	163914	72604.9	131878	64355.8	729284	713351	582622	149374	99735	88113.1	112021	97797.6	73486.7		1.92565	1.0104	0.761798	1.4277	0.991419	0.920645	0.782935	0.886071		0.000374122	0.272929	0.47913	0.082479	0.399993	0.602734	0.883317	0.573887
9.78_321.0765m/z	PDa	1-(4-Fluorophenyl)-3-(5-phenyl-1,3,4-oxadiazol-2-yl)urea			0	0	0	0	0	0	0	0	0	0	0	0	0	0	0	0	0	0	24936.4	35081.9	31393.9	0	0	0	0	0	0		1.92359	0	0	0	0	0	0	0		0.000505509	#DIV/0!	#DIV/0!	#DIV/0!	#DIV/0!	#DIV/0!	#DIV/0!	#DIV/0!
14.42_397.0425m/z	PDa	Flucarbazone			7839.43	6501.97	7578.85	8130.51	6279.05	18401.4	7526.41	20148.8	7321.18	16699.3	9067.98	9766.42	17308.9	10794.1	9490.76	8447.69	14412	7380.92	10668.4	13220	13406	9352.06	6916	17247.5	9437.49	7204.39	6337.49		1.84763	1.21665	0.957932	1.32391	0.997577	0.831657	1.1902	1.1428		0.00623461	0.100194	0.364247	0.140043	0.392657	0.744323	0.286427	0.280715
0.64_122.0715m/z	PDa	4-Amino-2-methyl-5-pyrimidinemethanol			33899.7	27343	34295.7	13675.1	8359.32	13857.7	19659	28604.4	27737.1	20484.5	31969.1	20261.9	34251.6	42914.3	23753.1	20827.5	43470.4	26026.3	52852.4	42245.2	54758.1	32797.9	31436.1	29415.4	29267.5	41315.1	29675.5		1.78339	0.760784	1.54921	1.28685	1.65818	0.830404	0.801946	0.770813		0.0157971	0.779217	0.147455	0.164362	0.00232971	0.746826	0.810545	0.821338
0.70_241.1551m/z	PDa	Ethyl 4-(1-hydroxy-1-methylethyl)-2-propyl-1H-imidazole-5-carboxylate			18592.7	8082.89	12762.2	14812.6	9250.8	12863.6	18090.5	18145.1	12616	10757.6	5718.16	3229.01	22813	13600.8	16624.9	5448.35	16717.8	6133.16	26966	23813.8	24519.6	14003	6743.71	6490.26	12706.6	15523.1	10502.9		1.75849	0.975761	0.72614	1.30043	0.765105	0.768846	1.11012	0.954688		0.0199218	0.328073	0.426701	0.155216	0.820212	0.947735	0.357296	0.477962
0.64_237.0383n	PDa	N-(4-Fluorophenyl)-N'-1,3-thiazol-2-ylurea			143145	177742	164919	226366	226669	222771	221871	237041	239567	261499	150642	99630.1	188406	135686	269989	112465	111822	88254.9	219167	295750	244279	256196	167313	149033	116204	126864	103163		1.75688	0.9257	2.13132	0.783629	1.64677	1.83317	1.01993	1.67169		0.0210245	0.421648	0.00352814	0.867945	0.00339279	0.018904	0.450431	0.0109009
5.27_303.1469m/z	PDa	N-(2-Methyl-1,2,3,4-tetrahydro-4-quinolinyl)-N-phenylacetamide			10802.5	3565.55	8937.1	20236.3	6049.96	7586.21	10546.6	14974.5	4056.87	5987.43	5160.81	3606.45	8137.89	7750.18	11560.6	4702.14	19936.6	5290.41	14597.1	25465.3	25044.7	17878.7	7842.07	5466.99	27732.9	27972.8	13171.5		1.72122	0.865105	0.415234	1.14276	0.902681	1.71754	0.917806	0.813664		0.028675	0.607861	0.615152	0.279207	0.519254	0.0469847	0.580804	0.705334
0.64_257.1033n	PDa	Glycerophosphocholine			1.81878e+06	1.8943e+06	1.51396e+06	1.83259e+06	1.38598e+06	1.40827e+06	1.74343e+06	1.28195e+06	971551	1.30113e+06	1.86189e+06	1.1224e+06	1.71262e+06	1.08342e+06	1.2554e+06	793766	1.2844e+06	2.04431e+06	3.63134e+06	2.91577e+06	2.39732e+06	1.8504e+06	1.34987e+06	1.31831e+06	1.37653e+06	1.28889e+06	1.303e+06		1.721	1.15375	1.45311	1.14219	1.04179	1.80514	1.15154	1.03033		0.0300976	0.150645	0.179839	0.27973	0.342836	0.0245821	0.319415	0.3896
0.64_144.0481m/z	PDa	4-Methyl-5-thiazoleethanol			25742.8	16458.9	19639.1	9622.78	6832.36	9682.79	13199.7	18372.4	16578.5	13507.8	20480.5	11184.4	24458.8	27441.7	15178.7	12931.2	25324	15616.8	34370.7	26247.2	35280.3	18723.3	18098.3	16239.2	18802.5	24896.5	18443.7		1.66524	0.795828	1.44129	1.20244	1.57545	0.76654	1.10874	0.870857		0.0455476	0.722881	0.217102	0.227532	0.0144957	0.978046	0.358613	0.598113
1.32_142.0324m/z	PDa	2-Propionylthiazole			3119.46	1401.66	2114.19	6683.3	3039.63	6677.54	3868.84	4958.01	3554.54	3238.66	1954.81	1131.73	3345.48	1024.34	3802.99	3822.81	8781.95	5205.43	3313.81	4839.7	4005.49	7674.96	4148.34	4931.47	6765.89	9450.24	6999.66		1.62475	0.754097	1.68589	0.777909	1.41279	1.92866	1.61494	1.46049		0.0505002	0.633353	0.0430739	0.902211	0.0681266	0.00509681	0.0459494	0.0752601
1.19_175.0485n	PDa	N-Acetyl-L-aspartic acid			304240	122573	186696	315266	160069	273022	283826	298008	192398	169110	99364.9	72023.2	386819	196195	334332	106785	264244	111652	371573	402906	317116	266702	136415	119821	241195	244238	127670		1.60743	1.03163	0.747906	1.22802	0.877802	0.766048	0.851933	0.876999		0.0535295	0.263181	0.440651	0.207208	0.558612	0.998454	0.690999	0.58817
0.61_188.1762m/z	PDa	N1-Acetylspermidine			10458.3	4632.57	5841.38	12129.4	3869.02	9894.07	11429.6	6948.81	10153.6	3257.95	2417.89	3201.66	11469.5	6714.69	8506.78	5281.06	8430.63	3936.39	19298.9	14127.5	11209.8	10007.4	2944.15	3612.88	105179	99613.1	60590.2		1.62484	0.910576	0.975232	1.41472	0.84562	1.93487	0.881118	0.842369		0.0556933	0.442085	0.317456	0.0888428	0.615306	0.00449881	0.638287	0.647653
8.56_207.1596m/z	PDa	Tri(propylene glycol) methyl ether			2701.15	2855.97	639.571	5201.59	3009.92	6757.99	3290.66	5129.18	3192.96	3076.05	2552.72	3226.69	6900.41	3354.72	5423.08	2681.69	6026.12	2501.49	3853.42	6526.82	4015.87	2703.79	2199.84	3256.03	3847.85	3529.63	3643.04		1.59063	1.30815	1.62888	1.12179	1.37171	1.59644	1.02297	1.13943		0.0715406	0.0650662	0.130884	0.298873	0.0878446	0.0894235	0.447011	0.283659
11.31_257.1728m/z	PDa	(3-exo)-3-[3-Methyl-5-(1-methylethyl)-4H-1,2,4-triazol-4-yl]-8-azabicyclo[3.2.1]octane			5284.81	3756.58	817.578	9393.45	4050.82	8539.47	5694.11	7163.89	5060.38	4944.92	3499.79	4466.35	9451.84	5681.41	7865.71	5156.31	8483.21	4458.6	6914.05	8294.24	5681.8	4108.92	4268.31	4983.51	6334.12	4811.55	5696.53		1.59046	1.33598	1.60537	0.947569	1.29994	1.43286	1.03631	1.24051		0.0718947	0.0622209	0.137829	0.501316	0.128314	0.167684	0.432279	0.20289
15.11_561.1119m/z	PDa	3-Amino-4-hydroxyphenyl sulfone			11086.9	14685	15705.6	15742.4	6617.7	10253.2	18613.9	13108.9	20588.3	19027.8	12079.6	7035.31	9496.7	11422.3	13276.6	12034.7	6912.18	8734.27	11980.8	8565.82	7123.1	17998.3	7176.54	11799.3	20018.1	13264.2	13827.5		1.56422	1.1062	1.37641	0.80549	1.00812	1.00054	0.855266	1.43156		0.0837843	0.243424	0.243176	0.781552	0.380333	0.506704	0.684561	0.0884855
0.66_118.0171m/z	PDa	3-Chloro-1H-pyrazol-4-amine			6834.91	7910.58	6994.7	9536.99	3910.89	9886.79	8648.66	13352.2	14533.4	4125.44	7229.98	4579.46	10211.3	10881.2	16049.6	3774.7	5775.84	7239.58	6232.77	6805.09	5727.65	9256.82	4703.16	9084.53	8487.96	9204.7	6969.36		1.53659	1.36672	1.79852	1.33703	0.770467	1.28729	0.808894	1.25277		0.0960169	0.0519918	0.054252	0.131915	0.800183	0.258102	0.790019	0.194097
1.38_244.9740m/z	PDa	N-(2-Bromophenyl)-N'-methylthiourea			65145.2	64475.5	59128.7	47709.4	32162.7	31787	72898.4	62325.6	54077.7	74841.4	56455.8	36580.7	71283.4	89910.7	48884.1	41488.2	84777.9	22423.2	93390.2	68327.9	74583.1	49192.2	61503.5	42205.8	105996	66320	85986.9		1.4971	0.808693	0.543382	0.903687	1.59893	1.53381	1.44883	0.92928		0.110884	0.585762	0.976071	0.568479	0.00999649	0.11654	0.115182	0.511334
1.23_233.0597m/z	PDa	.gamma.-Glu-Cys			48178.5	21570.5	32061.3	82379.6	36158.7	76322.4	54583.6	63751.2	38651.3	40070.2	23788.9	13251.7	43354.6	17132.3	45915.3	45112.4	110613	49184	48672.4	64419.9	46504.8	98195.6	48095.2	53414.5	104316	121221	77672.2		1.42943	0.699096	1.29148	0.951785	1.29365	1.88279	1.40512	1.24134		0.114667	0.904814	0.159573	0.495336	0.132231	0.0106548	0.13855	0.202288
6.81_277.0965m/z	PDa	4-[2-(3-Nitrophenyl)vinyl]quinoline			8202.32	5721.77	453.981	13985.4	8252.03	12228	9034.53	10120.3	6600.42	9404.38	6860.74	6384.96	13629.8	9225.89	12634.6	9346.65	11281.6	7883.96	9514.04	12761.4	8136.13	8142.3	7592.22	8057.41	7899.3	5579.04	9483.43		1.49252	1.35601	1.50013	1.09355	1.3911	1.19726	1.24581	1.35066		0.115332	0.056362	0.205387	0.32669	0.0782238	0.324698	0.242619	0.131126
1.32_251.9932m/z	PDa	N-[4-(Aminosulfonyl)phenyl]-2,2,2-trifluoroacetamide			7210.45	2697.27	1064.59	2100.81	1252.95	826.092	4417.11	5146.12	1570.03	2503.98	1606.1	2265.31	5249.83	6662.23	2244.05	2512.12	6055.6	3363.44	5320.54	9568.31	11260.6	3113.55	4177.54	660.874	10462.6	19024.2	3591.02		1.49001	0.780715	0.829925	0.980999	1.08966	1.37429	0.869413	0.755515		0.118213	0.662129	0.981177	0.455759	0.293905	0.201633	0.658511	0.887759
6.81_215.1260m/z	PDa	Tripropylene glycol			131923	120629	35791.7	193063	129838	187970	142313	167396	141865	135162	117513	138405	188344	135703	187082	136239	196251	120563	171254	179278	134181	131501	131146	140785	150994	119893	162311		1.48447	1.27675	1.61825	1.08873	1.32749	1.35121	1.20185	1.21337		0.121305	0.100751	0.159066	0.3316	0.11187	0.215901	0.276899	0.223111
8.77_283.0347m/z	PDa	2-(1,3-Benzothiazol-2-ylmethyl)-1,3-benzothiazole			11061.4	12002.9	0	14890.1	11150.3	19043	12201.5	17594.2	13823.6	16383.9	9974.98	11465.7	18376.3	16088.7	15301	11373.9	17020.2	12699.3	13311.3	17229.4	15703.9	15729	10371.2	16064.2	14810.5	12375.4	12591.8		1.46078	1.2976	1.59104	1.1026	1.22837	1.33006	1.29039	1.20835		0.126882	0.0880127	0.17584	0.317605	0.176493	0.229419	0.21041	0.226963
14.96_355.2462m/z	PDa	13,14-Dihydro-15-ketoprostaglandin D1			9933.05	15088.9	18989	22051.4	12686	13759.6	13030.5	10983.8	18690.3	12565.3	14057	16099.1	12566.4	12122.5	19513.9	13438	13774.6	13272.6	9257.65	11082.7	989.494	13521.8	14429.2	16121.3	14357.1	13863.1	16646.5		1.41749	0.751891	0.834549	0.780395	0.795681	0.772174	0.771241	0.826797		0.13639	0.986488	0.906755	0.886056	0.724503	0.922631	0.994377	0.677733
7.91_189.0891m/z	PDa	6-(2-Pyridinyl)-1,3,5-triazine-2,4-diamine			4577.93	4299.31	639.66	3489.83	2394.87	2152.31	6082.5	5336.52	4950.86	3129.27	3551.05	3219.17	2665.33	2682.35	2503.94	1984.87	2566.45	1813.18	5468.26	6084.43	5020.51	6884.91	4542.24	3905.36	6419.63	4930.6	5162.05		1.43425	0.796848	1.63179	0.775027	0.793487	1.44817	1.19605	0.968436		0.146025	0.684646	0.156545	0.925158	0.730269	0.15933	0.281618	0.460767
1.34_274.0692m/z	PDa	4-{[2-(Methoxycarbonyl)phenyl]amino}-4-oxobutanoic acid			41919.8	11295.5	13548.7	82567.7	32649.3	64474.6	39536.2	45339.9	24317.3	13497.4	4939.68	787.62	100564	40932.6	81154.6	16897	53333.2	14120.3	42974.9	53161.7	32226.4	26657.5	7621.25	5119.59	34732.7	35695.7	8955.11		1.37855	1.30837	1.0965	1.22807	1.34993	0.821355	0.987267	0.801627		0.150349	0.0612909	0.292546	0.207171	0.0993136	0.765631	0.488585	0.732985
11.00_257.1154m/z	PDa	.alpha.-Cyclohexylmandelic acid			924.62	583.746	0	1491.33	911.766	1563.71	1102.25	1438.23	1032.38	1031.58	969.321	255.835	1474	1148.84	1290.62	945.807	1322.73	1242.27	1401.45	656.129	1390.18	604.988	831.973	1025.14	1539.14	1146.51	1318.49		1.38402	1.37505	1.72495	0.925321	1.40126	1.71798	1.12508	1.43859		0.151779	0.0486092	0.0818292	0.534161	0.0734088	0.0468561	0.343304	0.085175
5.97_201.1103m/z	PDa	Pro-Glu-Arg			20553.1	13903.5	21790.2	42030.9	19469.2	35100.5	20811.3	26528.8	17094.7	18578.4	15012.6	16070.3	39507.2	25506.3	29641.5	17878.9	35668.8	15985.2	26385.7	38642.2	21027.1	17457	14904.3	17568.3	26873.1	19409.9	16044.5		1.2905	1.29798	0.617254	0.980225	1.29503	0.892909	1.00869	0.904293		0.159604	0.0566575	0.499211	0.456769	0.131371	0.641367	0.463246	0.546494
10.76_317.2937n	PDa	Phytosphingosine			5571.77	946.256	0	7077.41	1219.1	5620.14	610.226	829.237	410.613	894.977	279.998	0	10766.1	2443.9	8483.91	1174.95	5150.11	692.167	5965.15	6678.96	3650.71	2326.05	369.948	517.946	4744.49	4072.53	403.938		1.3682	1.13555	1.24358	1.05781	1.01429	0.854873	0.918183	0.747974		0.169814	0.169356	0.418199	0.364278	0.373251	0.701471	0.580251	0.944017
12.17_372.0667m/z	PDa	p-Acetamidophenyl .beta.-D-glucuronide			22025.6	26914	34636.1	32908	32210.6	25920.7	25152.8	26464.3	25930.7	30863.2	35169.9	30689.6	31773.4	30939.2	23906.7	37082.5	28511.5	33485	24779.8	18907.8	1812.84	31427.9	30288.3	27742.4	27367.7	22103.4	29366.4		1.33919	0.747882	1.08019	1.09057	0.857692	0.839174	0.882753	1.11181		0.179291	0.830405	0.615061	0.329714	0.59314	0.729762	0.635545	0.308467
0.50_291.6407m/z	PDa	Streptomycin A			29751.9	24399	70244.3	19726.8	45260	26620.6	27383.6	35841.3	34949.5	11776.3	10760.8	16062.3	22487.6	127451	12553.9	10413.2	41677.2	7790.05	66887.9	55969.4	119492	44715.4	56729.2	26508.2	32792.5	43797	56566.4		1.36619	0.669742	1.15766	1.35526	0.888898	0.784836	0.773592	1.12029		0.181983	0.763946	0.584592	0.121033	0.540646	0.864223	0.947521	0.300715
3.52_378.1338m/z	PDa	[4-[[5-Chloro-4-(methylamino)pyrimidin-2-yl]amino]-3-methoxyphenyl]morpholinomethanone			77855.7	20604.5	27079.7	83304.6	28054.5	42039.6	74442.7	78921.8	35573	25879.5	14040.9	9477.37	89386.5	18393.7	123239	25381.9	57192.4	27442.7	59962.6	88166.5	73344.6	68526.2	29419.6	27425.6	84683.3	94501	35522.6		1.34841	0.953736	0.913167	1.1788	0.795699	1.21373	0.771217	0.77236		0.182466	0.381711	0.40533	0.247276	0.724457	0.311851	0.998129	0.815926
15.80_371.1019m/z	PDa	Decamethylcyclopentasiloxane			58587.5	60838.4	44745.8	69324.5	54421.8	79315.5	72027.7	71300.7	73850.1	76608.5	56795.9	50705	70149.2	57069.1	74659.6	62832.8	76235.8	51198	70385	69557.5	56615.4	78208	44440.6	53335.6	79245.7	49488.6	53870		1.3751	1.18594	1.97502	0.938613	1.17815	0.92909	0.826605	1.03986		0.183569	0.159762	0.0255216	0.514268	0.21516	0.591625	0.744815	0.379447
4.49_176.0744m/z	PDa	N-Allyltetrahydro-3-thiophenamine 1,1-dioxide			13293.9	7374.5	15083.6	10128.4	14661.2	15046.3	5866.63	12292	12981.5	5775.37	8421.6	6240.87	7959.83	17917.5	7506.82	6353.08	23002.8	7397.09	13858	15952.3	21375.9	8667.74	22198.6	14859.7	11998.8	22256.5	17632.1		1.36888	0.649216	0.791635	1.37926	0.826174	1.33384	0.973434	0.746922		0.186612	0.857377	0.660804	0.10744	0.653867	0.226974	0.505626	0.957375
1.19_270.0094m/z	PDa	6-[(4-Chlorobenzyl)sulfanyl]-1,2,4-triazine-3,5(2H,4H)-dione			15681.6	14346.7	22713.8	28863	19901.1	32218.6	17331.1	28212.7	21614.8	14400.5	11162.8	8425.43	15577	19482.4	35901.7	8643.65	21553.2	13103.7	16073.4	41668.4	32688.2	24235.2	17548.9	15659.7	12619.5	24356.6	12711.8		1.34176	0.966188	1.17877	1.365	1.34028	0.792554	0.851578	0.915374		0.188497	0.418897	0.305479	0.11542	0.104619	0.838517	0.69169	0.530586
6.06_203.1396m/z	PDa	Leu-Ala			460.028	0	0	1506.2	1074.44	977.84	285.703	0	0	0	0	162.894	1023.93	274.161	179.228	0	3602.34	0	2281.4	998.456	148.345	123.705	525.077	0	519.527	607.218	188.302		1.33931	0.961858	0.806031	0.899462	1.59975	1.33496	0.809053	0.989303		0.196264	0.332759	0.763639	0.5755	0.00985434	0.226247	0.78957	0.4357
15.00_399.2725m/z	PDa	N5-(1-Imino-3-butenyl)-L-ornithine			20676.6	15087.9	19480.5	25695	10649.9	11940.2	19004.2	14619.8	26018.4	13610.6	14521.6	14277.4	12265.8	13059.1	21521.8	13244.4	11631.9	9060.99	17134.8	14650	4381.38	16645.6	12628.6	13294.9	22430.1	16967.1	19727.1		1.24265	0.938951	0.431364	1.45984	0.817211	0.917678	1.44886	1.59629		0.20952	0.45836	0.714313	0.0677389	0.673102	0.606703	0.115171	0.0273427
9.84_151.0756m/z	PDa	6-Chromanol			5527.82	4692.87	2952.78	5690.33	6017.24	7482.59	6168.11	6279.49	6997.59	6779.7	5468.44	5757.77	7688.34	5338.7	8654.39	5400.81	6818.81	6606.35	5154.12	5717.41	5825.43	5360.66	6447.46	7759.7	6206.13	8692.22	7331.77		1.32691	1.29582	1.79241	1.33499	1.35016	1.72569	1.46565	1.4114		0.209665	0.0846129	0.0595866	0.133161	0.0991839	0.0446063	0.106768	0.0983331
1.41_242.0144m/z	PDa	Vinclozolin M2			17323.9	9488.44	10208.6	7928.03	7988.7	7568.18	8038.86	15006.3	10963	5398.64	7140.58	3708.94	8686.85	14039.3	11937.2	2961.92	10067.7	4018.54	11622.8	20919.6	26872.6	7881.36	13638.3	7203.12	10130.1	17296.4	7214.16		1.32422	0.57536	0.640783	1.47405	1.27242	0.789312	1.02945	1.37581		0.216638	0.802824	0.770337	0.0616843	0.145899	0.848798	0.439801	0.116971
4.16_176.0744m/z	PDa	N-Allyltetrahydro-3-thiophenamine 1,1-dioxide			13380	5591.99	15915.3	8364.73	12988.9	12178.4	5404.73	13659	11690.5	4126.3	5497.79	4218.67	8058.33	16442.2	6596.08	4165.4	22163	5371.67	15480.8	14382.3	21954.8	8787.47	20356.2	14386.7	12633	21895	15317.7		1.31674	0.733765	0.711824	1.41435	0.749111	1.23493	0.930963	0.757008		0.221659	0.78662	0.746686	0.0890272	0.901227	0.295768	0.561917	0.879683
17.65_717.5324n	PDa	1-Palmitoyl-3-oleoyl-sn-glycero-2-phosphoethanolamine			27640.7	82338.4	24429.2	690463	397202	1.24625e+06	127016	54559.2	157987	27807.7	5429.66	0	893077	843268	1.00186e+06	297873	1.01244e+06	291874	1944.82	26511.4	18618.7	0	0	0	82340.3	30138.7	198025		1.27391	1.5861	1.59687	1.26813	1.47629	1.18989	1.53448	1.38679		0.221813	6.70041e-05	0.1299	0.177419	0.0425414	0.33055	0.0756346	0.111049
10.90_180.1154n	PDa	4-tert-Butyl-2-(hydroxymethyl)phenol			22543.4	24925.4	0	26089.8	27198.3	27753.6	26883.8	25619.3	33773.3	30391.4	28533.6	27144.5	25296.1	23494.1	26756.5	25940.1	26858	30201.4	26193.9	28548.2	26797	31533.6	27665.7	28377.4	27526.9	26242.7	31686.7		1.28381	1.03822	1.55025	1.2605	1.15749	1.38792	1.34982	1.22408		0.227425	0.306837	0.195643	0.182898	0.232295	0.193445	0.171249	0.21501
12.88_242.2848m/z	PDa	Tetrabutylammonium cation			4562.81	3811.25	5166.26	3414.69	3889.31	3569.73	4232.43	4141.78	4927.77	4529.68	4768.85	4325.64	4219.45	4896.64	14978.4	4810.44	4272.49	4223.12	4415	3492.27	3561.18	3698.82	4102.28	4735.25	3312.8	4265.53	4730.69		1.26771	0.999089	0.806479	0.772826	1.34955	0.994771	0.950111	0.759734		0.232769	0.371809	0.872345	0.949208	0.0995152	0.51306	0.535729	0.866172
1.41_256.0301m/z	PDa	5-[(4-Chlorophenoxy)ethyl]-1,3,4-thiadiazole-2-ylamine			126169	93981.1	126537	76008.9	109329	95289.6	66558.1	121262	102621	54508.4	87459	51419.6	74102.4	150582	97088.7	36815.7	105251	45354.1	106152	164059	214232	80683.1	153345	93600.6	98108.4	150371	99182.9		1.29528	0.524391	1.0658	1.55744	1.19334	0.766193	0.801863	1.42383		0.236926	0.757297	0.38735	0.0318131	0.203031	0.988017	0.810802	0.0922
16.62_369.2803m/z	PDa	Dexanabinol			29792.8	56903	68671.3	85673.1	84163.3	78777.6	41463.5	34824	48041.1	62459.1	60350.5	69391.9	58156.1	67910.9	61977.8	78206.9	71172.8	87166.4	43032.2	9491.68	38060.3	54523.5	63361.9	64000.3	38581.8	41059.7	56869.7		1.26242	0.970082	1.07551	1.06364	1.43964	0.8867	0.978604	1.41886		0.237177	0.410202	0.441642	0.357957	0.0565838	0.650537	0.49919	0.0946269
5.77_282.0458m/z	PDa	[4-Amino-2-(ethylamino)-1,3-thiazol-5-yl](4-chlorophenyl)methanone			17148	11196.4	8275.51	9458.73	3846.75	2214.26	15541.5	19031.5	16659.9	10950.1	8793.18	3099.22	10804.7	3087.3	31220.9	4403.58	2862.71	4722	8719.95	30697.7	27733.9	12035.2	10029.9	6352.77	13491.7	16846.8	9250.31		1.29168	0.806659	1.46952	1.16355	1.33401	0.812194	1.04114	1.56201		0.239109	0.763513	0.157592	0.26051	0.108142	0.786234	0.427037	0.0372319
5.43_245.1002m/z	PDa	1-Methyl-3-isobutylxanthine			4878.67	1404.04	2653.46	11900.5	7538.44	13251.6	4309.99	3095.27	4844.71	2809.95	2047.11	1377.59	15901	11412.1	12192.8	4100.81	16356.2	2626.38	5604.51	4673.43	3526.01	3852.4	2465.75	2375.2	3843.6	3857.27	2801.28		1.23093	1.52325	0.794899	0.979377	1.56519	0.885348	0.773731	1.0677		0.241304	0.00404551	0.387576	0.457876	0.0167212	0.652562	0.946001	0.350827
1.47_233.1137m/z	PDa	Val-Asp			26725.3	9490.52	13722.9	27025.4	10389.9	23710.5	18538.5	28006.7	15393.3	6760.29	3305.33	2034.64	64108.6	33131.1	71454.3	3131.46	15639.2	2862.78	21707	29877.7	22249.7	15594.3	7022.83	5121.71	16748.6	21544	7308.85		1.21908	1.38313	0.626629	1.43547	0.83562	0.792459	1.18332	1.20337		0.242807	0.0368007	0.567202	0.0787838	0.634646	0.838807	0.292137	0.23082
11.00_223.0973m/z	PDa	Diethyl phthalate			2569.65	1867.5	0	3368.79	2124.45	2253.4	2170.68	2465.12	2539.14	2063.37	2871.27	2199.49	2407.2	2233.51	3708.65	1861.09	2087.41	2989.76	2689.8	2245.22	2697.84	2082.61	1797.76	2949.02	2909.08	2606.43	1481.58		1.26175	1.11977	1.37296	1.09284	1.11479	1.12183	1.06986	1.0417		0.244419	0.219681	0.304264	0.327409	0.270085	0.38772	0.396899	0.377507
9.12_126.1048n	PDa	Bicyclo[2.2.1]heptane-2-methanol			71088.5	108063	10752.6	86748.6	114831	118466	83760.2	95713.9	128348	96831.3	122068	139418	80341.9	92930	103629	98942.2	102826	129813	96688.8	98132.4	111275	102319	122059	135819	87295.8	104389	142212		1.20195	0.966758	1.39942	1.318	1.16896	1.35144	1.41839	1.2582		0.249003	0.37609	0.277989	0.143784	0.222691	0.215753	0.131229	0.190264
2.02_322.1075m/z	PDa	Met Asp Gly			7773.8	1697.08	898.762	8971.15	2802.02	5809.86	6018.16	8341.67	3400.81	3304.54	1138.38	0	5654.09	718.17	3902.98	2677.5	10791.6	1715.68	4405.3	10346.3	6813.78	11025.9	5983.76	2409.99	8202.28	11172	4112.23		1.24775	0.755141	1.01456	0.983345	0.959236	1.35001	1.05365	0.826066		0.249576	0.990949	0.396675	0.452711	0.440106	0.216653	0.413704	0.679212
12.17_326.0015n	PDa	Tri(3-chloropropyl) phosphate			1.28931e+06	1.70109e+06	2.38425e+06	1.62284e+06	1.775e+06	1.70318e+06	1.51522e+06	1.58415e+06	1.79306e+06	1.75e+06	1.96476e+06	1.98479e+06	1.45259e+06	1.53449e+06	1.49874e+06	1.81309e+06	1.63672e+06	1.95179e+06	1.59878e+06	1.39906e+06	577943	1.72658e+06	1.9598e+06	2.01514e+06	1.62966e+06	1.59639e+06	2.07664e+06		1.22937	0.955725	1.08529	0.813325	0.773044	0.768676	0.82079	0.745799		0.250592	0.40716	0.651723	0.75785	0.791225	0.949349	0.758762	0.979714
4.67_187.0946m/z	PDa	2-[4-(Cyanomethyl)piperazin-1-yl]acetonitrile			23970.4	15698.7	22406.2	43230.2	20194.2	37897.2	20902.8	29027.7	19788.3	20102.2	15543	14764.6	45302	29072.1	31761.9	16992	37097.2	16421.1	25063.7	40768.1	21848	18441	16416.6	18010.9	34369.3	21679.8	16409.6		1.12548	1.29892	0.514095	1.15369	1.26292	0.931009	1.16815	0.807944		0.25146	0.0594018	0.545497	0.269277	0.152243	0.589138	0.304977	0.718154
0.64_132.0658m/z	PDa	N-Acetyl-L-alanine			5188.26	16082.2	5733.81	5669.79	6275.56	6321.09	5822.94	5590.58	5501.38	9337.76	13329.4	10093	6014.11	6098.76	7095.07	7438.07	6452.13	13503	3268.33	4048.58	5308.11	6860.74	5642.29	5034.18	5019.48	5325.63	5270.05		1.1827	0.914671	0.767241	0.86595	0.945627	1.17258	1.03992	0.745904		0.253127	0.505943	0.396519	0.635801	0.458049	0.344544	0.428358	0.976706
12.17_383.1684m/z	PDa	1-Piperidinecarboxylic acid, 4-[[3-(4-pyridinyl)-1,2,4-oxadiazol-5-yl]methoxy]-, 1,1-dimethylethyl ester			24229.3	36914.4	48382.1	30079.3	38738.2	37715	30168.7	31009.7	35677.6	32514.2	41872	41446.5	27538.6	29401.6	27677.8	37942.6	34075.2	38903.5	32331.4	28385.3	3497.92	35350.7	39031.7	41336.6	34645.8	32277.9	38780.9		1.2237	1.03945	1.06092	0.801062	0.749217	0.783623	0.809517	0.74738		0.256067	0.301284	0.588136	0.796127	0.900476	0.868706	0.788272	0.951114
11.07_226.1574n	PDa	2(5H)-Furanone, 5-(7-hydroxy-6-methyloctyl)-			91104.1	109579	13607.9	108482	119850	114338	107804	111432	123599	124744	134356	131931	106740	113235	105181	117459	114422	124197	116527	113505	101982	120528	129641	130591	115624	117173	133682		1.23991	1.0515	1.53136	1.36246	1.17034	1.4365	1.4136	1.26596		0.257348	0.278576	0.223658	0.116869	0.221549	0.165679	0.133848	0.184867
18.67_155.1546m/z	PDa	4-(1-Pyrrolidinyl)piperidine			109979	149032	103805	134782	148586	138136	138339	136610	161993	159625	168391	180723	126655	132700	129406	151401	136563	161613	156048	131494	137814	151198	163181	171315	137086	138815	176548		1.17866	0.868145	1.49876	1.54898	1.13073	1.38783	1.58662	1.32994		0.261501	0.57711	0.205398	0.0344011	0.255592	0.193503	0.0555712	0.143397
12.03_230.2484m/z	PDa	N,N-Dimethyldodecylamine N-oxide			18038.8	18623.4	18767	19352.2	23632.8	25455.6	17183	18269.7	22156.5	17234.6	22357.7	21144.9	16600.7	17787.9	311876	18652	17973	23565.1	16760.9	17299.9	2945.47	18982.8	25114.3	22457	15363.7	17236.3	23855.2		1.18538	0.994047	0.677597	1.09965	1.39573	0.776035	1.46537	1.00112		0.261656	0.379545	0.658788	0.320547	0.0760121	0.901155	0.106907	0.422015
8.04_207.0997m/z	PDa	7-Methoxy-6-methyl-2,4-pteridinediamine			123650	159186	58146.7	160011	168764	163301	153500	150921	173561	174153	179204	183206	143674	154446	138483	165000	154073	175080	166756	156375	138110	174248	181335	184052	159013	150635	184499		1.2317	0.99212	1.54823	1.40606	1.24414	1.41422	1.50142	1.29365		0.262381	0.347394	0.208006	0.0932226	0.165191	0.178141	0.0899252	0.166249
10.79_367.2100m/z	PDa	His-Thr-Lys			63754.1	80716.5	17840	71019.1	84882.4	80351	73092.9	79358	97802.8	97129.2	96137.3	93978.7	70935.3	76168.1	70816.9	84541.6	81653.9	97557.3	81062.4	75935.6	78782.9	85290	95223.8	96237.5	78814.1	76677.4	107122		1.20352	0.964973	1.50648	1.41012	1.11599	1.39419	1.4462	1.30893		0.263477	0.381417	0.220209	0.0911537	0.268975	0.189736	0.116531	0.156418
1.41_284.0250m/z	PDa	Procymidone			38971.3	26653.9	31998.8	26194	33055.5	38317.5	20362.4	37619.5	30806.6	17201.5	25238.8	14531.5	24934.3	40079.2	38053.4	11357.7	28673	17386.5	30008.7	43808	58824.6	23197.4	35673.3	27109.6	26780.4	39726.7	25474		1.25284	0.52307	0.619687	1.50958	0.742165	0.823443	0.985113	1.41447		0.266777	0.775165	0.657337	0.0477704	0.997154	0.761169	0.491201	0.0967984
6.31_284.2227m/z	PDa	N-Dodecanoyl-L-homoserine lactone			10879.7	8695.6	9582.78	11237.6	8906.56	11397.2	7723.26	11222.8	9755.62	8273.43	7815.55	7946.35	11294	8497.76	10725.9	7594.6	12485.6	8070.81	12326.1	11291.2	9531.25	8314.29	9096.75	9551.19	13492.5	13273.4	9975.71		1.17727	0.695912	0.256276	1.48295	0.928552	1.51737	1.09415	0.763021		0.267436	0.691858	0.904941	0.0580317	0.481493	0.124239	0.372662	0.85148
0.64_101.0712m/z	PDa	1,3-Oxazinan-2-imine			6576.44	20877.8	7014.86	5577.75	10421.1	5320.39	5620.82	5835.38	8348.84	16825.3	18152.5	13296	5788.51	8425.47	7580.52	12239.1	5714.03	22327.7	4813.97	5243.91	6223.24	8958.56	8936.03	7619.7	5130.51	6024.96	5717.12		1.16575	0.955068	0.805787	1.02441	0.968305	1.25585	0.931474	0.781051		0.267827	0.424887	0.364014	0.402095	0.428485	0.280374	0.561198	0.788012
8.81_196.1104n	PDa	5-(4-Hydroxypentyl)benzene-1,3-diol			9277.91	8522.24	76.4056	14506.1	9452.7	11739.1	11486.1	10384.6	10223.7	10084.4	10752.5	9444.43	13038.9	10821.7	12538.5	9483.54	11265.4	9772.94	11730.7	11727.4	7176.89	10019.9	10211.4	9810.47	12949.5	7010.03	10870.5		1.25419	1.26186	1.58438	1.19132	1.27316	1.26209	1.24737	1.20086		0.269032	0.11079	0.186472	0.236704	0.145412	0.275874	0.241447	0.232778
9.08_172.1105n	PDa	8-Oxononanoic acid			562301	768326	99137.3	668983	793969	818307	667981	718405	916248	746497	896301	968003	645606	690473	753258	744332	773604	945563	715245	714415	761806	749936	871914	968186	691851	773371	1.00924e+06		1.18679	1.00586	1.4729	1.33716	1.1543	1.39727	1.40956	1.28452		0.270013	0.334046	0.241638	0.131835	0.235003	0.187929	0.13608	0.172277
9.67_223.0946m/z	PDa	4-(Cyclohexyloxy)-4-oxobutanoic acid			17417.8	21876	16663.7	20560.9	23252.8	21610.6	20989.5	19195.3	25630.3	25335.2	24357.2	23808.9	19377.7	19907.1	21124.1	23629.5	19726.4	25593.9	22988.5	19373.6	20987.7	22998.8	23990	25182.3	20714.3	19976	26131.1		1.14469	0.950895	1.3409	1.5791	1.25832	1.33556	1.64648	1.33275		0.271507	0.433649	0.261296	0.0256425	0.155364	0.225861	0.0362932	0.141705
12.92_228.2692m/z	PDa	Pentadecylamine			3435.35	4060.22	6074.62	3530.51	3838.79	3948.7	4935.54	3165.17	4245.94	4459.58	3795.44	4787.49	3654.95	4603.83	30670.9	4498.11	3850.49	3538.01	3947.33	3645.15	2587.56	3425.26	4415.03	5254.25	3840.52	3583.6	4142.5		1.19796	0.982975	0.941091	0.788216	0.987758	1.04782	0.784383	0.90674		0.276085	0.395382	0.689338	0.845827	0.404404	0.457275	0.876292	0.542935
9.86_299.1108m/z	PDa	Triethyl citrate			60207.8	70038.3	12345.2	70442.9	74132.1	73195.4	70041.7	70751.2	75253.7	72600.5	71588.2	78065.1	64892.5	64798.3	71733.7	69754.2	71027.6	76640.7	76609.2	65798.6	68433.4	73460.8	79196.4	76510.4	63139.2	70814.1	83182.6		1.19372	1.00809	1.50925	1.22086	1.15652	1.29067	1.33262	1.19564		0.277513	0.336399	0.243041	0.212792	0.233118	0.255767	0.182148	0.236885
13.14_251.1281m/z	PDa	Diethyl 2-benzylmalonate			2211.5	3275.53	3897.56	2677.76	3176.6	3283.36	2652.67	2250.32	3562.82	3369.15	4679.09	3144.26	2120.35	3144.36	2344.15	2959.37	3095.7	3420.56	3212.08	2128.62	1053.18	2448.16	3388.55	2964.56	2928.18	2032.21	4430.13		1.22861	0.994535	0.900677	1.00158	0.751847	0.766049	0.825694	0.747054		0.277718	0.366793	0.650765	0.429621	0.883361	0.998264	0.746951	0.955484
8.36_277.1417m/z	PDa	Ferimzone			28838.1	36197.6	21684.8	35958.8	40187.7	39657.5	37311.4	34422.6	46791.5	43867.8	43671.5	45580.5	30695.5	36457.8	34129.7	39479.1	35694.7	48671.6	33922.2	33197.4	35236.7	43565.3	41192.3	47264.1	34699.3	35018.4	49511.7		1.13312	0.956098	1.63087	1.59431	1.36348	1.43317	1.67181	1.41735		0.285566	0.342524	0.131954	0.0217037	0.0920924	0.167509	0.0293503	0.0953722
5.11_238.1422n	PDa	Pentaethylene glycol			9256.13	7760.71	10789.4	26868.1	11756.1	16792.4	13991.2	10164.6	22236.3	8679.46	8799.18	4135.3	30049.8	13576.5	20278.2	11104.1	15901.5	9572.02	8294.52	7408.72	8622.54	8995.81	8318.92	7988.02	15618.7	12561.6	13667.5		1.21596	1.24594	1.43482	1.11283	1.32748	1.82717	1.05036	1.19706		0.287533	0.0685945	0.16644	0.30753	0.111874	0.0200576	0.417184	0.235767
13.54_308.1992n	PDa	3-Cyclopentene-1-octanoic acid, 2-(3-hydroxy-1-penten-1-yl)-5-oxo-			2.14063e+06	997114	2.09653e+06	961051	861868	1.1042e+06	1.51307e+06	2.31681e+06	1.69722e+06	817772	900367	862730	711034	866913	750298	668669	1.46552e+06	676792	1.85818e+06	2.2746e+06	2.80002e+06	1.65732e+06	1.6526e+06	1.76335e+06	1.62566e+06	2.00471e+06	1.62016e+06		1.21449	1.34563	0.246016	1.43784	1.32482	0.766155	0.781012	1.31508		0.288299	0.0619963	0.837506	0.0776762	0.113413	0.989709	0.893348	0.152546
0.70_203.0563n	PDa	4-(Trifluoromethyl)-1H,2H,5H,6H,7H-cyclopenta[b]pyridin-2-one			164186	43590.2	112219	177067	98271.5	147015	118707	176120	131145	37919.3	28453.8	26104.5	180448	180134	152539	31847.1	180656	26134.5	145484	140680	163837	123627	94454.3	80470	197206	207372	125636		1.19659	1.20902	0.700026	1.39897	0.944089	1.40839	0.788823	0.82476		0.29074	0.149359	0.416662	0.0968826	0.460117	0.181478	0.856855	0.681866
12.01_240.2326m/z	PDa	2S-Amino-4E-pentadecene-1,3R-diol			678.425	292.183	349.426	7643.72	249.698	961.64	672.876	384.206	292.563	984.844	460.44	0	396.476	1267.58	883.297	661.633	892.34	808.108	459.132	208.452	0	484.42	866.852	556.215	359.669	645.544	376.408		1.18484	0.963684	0.529833	0.778371	1.03808	0.776474	1.16372	1.48354		0.291562	0.216852	0.955486	0.899019	0.346838	0.899001	0.308785	0.0654833
9.82_254.1734m/z	PDa	O-tert-Butyl-L-threonine tert-butyl ester			130223	130978	136949	95920.3	111723	99301.6	110006	90721.4	115382	99435.2	126485	116567	94126.9	103615	97712.7	97864.5	86860.7	119991	87054.2	147489	94935.2	109683	112950	126006	105642	118089	116390		1.13422	1.56742	1.88564	1.42057	1.63724	1.87306	1.63981	1.56795		0.296608	0.000605316	0.0245919	0.0859484	0.00443256	0.012091	0.0382438	0.0354091
15.11_352.2830m/z	PDa	N-Oleoyl-L-serine			12969.4	17779	23177.4	16650.4	15294.8	16318.1	13699.7	14898.3	19339.8	18924.1	19780.4	19810.7	15066.4	13872.5	14827.3	16991.7	16302.1	18177.7	16048.7	11898.6	14526.8	15332.9	21296.8	19016.7	16216.2	15355.1	20799.4		1.21808	0.995982	1.05057	0.867478	0.876692	0.779284	0.78465	0.777644		0.297249	0.317949	0.589879	0.632843	0.560449	0.886143	0.875036	0.79851
16.46_371.1018m/z	PDa	Decamethylcyclopentasiloxane			10215.1	16300.1	26199	37977.5	22382.7	34798.9	13542	18722.2	20787	22661.1	17984	15564.7	31396.2	27624.7	27595.6	27907.1	28880.5	21875.4	13403.3	10771.7	11581.4	19791.4	16134.6	12670.8	18193.4	11028.2	20573.2		1.21527	1.28275	0.976894	0.791791	1.34724	0.78396	0.80515	1.29072		0.297395	0.0792218	0.983583	0.830552	0.100778	0.867448	0.800826	0.16817
6.37_232.0950m/z	PDa	2,2'-(3-(Trifluoromethyl)phenylazanediyl)diethanol			41771.7	14312.7	5030.2	22623.5	24757.1	17432	18896.7	21509.4	15335.3	12659	13525.7	8837.77	19890.2	25749.7	10875.3	3390.17	14871.9	3610.5	29668.3	30633.3	43454.8	16659.5	22259.4	11734.1	16300.5	26235	12507.8		1.21395	0.711393	0.88454	0.964303	0.746956	0.782814	0.814133	1.09431		0.298001	0.903291	0.88043	0.477993	0.917975	0.871782	0.775738	0.324858
10.68_229.1416m/z	PDa	Tri(propylene glycol) methyl ether			24740.9	28162.5	0	27706.6	28569.2	26710.7	27453.8	26528.9	30807.3	32935.4	32431.4	30814.1	25609.2	24997.2	23936.9	30511.8	26915.1	32338.1	30462	25555.9	28710.3	33311.9	32030.3	33435.3	28095.3	27606.9	34868.5		1.15382	0.918954	1.42026	1.26427	1.06127	1.30938	1.36767	1.18603		0.303276	0.462464	0.301497	0.180183	0.322342	0.24306	0.160311	0.244542
4.25_194.1160n	PDa	Tetraethylene glycol			216946	197177	267892	301527	226278	236905	245334	197721	345871	210801	218043	195098	368161	220671	348364	212673	245242	207159	217952	194402	189005	206339	202516	204737	251264	226043	263113		1.15201	1.05774	0.92662	1.00044	0.96566	1.04702	1.12821	0.769284		0.304819	0.169311	0.503076	0.431033	0.431848	0.458079	0.340416	0.826849
15.80_223.0641m/z	PDa	4-Amino-5-(phenoxymethyl)-4H-1,2,4-triazole-3-thiol			4653.17	5420.22	5463.85	7476.58	6021.19	8421.07	6389.37	8195.66	5329.63	7662.63	4726.85	3869.91	7365.62	7120.39	7308.81	6235.89	6960.37	5511.12	3911.8	5090.94	4935.88	6733.03	2023.65	4033.25	7672.88	5010.14	5865.7		1.20897	1.55092	1.40161	0.787716	1.46589	1.23999	0.942575	1.40941		0.305653	0.00158701	0.171525	0.848082	0.0463254	0.292003	0.545865	0.0993319
15.29_237.0798m/z	PDa	N-(5-Chloro-2-hydroxyphenyl)piperidine-4-carboxamide			12855.6	17937.3	13239.2	15257.2	15206.4	20599.9	17329.6	19825.5	21093	19998.3	16284.3	15916.2	19116.3	14381.4	18206	16256.9	20767.6	18163	17458.2	17158.3	15490.6	22055.4	15829.3	18040.4	16733.7	14397.9	16264.9		1.17153	0.974022	1.81277	1.16107	1.00139	0.951462	1.33505	1.31887		0.310302	0.306779	0.074176	0.2627	0.388164	0.563427	0.180586	0.150185
0.91_245.0618m/z	PDa	2-(4-Fluorobenzoyl)benzoic acid			2420.43	0	1017.55	2554.77	332.725	2464.98	1945.39	2223.76	0	944.429	288.101	0	806.905	239.022	0	1025.17	3712.1	855.198	2699.9	2788.37	1062.44	3424.13	942.413	231.14	33071.6	26697.9	13768.1		1.06877	1.02111	0.355993	1.03878	0.875926	1.85464	0.81924	0.888748		0.312447	0.342678	0.817793	0.385488	0.56172	0.0150514	0.762611	0.569758
12.57_171.1627n	PDa	1,2,2,6,6-Pentamethyl-4-piperidinol			70507.1	68765	115477	130787	91450.2	98898	99445.7	103676	79260.7	79287.6	73712.8	92193.9	82943.2	73404.6	87641.9	77435.7	134875	76319.8	118207	332090	80404.7	87765.2	88141	85464.5	79746.5	77683.6	104673		1.07072	0.713529	0.893213	0.786426	1.06421	0.777134	0.781194	0.830364		0.313429	0.832095	0.617587	0.854065	0.319312	0.895838	0.892359	0.670615
0.70_192.1387m/z	PDa	N,2-Dimethyl-N-phenylbutanamide			4480.34	12753.8	14927	6644.62	12095.8	9939.62	8539.93	7217.62	13801.1	12079.8	13113.5	10044.4	4525.46	9201.92	6959.71	10385	8808.71	11753.7	6734.09	6180.77	8084.58	11264.3	13295.1	13410.5	6779.7	7162.98	12353.8		1.1874	1.02948	0.786198	0.80855	0.782713	0.907135	0.915449	0.752199		0.313834	0.330642	0.829058	0.772009	0.76051	0.62111	0.584272	0.908179
0.64_186.1372n	PDa	Pentamethylene bisacetamide			82693.4	40620.3	142631	43908	34799.9	16067.4	139555	71149.6	93870.5	37133.9	32456	40618.2	36622.2	21878.8	39761.6	37679.1	24080.2	20805.7	61561.1	50603	51285.2	94031.9	67683.7	67986.3	70700.8	89448	67330.8		1.12888	1.21078	0.678711	1.30027	1.28652	0.858808	0.839883	1.38567		0.315652	0.136953	0.737168	0.155318	0.136747	0.694756	0.715401	0.111644
1.58_120.0577n	PDa	4-Vinylphenol			20317	17088.9	23098.2	19587.7	18443.5	20213.6	17703.2	19464.9	19531.9	16791.8	17322.2	18498.4	21832.4	21032.4	20673.7	16109.7	19125.2	18103.1	19683.3	17290.6	16904.7	18000.9	19290	19643.7	21202	23035.8	20752.5		1.12008	0.837073	1.10997	1.21253	0.805912	1.03618	0.942366	1.13497		0.318877	0.598245	0.527899	0.21939	0.699022	0.469035	0.546148	0.287582
19.50_740.5222m/z	PDa	1-Hexadecanoyl-2-(5Z,8Z,11Z,14Z-eicosatetraenoyl)-sn-glycero-3-phosphoethanolamine			0	2116.51	10036.5	499267	84445.7	502284	86008.3	47561.2	150535	0	0	0	588262	206699	340187	121787	466044	114723	0	0	1589.04	0	0	0	112184	27933.3	254143		1.18627	1.37382	1.83399	1.16936	1.4281	1.51335	1.22901	1.37349		0.319444	0.0286422	0.0398646	0.255415	0.0614159	0.126162	0.255415	0.118243
10.41_213.0829n	PDa	N-(tert-Butyl)benzenesulfonamide			131388	170177	0	179167	178660	179861	165345	157882	184304	189362	196821	201289	160014	169969	160784	188662	171517	188620	168024	162681	147484	178827	186612	198424	168968	159731	197611		1.1516	1.04407	1.48167	1.32631	1.19577	1.33146	1.35709	1.26304		0.319669	0.288651	0.257909	0.138538	0.201119	0.22851	0.16675	0.186886
18.44_944.5596m/z	PDa	(3.beta.,5.Xi.,9.Xi.,22.beta.)-22-Hydroxyolean-12-en-3-yl 6-deoxyhexopyranosyl-(1->2)hexopyranosyl-(1->2)hexopyranosiduronic acid			0	2953.85	0	368360	310535	586110	0	0	0	0	0	0	239599	364936	319409	159264	428429	173641	0	9174.19	3464.65	0	0	0	0	0	0		1.18101	1.55326	0.819094	1.04908	1.61484	1.13765	1.09288	1.53961		0.320636	0.0011103	0.373901	0.373901	0.00741733	0.373901	0.373901	0.0445007
0.66_216.1711m/z	PDa	N-(3-Methoxypropyl)-2-(1-piperazinyl)acetamide			14995.8	7825.22	21538.3	18168.4	8320.04	6091.4	15192.9	20272.4	19193.5	5686.3	6867.67	8802.58	14419.9	3119.46	16488.1	7548.64	7822.43	8051.74	11611.8	12135.4	5629.13	21201.9	10020.7	10584	20250.8	20133	16104.1		1.01876	0.730051	0.964956	1.33661	0.909247	1.12034	0.783216	1.31434		0.327044	0.580822	0.464572	0.13217	0.50939	0.389039	0.881921	0.153013
13.52_273.0916m/z	PDa	2-Methoxy-5-(4-morpholinylsulfonyl)aniline			3719.05	1189.31	0	8600.02	4033.21	9572.41	2855.86	2280.07	697.619	1472.27	694.502	265.494	14450	9528.64	10621.8	3715.96	13848.8	4612.09	1396.04	4738.11	3683.31	1100.23	410.422	747.634	1212.84	1479.42	0		1.17334	1.51053	0.861139	0.939252	1.46459	0.948105	1.00085	1.29163		0.329448	0.00590487	0.820403	0.513333	0.0468121	0.567553	0.472378	0.167571
11.97_297.0749m/z	PDa	Aspulvinone E			4679.79	4140.37	2436.56	4578.84	6508.99	8859.07	3829.26	10284.1	2578.51	5302.2	2253.79	3392.47	8467.82	7711.82	13357.6	3262.67	10979.1	2810.01	6207.76	7698.17	2713.12	2956.94	8369.76	3205.62	4564.57	6376.2	3638.8		1.11171	1.41549	0.815124	0.774402	1.33219	1.16458	0.908735	0.923625		0.333006	0.0323739	0.505777	0.931131	0.109174	0.351129	0.594305	0.519073
14.21_221.9878n	PDa	Acetazolamide			1.64471e+06	2.22529e+06	2.87684e+06	1.92777e+06	2.25489e+06	2.1504e+06	1.98922e+06	1.97523e+06	2.41905e+06	2.35729e+06	2.531e+06	2.58811e+06	1.80766e+06	1.97854e+06	1.92984e+06	2.28016e+06	2.08593e+06	2.53125e+06	2.05786e+06	1.89478e+06	1.51588e+06	2.24663e+06	2.45121e+06	2.62767e+06	1.9574e+06	2.04511e+06	2.66565e+06		1.15284	0.973354	0.995507	0.922072	0.794597	0.768292	0.88493	0.753297		0.336424	0.393299	0.768535	0.539152	0.727336	0.953196	0.631924	0.900956
0.80_230.9592m/z	PDa	N-(2-Bromophenyl)thiourea			627.342	564.265	0	0	1854.74	402.712	336.123	300.79	0	0	928.23	0	876.86	2488.33	348.371	574.57	1090.16	0	989.517	456.245	583.17	0	1687.27	501.532	360.648	963.547	0		1.13846	0.961048	1.23495	0.793625	0.862794	0.775441	0.924926	0.818947		0.337215	0.280206	0.459503	0.823219	0.584116	0.904149	0.570486	0.693949
15.55_495.3337n	PDa	Lyso-PC(16:0)			607142	237674	96331.6	1.75702e+06	754138	1.99034e+06	821884	726314	464447	315887	160740	75311.6	2.49319e+06	1.22198e+06	2.04032e+06	428927	1.42532e+06	459512	368227	712607	459665	375640	175477	154148	386669	428784	178150		1.14264	1.44425	1.51681	0.961001	1.47242	0.772051	0.866447	1.15103		0.338262	0.0162311	0.12727	0.48251	0.0439325	0.923416	0.663817	0.273607
2.36_297.0580m/z	PDa	Rofecoxib			68413.2	18533.5	20165.3	7707.05	9020.93	4988.11	22190.8	32422.1	19318.4	12230.6	14437.6	4107.42	18330.6	26160.6	4683.71	804.667	15378.2	261.569	47462.7	47736.1	70939	18771.9	26815.6	12670.3	23080.4	41544	12568.9		1.17104	0.996202	1.04167	1.2356	1.25488	0.910088	1.0777	1.31629		0.338543	0.332278	0.547136	0.201393	0.157717	0.617026	0.388962	0.151791
10.22_341.1579m/z	PDa	Ethanone, 1-[2-hydroxy-3-propyl-4-[4-(2H-tetrazol-5-yl)butoxy]phenyl]-			19190.3	25313	0	21595	24813	23764.9	22866.6	22253.5	26281.4	26799.1	27357.4	28346	21313.3	23903	25182.6	21974	23347.4	27856.4	22655.7	23749.2	22851.1	23229.2	27838.4	28046.2	20869.8	22329.2	29973.7		1.1167	1.00592	1.40646	1.27495	1.05596	1.22263	1.28738	1.13315		0.3405	0.325547	0.310451	0.172601	0.327847	0.305039	0.212503	0.289188
13.14_289.1416m/z	PDa	1,9b-Dihydroxy-6,6,9a-trimethyl-1,5,5a,7,8,9-hexahydrobenzo[e][2]benzofuran-3-one			27041.5	28014.6	42199.1	32118.7	28697.7	27845.9	30089.8	29009.9	30079.3	33797.8	33304	33053.1	28984.6	27495.1	24953.2	31855.1	32430.2	32484.1	33617.9	26758.1	3109.69	31839.3	33571.1	34292.5	29761.3	27418.7	34023.9		1.0697	0.975304	1.14249	0.786579	0.852654	0.843784	0.784207	0.74596		0.342391	0.354233	0.612767	0.853341	0.602245	0.721181	0.877126	0.97523
5.71_262.0605m/z	PDa	[(Butylimino)dimethanediyl]bis(phosphonic acid)			8010.05	2647.04	1357.06	3620.6	637.928	0	7286.86	5866.39	4401.19	3218.28	2303.19	1063.2	7593.85	668.667	9617.42	424.02	208.795	932.578	3840.21	9352.8	7189.72	4676.45	2681.18	1516.91	5055.44	6459.33	2200.11		1.14831	0.829901	1.01106	0.990538	1.05576	0.797387	0.866266	1.29668		0.342493	0.594965	0.448609	0.443477	0.328057	0.824267	0.664143	0.164274
18.26_734.5715m/z	PDa	1-Stearoyl-2-myristoyl-sn-glycero-3-phosphocholine			0	5200.8	0	162854	86851.9	281087	4044.95	2047.75	1995.19	0	0	2750.47	175517	196426	199539	76277	260511	51354.7	0	9360.09	6249.09	0	2215.71	2328.54	6058.02	0	0		1.15962	1.58995	0.826695	0.836393	1.49462	0.772651	0.777667	1.3611		0.346231	1.67628e-05	0.632218	0.698431	0.036264	0.919669	0.913492	0.125152
12.43_257.1729m/z	PDa	(3-exo)-3-[3-Methyl-5-(1-methylethyl)-4H-1,2,4-triazol-4-yl]-8-azabicyclo[3.2.1]octane			42567.9	46746.1	62960.7	45300.8	45624.3	44555.2	48454.7	42641.4	48663.5	56084.5	51430.4	54525.3	43740.6	43357.4	37185.5	51373.6	43660.1	53806.8	50699.1	38998.3	39310.1	53086.7	50135.7	52513.3	46910.1	46703.5	55450.4		1.14797	1.10077	1.14946	0.865773	0.97546	0.779906	0.787286	0.757562		0.348761	0.228705	0.55737	0.636144	0.419498	0.883489	0.863278	0.876821
12.81_230.1524n	PDa	(1R,2S,5R)-2-Isopropyl-5-methylcyclohexyl 2,2-dihydroxyacetate			81432.2	97828	139489	94522.5	96645.6	90449.6	88538.9	92343.3	98346.1	107002	106781	113334	84343.5	89926.2	79061.5	102816	91807.7	105128	103925	80231	72887.8	103247	112207	112862	92854	90281.6	108915		1.13492	1.05838	1.21061	0.781334	0.905091	0.886328	0.786955	0.798968		0.354402	0.282216	0.493799	0.880516	0.51561	0.651093	0.864696	0.739467
0.68_261.0375m/z	PDa	D-myo-Inositol-3-phosphate			0	21230.3	605.711	0	481.562	0	664.799	0	551.084	14691.8	24381.1	26163.6	0	3807.44	0	12483.2	0	8306.76	0	0	0	0	914.59	1108.38	0	0	1069.2		1.05537	0.943024	0.797832	1.32624	1.02117	1.13303	1.06876	0.746349		0.355799	0.444544	0.380572	0.138581	0.365478	0.377903	0.398023	0.966841
0.68_143.0586n	PDa	2-Pyrrolidone-5-carboxylic acid, methyl ester			47912	55857.5	12718.6	39238.6	22404.1	18847.8	20463.3	36697.3	36718.2	15662.3	27404.3	11774.5	57723.2	47434.7	59253	14508.6	30113.3	14622.4	7635.83	26066.3	34801	51571.8	44077.9	35968.1	14419.2	27408.6	11470.3		1.08242	1.04616	0.907403	1.21457	0.944656	1.36014	0.830046	1.17793		0.360016	0.310387	0.626489	0.217765	0.459354	0.210318	0.736894	0.2511
11.16_265.1053m/z	PDa	2-Aminoadenosine			17683.5	23593.1	2404.33	21998.3	22408.1	22665	24132.7	21689.6	26078.6	26029.9	25538	27518.5	19260.2	21341.8	19528.5	25075.4	20467	27431.4	23723.1	18627.7	21410.6	24226.1	25100.2	25984.6	21983.4	21421.5	26473.9		1.06012	0.923341	1.53841	1.33005	1.09934	1.29761	1.34976	1.2239		0.360149	0.43634	0.217857	0.136206	0.284586	0.251014	0.171291	0.215141
8.97_258.0786n	PDa	Cys-His			35199.3	49813.4	70.9019	43648.8	50817.4	48385.9	42638.6	40562	53517.6	48743.9	53765.1	53220.7	38526.4	43399.5	45681.8	46147.7	44397.2	53655.7	42545.3	42613.7	45581.6	50146.7	54865.3	55073.1	40141.3	40484.7	59278.3		1.06829	0.95261	1.3692	1.25365	1.11911	1.20495	1.35584	1.16705		0.361765	0.395626	0.323489	0.187887	0.266112	0.318665	0.167519	0.260068
3.76_261.1451m/z	PDa	Glu Leu			7435.19	242.56	717.684	2873.82	1945.51	2969.89	1788.28	3115.92	1018.59	175.403	430.292	0	5393.61	5125.96	2003.95	0	3618.28	0	5689.13	4052.94	5993.16	1324.95	991.807	781.497	3392.63	4431.97	618.407		1.14019	0.845936	0.822584	1.09347	0.745129	0.766068	0.9858	0.884891		0.365518	0.620035	0.748755	0.32677	0.935478	0.995401	0.490365	0.575719
15.19_334.1679m/z	PDa	Ipconazole			0	6.2929	122.845	348.383	42.7154	39.699	0	69.6818	10.9152	572.243	46.4572	0	268.036	236.656	0	0	293.592	0	714.267	56756.6	38.955	0	516.946	0	19.1285	0	524.024		1.03526	1.08596	0.932689	0.998145	0.981508	1.02826	0.973618	0.851329		0.366372	0.251874	0.739692	0.433891	0.41202	0.477182	0.505396	0.631396
14.38_366.2986m/z	PDa	N-cis-Octadec-9-enoyl-L-homoserine lactone			240.775	870.738	0	906.691	374.181	386.106	0	377.089	0	357.465	459.827	1065.26	282.585	597.465	986	612.367	543.277	475.546	636.044	24780.7	344.251	0	0	436.996	282.718	991.815	935.036		1.0406	0.885926	0.857283	0.953613	0.861492	1.16746	0.984384	0.904978		0.367848	0.488192	0.443817	0.492765	0.586402	0.348747	0.49209	0.545496
16.87_254.2482m/z	PDa	1-Dodecyl-2-pyrrolidinone			3582.56	1587.26	0	872.74	3840.88	0	0	1450.11	1027.93	438.937	690.005	531.39	3497.76	2922.79	989.679	1074.3	383.67	0	2805.75	145678	1150.62	1167.79	487.741	694.996	1878.21	10504.4	551.771		1.02921	0.865834	1.14662	1.09702	0.745968	1.03021	1.04424	1.10261		0.371744	0.592128	0.468803	0.323188	0.926915	0.475169	0.423705	0.317018
9.20_251.1735m/z	PDa	N,N'-Hexane-1,6-diylbis(N'-cyanoguanidine)			124.733	0	0	129.505	0	0	0	0	0	0	0	0	371.096	0	0	0	0	200.127	0	44204.6	195.78	0	0	242.573	0	575.305	223.604		1.02956	0.719024	1.2656	1.04908	0.742442	1.28074	0.853481	0.789036		0.372265	0.563315	0.373901	0.373901	0.980095	0.262662	0.687994	0.765186
14.65_312.1940m/z	PDa	1-Heptanone, 1-(4-methoxyphenyl)-2-(1-pyrrolidinyl)-			0	267.059	0	0	0	188.836	234.685	0	0	0	0	0	0	0	0	0	0	0	225.092	18078.8	0	0	0	0	223.02	245.644	0		1.03124	0.997903	0.368109	1.04908	0.764468	0.921737	1.09288	1.04513		0.37229	0.373901	0.931824	0.373901	0.822737	0.601282	0.373901	0.373901
16.79_371.1018m/z	PDa	Decamethylcyclopentasiloxane			11656.9	12613.5	18105.9	16106	10562.9	23541.4	15426.9	17766.2	14685.7	16618	10034.3	11160.2	16181.3	16889.1	14908.8	11447.5	18400.3	7791.87	16617.2	18846.6	14179.4	17838.3	8300.9	11616	15377.8	10686.6	10904		1.01649	0.949691	1.12101	0.872771	0.869062	0.993311	0.858878	0.819951		0.373392	0.42228	0.45387	0.622772	0.573283	0.514679	0.677723	0.691829
15.84_305.2722n	PDa	(2E,4E,10Z)-N-(2-Methylpropyl)hexadeca-2,4,10-trienamide			6225.33	3085.56	2540.9	2406.63	1591.08	0	3760.16	3191.48	1700.56	1297.82	2306	0	563.4	991.705	2084.89	933.062	809.25	0	3698.83	4.54857e+06	4254.5	2348.84	1627.69	1280.71	3336.97	21984	0		1.02725	1.27707	1.20585	1.37967	1.3068	0.960333	1.4051	1.53326		0.373894	0.0908488	0.458728	0.107211	0.124114	0.552691	0.13856	0.0466762
5.75_285.0949m/z	PDa	4-Methoxy-4'-(methylthio)chalcone			123.339	0	0	0	0	0	0	0	0	0	0	0	0	0	0	0	0	0	0	0	0	0	0	0	0	0	0		1.11976	0.977216	1.2656	1.04908	1.01372	1.13765	1.09288	1.04513		0.373901	0.373901	0.373901	0.373901	0.373901	0.373901	0.373901	0.373901
6.98_319.1733m/z	PDa	Gly-Ser-Arg			370.081	0	0	255.707	0	240.612	175.621	0	0	0	0	0	292.626	0	267.833	0	0	0	0	0	0	0	0	0	206.539	0	282.335		1.11976	0.80134	0.922698	1.04908	0.773085	0.804881	1.09288	1.04513		0.373901	0.703034	0.659749	0.373901	0.791085	0.804137	0.373901	0.373901
4.61_247.1158m/z	PDa	2-Methyl-4-(1-piperazinyl)-6-(trifluoromethyl)pyrimidine			272.095	0	0	1267.09	337.063	0	115.514	0	0	0	0	0	1664.42	303.265	1803.39	0	0	0	0	0	0	0	0	0	325.204	0	0		1.11976	1.2746	0.963902	1.04908	1.06547	0.775013	1.09288	1.04513		0.373901	0.0748004	0.624354	0.373901	0.31803	0.906367	0.373901	0.373901
15.96_440.2368m/z	PDa	His-Gln-Arg			0	0	0	21822.4	8721.62	40383.6	0	0	0	0	0	0	9779.38	3899.99	15684.7	4227	11052.1	3235.74	0	1827.85	0	0	0	0	0	0	0		1.02727	1.36761	0	0	1.42739	0	0	1.48246		0.373901	0.0451415	#DIV/0!	#DIV/0!	0.0617189	#DIV/0!	#DIV/0!	0.0659247
5.07_291.0757m/z	PDa	3-[4-Fluoro-3-(trifluoromethyl)phenyl]-5,5-dimethyl-hydantoin			202.639	0	0	3255.98	1256.01	872.813	398.044	0	0	436.246	0	0	4460.74	1380.99	3461.67	657.995	1333.23	0	0	0	0	0	0	0	199.933	0	0		1.11976	1.37765	0.539468	0.857491	1.3866	0.766098	1.09288	1.24205		0.373901	0.0289733	0.684345	0.652613	0.0804079	0.99287	0.373901	0.201776
17.36_645.5079m/z	PDa	8,11-Tridecadienoic acid, 13-(3-pentyl-2-oxiranyl)-, (8Z,11Z)-			0	0	0	0	0	0	1253.68	0	77274.5	0	0	0	0	0	11752.6	0	0	0	0	1289.5	0	0	0	0	2687.76	0	0		1.02727	0.998122	1.06011	0	0	1.13765	0	0		0.373901	0.373901	0.36354	#DIV/0!	#DIV/0!	0.373901	#DIV/0!	#DIV/0!
16.46_366.2302m/z	PDa	2-Pyrrolidinone, 5-[(3S)-3-hydroxy-4-phenyl-1-buten-1-yl]-1-[6-(2H-tetrazol-5-yl)hexyl]-, (5R)-			0	0	0	0	0	0	0	0	0	0	0	0	529.745	465.763	0	0	0	0	0	130304	0	0	0	0	0	1098.45	0		1.02727	1.25067	0	0	0	1.13765	0	0		0.373901	0.117757	#DIV/0!	#DIV/0!	#DIV/0!	0.373901	#DIV/0!	#DIV/0!
14.65_362.2673m/z	PDa	Leukotriene B4 ethanolamide			0	0	0	0	0	0	0	0	0	0	0	0	0	0	0	0	0	0	0	88118	0	0	0	0	0	1211.53	0		1.02727	0	0	0	0	1.13765	0	0		0.373901	#DIV/0!	#DIV/0!	#DIV/0!	#DIV/0!	0.373901	#DIV/0!	#DIV/0!
13.77_362.2672m/z	PDa	Leukotriene B4 ethanolamide			0	0	0	0	0	0	0	0	0	0	0	0	0	0	0	0	0	0	0	66771.4	0	0	0	0	0	363.263	0		1.02727	0	0	0	0	1.13765	0	0		0.373901	#DIV/0!	#DIV/0!	#DIV/0!	#DIV/0!	0.373901	#DIV/0!	#DIV/0!
14.32_344.2567m/z	PDa	1,5-Hexanediol, 6-[6-[(1E,3R,5Z)-3-hydroxy-1,5-undecadien-1-yl]-2-pyridinyl]-, (5S)-			0	0	0	0	0	0	0	0	0	0	0	0	0	0	0	0	0	0	0	32813.8	0	0	0	0	0	834.888	0		1.02727	0	0	0	0	1.13765	0	0		0.373901	#DIV/0!	#DIV/0!	#DIV/0!	#DIV/0!	0.373901	#DIV/0!	#DIV/0!
9.71_374.1736n	PDa	4-[2-(2,6-Dimethoxy-4-prop-2-enylphenoxy)-1-hydroxypropyl]-2-methoxyphenol			0	0	0	0	0	0	0	0	0	0	0	0	0	0	0	0	0	0	0	0	440.094	0	0	0	147638	169318	69407.4		1.03386	0	0	0	0	1.86582	0	0		0.373901	#DIV/0!	#DIV/0!	#DIV/0!	#DIV/0!	0.0132164	#DIV/0!	#DIV/0!
16.46_254.2482m/z	PDa	1-Dodecyl-2-pyrrolidinone			0	0	0	0	0	0	0	0	0	0	0	0	0	0	0	0	0	0	0	118507	0	0	0	0	0	0	0		1.02727	0	0	0	0	0	0	0		0.373901	#DIV/0!	#DIV/0!	#DIV/0!	#DIV/0!	#DIV/0!	#DIV/0!	#DIV/0!
16.46_268.2639m/z	PDa	Heptadecasphing-4-enine			0	0	0	0	0	0	0	0	0	0	0	0	0	0	0	0	0	0	0	77686.8	0	0	0	0	0	0	0		1.02727	0	0	0	0	0	0	0		0.373901	#DIV/0!	#DIV/0!	#DIV/0!	#DIV/0!	#DIV/0!	#DIV/0!	#DIV/0!
15.06_370.2724m/z	PDa	N-Arachidonylmaleimide			0	0	0	0	0	0	0	0	0	0	0	0	0	0	0	0	0	0	0	50743.1	0	0	0	0	0	0	0		1.02727	0	0	0	0	0	0	0		0.373901	#DIV/0!	#DIV/0!	#DIV/0!	#DIV/0!	#DIV/0!	#DIV/0!	#DIV/0!
11.05_260.1626m/z	PDa	N-(2'-Oxobi(cyclohex)yl)acetamide			0	0	0	0	0	0	0	0	0	0	0	0	0	0	0	0	0	0	0	49715.6	0	0	0	0	0	0	0		1.02727	0	0	0	0	0	0	0		0.373901	#DIV/0!	#DIV/0!	#DIV/0!	#DIV/0!	#DIV/0!	#DIV/0!	#DIV/0!
15.55_299.2376m/z	PDa	5-Pregnene-3.beta.,17,20.alpha.-triol			0	0	0	0	0	0	0	0	0	0	0	0	0	0	0	0	0	0	0	41787.3	0	0	0	0	0	0	0		1.02727	0	0	0	0	0	0	0		0.373901	#DIV/0!	#DIV/0!	#DIV/0!	#DIV/0!	#DIV/0!	#DIV/0!	#DIV/0!
16.97_310.3108m/z	PDa	Oleoyl ethylamide			0	0	0	0	0	0	0	0	0	0	0	0	0	0	0	0	0	0	0	36240.1	0	0	0	0	0	0	0		1.02727	0	0	0	0	0	0	0		0.373901	#DIV/0!	#DIV/0!	#DIV/0!	#DIV/0!	#DIV/0!	#DIV/0!	#DIV/0!
7.05_235.0947m/z	PDa	(2R,3R)-(-)-2-Benzyloxy-1,3,4-butanetriol			12065.7	15884.1	12356	13928.5	15959.3	15996.7	15496.1	13703.2	17370.9	16481.6	18134.1	16363.2	13561.2	13801.5	13162.5	16180.5	13482	17272.5	15001.2	15222.1	13946.2	17202.8	18393.2	18289.8	14564.4	13933.4	19516.4		1.09617	0.780904	1.34829	1.48224	1.13012	1.23188	1.69176	1.17275		0.374226	0.955846	0.267134	0.0583192	0.256141	0.29805	0.0243892	0.255355
16.67_323.3194n	PDa	N-Cyclohexanecarbonyltetradecylamine			29369.8	14175.1	7183.17	8392.11	21947.1	1931.17	7547.78	9250.91	6149.69	6210.04	8616.78	4689.57	17485.2	21581.4	8458.06	3688.32	2296.39	2960.44	17360.5	9.25565e+06	9084.11	6066.04	7323.72	15873.8	13664.2	108732	8665.67		1.0265	0.715402	1.5178	1.24721	0.899851	1.03993	1.08786	1.40604		0.374416	0.895199	0.233861	0.192646	0.523569	0.465222	0.378839	0.101037
16.62_336.3266m/z	PDa	Pipericine			28213.6	21079.7	10766.8	14237.2	19631.5	3775.07	9415.44	10948	10469.9	9933.24	12067.3	6925.96	19518	23549.6	12488.1	6560.32	5359.58	4998.37	18986.9	9.68008e+06	11441.2	7534.27	9809.83	15823.2	14275.7	98672.8	10211.6		1.02647	0.714367	1.67868	1.35575	1.04592	0.995551	1.32529	1.53098		0.374543	0.814955	0.127846	0.120751	0.338422	0.512196	0.186898	0.0474712
18.20_771.5796n	PDa	1,2-Dioleoyl-sn-glycero-3-phosphoethanolamine-N,N-dimethyl			2988.49	13497.6	0	535713	290774	971335	2606.84	1757.8	2929.67	7406.77	0	0	395386	507213	476804	163546	596105	105319	0	2139.72	1918.13	0	0	0	1670.79	0	0		1.03677	1.5785	0.740484	0.908242	1.48175	1.23206	1.23537	1.33254		0.374554	0.000173818	0.497203	0.561033	0.0406199	0.297913	0.25053	0.141828
16.36_334.3111m/z	PDa	N,N-Dimethyl-N-(2-phenoxyethyl)-1-dodecanaminium cation			9892.88	5217.05	0	19533.5	15259.7	4188.32	1550.92	1598.61	0	2445.21	2442.58	584.884	31762.8	26443.9	7825.88	4530.93	1034.32	2611.78	3037.3	3.084e+06	2929	1235.79	1021.3	1851.2	2860.06	23417.3	1578.46		1.0263	1.28657	1.51797	1.08681	1.17955	0.917188	1.21022	0.946672		0.374762	0.0951209	0.24188	0.333565	0.214028	0.607363	0.270171	0.488256
17.19_339.3507n	PDa	Docosanamide			226617	186415	166861	190014	358327	119861	90469.3	118861	123921	124516	250463	134786	279796	359535	189433	114504	108823	144285	179771	1.85913e+07	175645	105855	146022	171955	128692	595832	132064		1.02585	1.1252	1.9917	0.872275	0.802591	0.933054	1.44601	1.59758		0.374995	0.187143	0.0158345	0.623704	0.70706	0.586502	0.116627	0.0270015
13.92_288.0328m/z	PDa	[1-(3,4-Dichlorobenzyl)-1H-indol-3-yl]methanol			384129	597245	846808	522907	649794	590870	523422	477833	669616	621209	681705	718224	429202	525522	523184	596354	498625	672553	468194	525509	425136	615256	686991	723758	450805	499590	703133		1.1137	0.94607	1.00231	0.852736	0.75173	0.841542	0.870576	0.75438		0.375091	0.443369	0.737087	0.662415	0.884072	0.725324	0.656452	0.894309
14.23_314.1891n	PDa	all-trans-4-Ketoretinoic acid			17023.1	22338.5	26575.8	21020.1	20523.2	22258	21434.5	19349	21608.7	23483.9	24325.8	25162.7	20245.1	19952	18400.6	22226.3	22591.3	18596.9	20393	18124.5	18919.4	19127.4	20890.9	24309.8	21285.7	17838.3	22582.4		1.13188	0.920325	0.960541	0.985221	0.767094	0.871964	0.785043	0.778447		0.375219	0.434888	0.70039	0.450287	0.812537	0.673224	0.873215	0.795989
14.69_344.2567m/z	PDa	1,5-Hexanediol, 6-[6-[(1E,3R,5Z)-3-hydroxy-1,5-undecadien-1-yl]-2-pyridinyl]-, (5S)-			1411.25	0	0	0	0	0	0	0	0	0	0	0	0	0	0	0	0	0	0	293969	0	0	0	0	0	7292.61	0		1.02429	0.977216	1.2656	1.04908	1.01372	1.03252	1.09288	1.04513		0.375972	0.373901	0.373901	0.373901	0.373901	0.472789	0.373901	0.373901
17.90_376.3193m/z	PDa	Docosatetraenoyl ethanolamide			4982.35	1880.22	0	2335.83	5328.92	676.924	1670.56	1172.61	887.216	2371.89	2624.9	2062.49	3630.41	5090.8	457.823	1181.47	0	750.941	1312.29	541473	1289.45	1325.47	1558.9	0	4173.69	16765.8	0		1.02432	0.756759	1.18921	0.771769	0.766034	1.08475	1.03342	1.086		0.376274	0.718441	0.516916	0.966371	0.816586	0.4215	0.435436	0.332827
12.12_238.2051n	PDa	N,N'-Dicyclohexyl-N-methylurea			426.93	231.073	408.966	357.101	415.808	0	0	241.327	339.113	0	464.631	319.498	0	233.693	275.118	0	233.248	0	0	142133	0	198.899	0	0	185.472	319.632	0		1.02294	1.14837	1.31377	0.905349	0.893166	1.43024	1.65572	1.52516		0.377136	0.154153	0.243244	0.565748	0.533918	0.169134	0.0336778	0.0495269
16.60_101.0963m/z	PDa	Propylene glycol propyl ether			1.0126e+06	1.42625e+06	1.80722e+06	1.24841e+06	1.45663e+06	1.42778e+06	1.2396e+06	1.27425e+06	1.58431e+06	1.46835e+06	1.61364e+06	1.68339e+06	1.18188e+06	1.2954e+06	1.26476e+06	1.44836e+06	1.3714e+06	1.67127e+06	1.28277e+06	1.10732e+06	1.15598e+06	1.38784e+06	1.55668e+06	1.68197e+06	1.25627e+06	1.27486e+06	1.71981e+06		1.1293	0.900734	0.950638	0.943363	0.752088	0.766066	0.885041	0.792079		0.377574	0.508953	0.855708	0.507356	0.881915	0.995573	0.63174	0.757028
15.33_349.2980n	PDa	N-(8Z,11Z,14Z-Eicosatrienoyl)ethanolamine			7184.41	4503.34	1231.19	3070.68	2134.76	1949.51	2243.21	2470.05	3238.35	3715.4	3176.88	1159.83	3816.34	2492.57	3287.9	2276.73	1900.95	1600.76	3203.29	615637	1886.33	3067.87	2889.14	1267.7	3043.09	15378.3	1568.79		1.02277	0.878753	1.2657	0.99419	1.04881	0.892022	1.1131	1.1899		0.377633	0.564181	0.397033	0.438852	0.335353	0.642663	0.354484	0.241441
10.90_107.0494m/z	PDa	2-(Aminomethyl)phenol			5772.46	7518.6	0	6250.5	7076.41	7412.71	7105.92	6797.23	8211.06	7644.51	8296.03	7819.29	6190.43	6121.43	6512.67	6287.62	6347.01	8092.99	6826.42	6410.39	6822.43	7076.53	7207.72	8203.4	6841.6	6341.97	8456.1		1.05716	0.920023	1.45587	1.23656	1.04377	1.2245	1.2317	1.06794		0.377677	0.462982	0.272265	0.200655	0.340718	0.303616	0.253348	0.350582
16.89_282.2795m/z	PDa	9-Octadecenamide, (Z)-			5684.92	1969.55	926.197	3543.64	5167.69	869.695	0	2182.64	421.77	1648.76	484.995	519.056	4927.86	3313.03	1101.47	463.989	0	580.553	2965.57	179702	1612.94	1042.53	432.459	1086.72	2068.8	12465.6	622.773		1.02025	0.786954	1.4023	1.16813	0.754184	0.913176	1.2477	1.30436		0.378203	0.895843	0.278829	0.256487	0.870018	0.612797	0.241205	0.159325
12.72_278.2096m/z	PDa	(2Z)-4,6-Di(1-piperidinyl)-1,3,5-triazin-2(3H)-one hydrazone			304.256	0	0	0	0	196.308	0	0	0	0	0	0	329.953	159.027	0	0	0	0	0	29629.2	0	0	0	0	0	521.115	0		1.02088	0.82978	1.2656	1.04908	0.776289	0.83514	1.09288	1.04513		0.378355	0.680995	0.373901	0.373901	0.780451	0.737484	0.373901	0.373901
11.48_260.1627m/z	PDa	N-(2'-Oxobi(cyclohex)yl)acetamide			210.476	170.456	0	0	0	0	0	0	0	0	0	0	0	0	0	0	0	0	0	35109.1	0	0	0	227.028	0	1692.9	0		1.022	1.23402	1.67033	1.3562	1.31281	1.02147	0.884174	1.36943		0.378591	0.120488	0.120488	0.120488	0.120488	0.484272	0.633177	0.120488
14.32_261.2218m/z	PDa	Pinolenic acid			146.949	0	0	0	0	0	0	0	0	0	0	0	0	0	0	0	0	0	0	11210.3	0	0	0	0	0	0	0		1.0191	0.977216	1.2656	1.04908	1.01372	1.13765	1.09288	1.04513		0.379603	0.373901	0.373901	0.373901	0.373901	0.373901	0.373901	0.373901
16.87_338.3422m/z	PDa	Erucamide			2.46199e+06	1.65017e+06	961606	1.21548e+06	2.40727e+06	509669	823004	1.17582e+06	1.05047e+06	771188	1.03429e+06	692837	2.6576e+06	2.32606e+06	1.26579e+06	663603	539815	686742	1.74499e+06	5.27894e+07	1.15669e+06	868601	864286	1.2983e+06	1.32502e+06	5.93678e+06	997033		1.01892	0.889278	1.53476	1.34617	0.81475	0.957937	1.29038	1.46876		0.380134	0.551495	0.204599	0.126397	0.678576	0.555568	0.210416	0.0716758
16.87_268.2638m/z	PDa	Heptadecasphing-4-enine			4397.79	2713.15	716.144	1398.04	2063.37	0	600.602	1869.18	0	0	920.446	0	5234.79	3312.94	2089.93	378	0	466.944	2753.12	178320	721.744	1144.6	495.134	1115.32	2302.24	12190.6	923.745		1.01878	0.891788	1.53682	1.3816	1.08267	0.977847	1.31427	1.41597		0.380397	0.540999	0.210395	0.106156	0.30076	0.532153	0.194162	0.0960563
15.52_413.2341m/z	PDa	Budesonide			20055	42108.2	60408.7	23454.9	34640	31758.4	39401	32964.6	45449.2	53495.6	34088.2	31348.8	42647.2	38595.5	78158.5	62074.3	17691.6	40129	33486.3	26845.5	27243.1	29403.3	43552.8	38261.8	18453.7	26916.5	41970.4		1.12533	0.886388	0.935275	0.774201	0.975287	1.0708	0.814419	0.746661		0.381082	0.513594	0.902938	0.933162	0.419713	0.434753	0.774983	0.961398
8.67_128.0531m/z	PDa	2-Ethyl-4-methylthiazole			18032.5	2658.81	0	4402.36	3989.71	2925.17	4804.29	7221.38	2974.21	2124.39	2776.53	1552.83	6722.52	6563.23	1763.67	480.423	4326.29	69.5817	14484	9556.94	13751.3	3759.37	4586.75	1959.13	6135.73	8923.49	1745.14		1.1236	0.781086	0.907077	0.987922	0.849029	0.792236	0.922	1.00867		0.383277	0.763991	0.758137	0.446817	0.608925	0.839497	0.574698	0.413449
14.90_388.2828m/z	PDa	N-Arachidonoyl-3-hydroxy-.gamma.-aminobutyric acid			287.778	0	662.411	0	430.279	0	0	362.063	441.342	0	0	445.984	361.395	0	0	751.318	0	0	0	33131.3	0	0	395.077	0	0	1274.26	0		1.00817	0.847364	0.835051	0.930283	0.9093	0.796058	1.0021	0.76487		0.386456	0.435031	0.845246	0.526637	0.509312	0.828073	0.47091	0.843814
5.32_209.0790m/z	PDa	Gabapentin related compound E			26727.3	33370	46233.6	33358.7	35910	29894.1	31599.7	30154.3	36733.6	35433.7	39576.5	38940.9	30599.7	31386.9	25875.1	36175.1	28432.4	36111.5	30665.5	29869.5	29081.4	35344.1	37332.1	36941.4	31717.9	30709.4	38186		1.10638	0.985945	1.07053	0.841181	0.801344	0.817808	0.788456	0.783592		0.386979	0.361333	0.688567	0.687467	0.710133	0.773399	0.858361	0.780499
11.68_211.1310m/z	PDa	N-Cyclohexyl-N'-(1H-tetraazol-5-yl)urea			32877.2	42316.6	46829	38273	44100.2	38999.1	37025	39119.9	45441.8	43840.7	47282.6	48412.4	34627.4	39498.1	38776.1	41963.9	39489.2	48741.1	37933.4	34194.3	37501	44735.3	43348.2	48545.6	40445.6	38252.2	51756.4		1.10789	0.904187	0.861074	1.17647	0.74309	0.882522	1.13967	0.86269		0.388736	0.525933	0.977418	0.249269	0.963885	0.656832	0.330001	0.611704
8.73_155.0471m/z	PDa	O,O-Diethyl phosphate			6663.18	10457.8	0	8628.17	10299.2	9720.01	8619.55	8501.82	11618.1	10380.2	12417	11489.5	8159.88	9657.93	8953.91	9596.08	9268.27	12056.3	8161.05	9020.2	8817	10769	11489.4	11717	7809.52	8824.71	11410.3		1.04462	0.979155	1.39503	1.32416	1.10169	1.19835	1.40039	1.21528		0.389343	0.356212	0.295676	0.139885	0.282355	0.323843	0.141211	0.221651
6.74_223.1423m/z	PDa	4-Amino-N-Boc-piperidine			557.317	0	0	0	0	0	99.5765	0	0	0	0	0	0	0	0	0	0	0	0	15423.5	0	139.772	0	0	0	164.087	0		1.00447	0.977216	1.15633	1.04908	1.01372	0.974837	0.971817	1.04513		0.389976	0.373901	0.464132	0.373901	0.373901	0.535623	0.507656	0.373901
16.87_184.1698m/z	PDa	N-Cyclohexyl-3-methylbutanamide			987.836	0	0	0	0	0	0	0	0	0	0	0	612.298	0	0	0	0	0	222.495	18304.4	0	0	0	0	0	1910.78	0		1.0014	0.798622	1.2656	1.04908	1.01372	0.861662	1.09288	1.04513		0.39027	0.762787	0.373901	0.373901	0.373901	0.689971	0.373901	0.373901
10.59_262.2383m/z	PDa	2-(Dipentylamino)-2-(hydroxymethyl)-1,3-propanediol			8879.33	10513.9	0	10377.8	11534.7	9951.28	9517.81	10332.2	11160	11798.1	12555.1	14169.6	9397.66	10501.9	8564.43	12271.7	10064.4	13338.6	10749.7	8738.92	9474.93	10662.6	11981.5	13508.5	10331.9	11115.2	14316.1		1.04973	0.935064	1.41682	1.34198	1.10806	1.38934	1.34774	1.26394		0.390875	0.413225	0.305818	0.128913	0.276346	0.192604	0.172554	0.186264
12.25_239.1048m/z	PDa	4-(4-Chlorophenyl)-1-piperazinecarboximidamide			6116.1	8030.37	11781.7	9421.91	9954.02	8030.21	6969.41	7083.51	9518.9	9121.05	8258.23	9968.49	7892.71	8213.52	8326.62	8910.69	9384.48	8886.5	7985.77	6607.73	6313.59	8086.2	8533.09	9744.9	8308.75	7611.03	9679.86		1.10265	0.775685	1.05219	0.800332	0.772402	0.768246	0.774606	0.772643		0.39105	0.780082	0.694542	0.798628	0.793419	0.953672	0.937306	0.814954
6.37_190.0679m/z	PDa	1,3,4,5-Tetrahydrothiopyrano[4,3-b]indole			106.534	0	0	1219.09	322.21	180.759	130.696	0	0	0	0	0	2760.44	496.786	2094.79	122.828	638.713	0	0	147.161	126.636	252.482	0	0	88.6028	248.456	0		1.10119	1.27997	0.521886	1.04908	1.23044	1.11251	0.89067	1.08489		0.39177	0.0600782	0.892984	0.373901	0.174987	0.396029	0.622532	0.333902
18.99_810.6004m/z	PDa	1-Octadecanoyl-2-octadecenoyl-sn-glycero-3-phosphocholine			2342.16	17869	0	792876	513105	1.37853e+06	46163.3	23874.1	11997.4	8003.08	0	0	569331	844198	746735	200568	651520	177954	0	32266.1	19348.6	0	0	0	2320.14	0	3988.9		1.11357	1.55737	1.52191	0.916399	1.53088	1.04147	1.17894	1.41887		0.392224	0.000902168	0.146997	0.548002	0.0253003	0.463658	0.295807	0.0946222
10.74_247.0583m/z	PDa	2-Ethoxy-2-oxoethyl 2-hydroxybenzoate			36648.3	44173	0	41736.8	41992.9	38467.3	48448.5	38664.1	43792.9	53959.6	47531.1	46729.4	44357.9	36370.5	36857	47803.6	37556.9	46070.5	47413.2	38026.8	35728.9	51399.2	46688.2	45072.8	42456.1	39620.1	46368.7		1.06598	0.957842	1.43284	1.26491	1.01649	1.21146	1.29686	1.12683		0.394314	0.427371	0.296995	0.179721	0.37076	0.313604	0.205936	0.294825
15.76_369.2803m/z	PDa	6H-Dibenzo[b,d]pyran-9-methanol, 3-(1,1-dimethylheptyl)-6a,7,10,10a-tetrahydro-1-hydroxy-6,6-dimethyl-, (6aR,10aR)-			136136	187943	176881	198464	226187	207453	169931	164927	206781	209243	219662	226651	183751	194801	192439	244446	213410	243108	181436	138770	104439	201780	216451	230953	167270	163070	218102		1.10233	1.12876	0.993597	1.54483	1.40995	0.970614	1.60112	1.61088		0.403844	0.220838	0.545406	0.0357068	0.0694106	0.540534	0.0505341	0.0235915
12.19_262.0749n	PDa	2,3-Di(2-furyl)quinoxaline			0	262.442	305.308	460.967	999.731	216.594	561.454	378.859	556.256	990.433	350.063	265.12	164.66	326.544	197658	1161.05	273.617	1175.81	237.332	214.797	458.811	202.141	0	0	146.115	272.678	238.665		1.02488	0.998385	1.87224	1.19273	1.18021	0.812593	1.11176	1.41735		0.405544	0.373534	0.0515687	0.235533	0.213495	0.785299	0.355746	0.095374
9.08_220.1314m/z	PDa	2-Methylimidazole azine			1061.48	236.364	0	637.708	310.304	399.585	585.817	166.271	0	401.972	890.041	188.237	546.884	133.095	146.658	149.49	0	0	292.478	12664.5	0	148.795	331.16	189.714	464.832	607.904	621.914		0.98348	0.838201	1.01651	0.781156	0.743134	0.852605	0.935076	1.11567		0.405739	0.676159	0.645173	0.881546	0.96303	0.705403	0.556167	0.304922
3.85_247.1158m/z	PDa	2-Methyl-4-(1-piperazinyl)-6-(trifluoromethyl)pyrimidine			596.401	214.142	0	2953.14	166.81	1030.41	854.764	194.816	548.68	0	200.583	0	6437.74	205.627	3351.38	402.275	2186.38	0	149.543	155.247	0	483.018	0	0	548.736	456.443	0		1.09174	1.05977	1.05123	1.0829	1.12968	0.805357	0.863337	0.98456		0.405985	0.165573	0.367068	0.337605	0.256532	0.802925	0.669464	0.441294
16.18_523.3652n	PDa	1-Stearoyl-2-hydroxy-sn-glycero-3-phosphocholine			124010	45007.7	11659.2	585885	170571	482738	236633	128522	97717.2	82535.6	39291.9	11293.1	773555	379477	794814	106357	272166	125548	46024.1	134440	119768	42222.1	15075.2	14079.8	69714.3	76526.5	21892.1		1.09522	1.46142	1.4278	0.832831	1.45001	0.773171	1.11646	1.30737		0.407551	0.013316	0.154725	0.706844	0.0524114	0.916562	0.351326	0.157408
8.67_174.0588m/z	PDa	2-Acetylamino-3-mercapto-3-methylbutyric acid			32956.8	5490.94	198.861	8994.82	8403.64	5921.25	8723.67	13399.3	6858.75	4403.79	4580.89	2800.19	12992.9	12241.1	3691.88	727.057	7465.76	365.566	24976.6	17328.9	25355.2	7551.86	8489.84	3476.22	11335.5	17688.7	4707.12		1.09826	0.780397	0.897573	1.00265	0.831626	0.779088	0.92647	1.02999		0.408485	0.774726	0.770881	0.428295	0.642652	0.886995	0.568279	0.389972
11.53_430.0885n	PDa	.beta.-D-Glucopyranosiduronic acid, 4-(7-hydroxy-4-oxo-4H-1-benzopyran-3-yl)phenyl			2179.91	1294.63	0	23770.9	12174.9	34650.3	516.078	868.488	0	1409.08	0	0	36905.5	29559.2	26263.5	8230.52	34453.1	9659.35	390.966	3100.72	2882.09	509.716	0	0	398.618	443.741	0		1.08739	1.56396	1.35693	0.999902	1.52659	1.30282	1.29669	1.35434		0.419553	0.00075227	0.364371	0.431702	0.0264972	0.247476	0.206057	0.129002
3.27_107.0494m/z	PDa	2-(Aminomethyl)phenol			158829	128161	176645	148112	138237	145089	140128	144982	145835	143947	135853	137926	172371	150183	123052	131537	145167	139921	161969	132082	118307	146302	147250	151224	165092	158270	154504		0.985146	0.739122	1.14176	1.07412	0.916244	0.824056	0.856777	1.07191		0.42244	0.779803	0.487656	0.346784	0.499097	0.759874	0.681684	0.346632
12.40_244.2641m/z	PDa	3-Dodecyloxypropylamine			73545.9	91954.6	131876	87744.4	96208.9	90467.8	83295.8	85376.7	96978.3	96467.9	106714	111941	77919.8	84566.2	79809.6	100326	90448.9	109152	89404.1	81503.6	79828.1	96334.2	103827	106754	92175.9	94926.1	115022		1.06894	1.00361	1.14165	0.81383	0.812898	0.770178	0.786975	0.746467		0.42373	0.349108	0.583073	0.756401	0.682756	0.936494	0.864611	0.964684
1.73_271.2638m/z	PDa	Ethyl pentadecanoate			188745	251045	360763	219818	245171	263732	225434	216643	288429	273507	291964	332086	202253	221389	201743	253719	239248	316206	246050	209781	207112	248179	273083	317920	227866	228149	325294		1.07174	1.03214	1.05212	0.899193	0.819385	0.772633	0.79774	0.746672		0.426122	0.313584	0.693697	0.575951	0.668339	0.919783	0.824089	0.961227
18.08_830.5690m/z	PDa	1,2-Diarachidonoyl-sn-glycero-3-phosphocholine			1958.57	11788.3	0	748931	421913	1.41226e+06	2233.01	1776.76	0	0	0	0	439908	691445	526621	892818	3.06941e+06	680052	0	24865.6	10320.1	0	0	0	0	0	2446.23		1.07804	1.54261	0.833254	1.1448	1.47667	1.14161	1.20131	1.38241		0.426534	0.00176036	0.431058	0.277335	0.0424083	0.370498	0.277335	0.113392
17.12_104.1072m/z	PDa	Choline			368074	338083	347039	405278	343800	398447	374592	361397	420400	426111	379306	365041	388200	357426	418613	382431	404738	331797	488041	350690	341786	396923	338960	335029	393188	332177	371726		1.07731	1.21652	1.37241	1.34202	1.17775	1.00291	0.805184	1.02011		0.428003	0.134534	0.160033	0.128886	0.21549	0.504119	0.800724	0.40072
5.88_441.1408n	PDa	Folic acid			104635	9892.8	19185.6	31626.6	18813.8	19830	27537.1	48740.7	14983.7	9270.41	5968.58	1748.66	66383.8	72364	17215.8	2118.57	45265.8	2642.51	72813.4	56610.7	87249.8	19094.6	16855	5522.06	36255.3	54382.4	5754.37		1.0779	0.76791	0.87878	1.15568	0.898694	0.840193	1.09727	0.977113		0.428544	0.841868	0.678598	0.267495	0.525343	0.727845	0.369628	0.450199
9.16_222.1470m/z	PDa	tert-Butyl cyclohexylcarbamate			2300.46	919.512	0	525.587	590.548	156.443	1294.67	898.741	0	357.958	1104.58	592.464	256.343	253.595	0	188.724	0	393.595	481.137	15718.9	415.287	200.705	467.371	407.963	1232.95	945.961	575.871		0.958548	1.07686	1.05249	0.879375	0.995494	0.793913	1.11959	1.16173		0.433531	0.251165	0.67992	0.610557	0.395128	0.83439	0.348399	0.264523
10.14_331.2099m/z	PDa	Val-Gly-Arg			43246.5	56318.5	0	49123.9	54262	57073.4	52052.3	46864.9	57155.8	56127.5	56304.2	67078.4	51802.9	53080.9	57853.3	54016.3	48157	63648.1	49515.6	48363.7	46149.2	51707.7	57769.9	60630.3	48346.5	47677.2	62343.4		1.01341	1.05042	1.37246	1.23693	1.08064	1.19099	1.24419	1.14592		0.433659	0.286026	0.33684	0.200376	0.302759	0.329674	0.243836	0.278006
8.49_224.1262m/z	PDa	tert-Butyl (2S)-2-(hydroxymethyl)-1-pyrrolidinecarboxylate			2505.02	1209.68	1108.53	1767.12	1277.41	1719.63	1260.61	1630.75	1337.57	1129.88	1591.15	1751.76	1777.18	1273.53	1079.13	1260.46	1402.76	1226.61	1665.81	8727.97	980.2	1441.29	1508.63	1746.52	1661.85	2357.15	888.544		0.93411	0.842401	0.902449	0.793907	0.742846	0.767238	0.775314	0.915947		0.434549	0.66508	0.691099	0.82212	0.968982	0.965911	0.931065	0.529778
4.25_146.1179m/z	PDa	4,4-Dimethylnorvaline			24599.1	20659.4	32251.9	37019.1	24619.4	39431.6	16322.3	22416.6	26483	14777.8	18756.5	23671.7	85920.1	27191.2	66917.6	18343.3	34160	26185.5	12776.9	24025.1	26667.2	13327.3	22288.2	27573	14458.1	23406.5	24067.2		1.05255	1.12197	1.20244	1.25377	1.14707	1.2003	1.04353	0.747605		0.438981	0.124669	0.414694	0.187798	0.241215	0.322306	0.424468	0.948318
11.59_234.1237n	PDa	1-(4-(7H-Purin-6-yl)morpholin-2-yl)methanamine			47095.2	63495.9	68809.2	54561.7	62011.2	60253.6	52155.3	54680.4	70195.2	61116.9	68362.4	76346.3	52426.1	54384.2	58915.7	59655.3	60953.1	74232	54531.3	52144.5	55700.4	60683.7	65240.9	74177.2	59564	60790	81428.5		1.05764	0.881591	0.771846	1.09414	0.748298	1.0233	1.04992	0.897707		0.439539	0.540036	0.931498	0.326091	0.90719	0.48235	0.417647	0.556208
14.75_467.3024n	PDa	1-Myristoyl-sn-glycero-3-phosphocholine			41965.2	12064.8	14036.8	85402.6	41707	111582	39934.5	47391.3	30545.2	16060.4	7226.23	1529.42	116743	76200.9	102193	16830.4	96650.3	19406.4	31845.6	48018.3	20237.2	36154.8	13340.9	11642.7	31539	36503.9	12893		0.931409	1.49778	1.2682	1.18363	1.41931	0.83408	0.787549	0.951474		0.443604	0.00776215	0.199579	0.243166	0.0652254	0.739548	0.862158	0.482064
9.95_175.0638n	PDa	3-Indoleacetic acid			152622	23860.6	0	14286.9	11991.1	7595.72	40694.5	58085.4	28079.7	18806.8	18806	10076.7	93649	98651.5	28614.1	11431.3	54960.5	6839.49	118925	75064.7	107058	33196.2	43978.4	19097.6	52434.3	75517.8	20109.5		1.06303	0.771791	0.916635	1.0118	1.01448	0.786274	0.900582	0.917454		0.446022	0.791835	0.748704	0.417113	0.37304	0.859087	0.60681	0.527659
1.98_214.0518m/z	PDa	L-Cysteine-glutathione disulfide			1.23154e+06	182723	253097	465883	316959	327562	353760	547208	243139	161623	176578	144375	802678	731590	227086	124813	742466	99297.1	948721	678322	924891	257333	290153	153964	447261	696053	183473		1.0595	0.770541	0.92717	1.11205	0.845285	0.817562	1.06831	0.876348		0.446182	0.938882	0.64436	0.308288	0.61594	0.773947	0.39849	0.589214
0.50_176.0921m/z	PDa	N-Carboxyethyl-Î³-aminobutyric acid			6117.14	6289.28	14357.5	3375.7	10313.8	4612.38	5438.21	5845.44	7209.4	3099.36	3661.4	4563.3	3588.92	20936.5	2341.11	3478.29	5560.66	2007.17	9739.84	8631.71	19491.4	7996.26	13860.5	6093.52	5731.14	6168.09	11755.9		1.04063	0.64269	1.35399	1.33235	0.943863	0.818518	0.777086	1.32584		0.447043	0.996104	0.376052	0.134786	0.460422	0.771824	0.91748	0.145894
11.94_177.1279m/z	PDa	Sedanolide			669.452	1141.28	644.342	818.137	433.382	606.838	641.146	1140.04	592.076	505.319	132.741	875.137	740.638	816.451	874.216	718.079	371.737	559.92	827.816	672.501	470.026	913.442	578.384	673.591	780.3	600.465	434.17		1.03326	0.769982	0.349336	1.11328	1.01889	1.19773	0.881353	1.2034		0.447342	0.964261	0.914385	0.307087	0.368043	0.324328	0.637891	0.230796
7.56_226.1055m/z	PDa	Triacanthin			5776.78	1748.38	668.607	4943.3	1674.1	3563.32	5814.34	6984.12	4749.89	3621.74	1547.52	1149.65	10450.1	4586.97	7784.57	2444.28	6655.62	2575.89	4195.93	4431.29	3544.38	5020.68	3158	1962.39	47482.3	45134.2	13916.4		1.04691	1.25103	1.48303	0.821007	0.791943	1.74218	0.830717	0.865721		0.447732	0.10131	0.137537	0.73662	0.734398	0.0399751	0.735375	0.606609
14.25_327.3144n	PDa	D-erythro-Sphingosine C-20			541.951	577.259	0	18966.4	9389.92	33348.1	347.225	0	0	954.236	0	0	15388.9	10992.1	11652.4	4515.95	29121.8	5814.59	0	4624.33	283.303	0	0	0	0	0	0		0.966756	1.55786	1.32448	0.779961	1.47185	1.53387	1.44623	1.26533		0.449503	0.000878395	0.306618	0.888708	0.0441371	0.116512	0.116512	0.185304
0.85_319.0457m/z	PDa	Myricetin			5020.75	2191.85	897.34	5966.51	1324.08	8794.38	3594.78	7411.22	3879.94	3360.33	651.488	0	2869.7	3053.25	9608.92	633.955	3624.07	1657.86	3342.34	5083.35	3102.52	6657.3	1551.5	1037.5	1059.24	3355.59	747.42		1.02368	0.981866	1.23603	0.993471	1.03823	0.970851	0.785799	0.840298		0.451784	0.383313	0.261441	0.43976	0.346677	0.540257	0.869784	0.651513
5.43_235.0947m/z	PDa	(2R,3R)-(-)-2-Benzyloxy-1,3,4-butanetriol			17844.9	24603.4	32235.2	22478.3	25717.9	22093.9	21715.8	19454.8	26841.2	24023.9	28463.4	25680.7	20746.3	22338.5	20274.3	25928.6	19897.6	25500.9	20785.6	21800.4	21742.7	25420	27506.4	25653.4	19975.6	20057.8	28934.5		1.05164	0.951406	1.01416	0.799126	0.785878	0.840003	0.81516	0.771373		0.454323	0.41993	0.660496	0.802828	0.751257	0.728202	0.773039	0.81936
5.90_190.1079m/z	PDa	N-Benzyl-1-methyl-1H-tetraazol-5-amine			1296.31	222.281	403.272	943.81	371.896	707.429	1175.28	1244.81	469.056	511.093	393.368	0	2191.43	435.957	1620.64	168.79	1212.68	307.691	739.606	961.824	1079.47	646.518	114.237	144.666	8698.42	8320.91	2863.55		1.03779	0.990639	0.79296	1.02042	0.745467	1.75994	1.0511	0.757739		0.455165	0.275513	0.479866	0.406796	0.931903	0.0352641	0.416395	0.875919
8.36_235.0947m/z	PDa	(2R,3R)-(-)-2-Benzyloxy-1,3,4-butanetriol			20753.7	27784.8	13821.9	27365	26940.4	24021.2	26672.8	23552.8	27459.8	30127.1	29707	32141.3	23374.6	24728.3	24462.9	28650.4	22832	30761.9	25580.4	24337.6	22628.8	29323.9	29069.7	31893.7	26663.4	25665.9	30252.2		0.982729	0.926133	1.40153	1.44636	1.11435	1.39522	1.50733	1.20525		0.45622	0.448414	0.291104	0.0737453	0.270488	0.189134	0.0872825	0.22936
12.79_337.1053m/z	PDa	5,2',3'-Trimethoxyflavanone			49327.2	56566.5	76600.6	45449.3	55764.2	48105.9	44915.9	47185.4	58621.9	67097.2	60673.4	62079.7	42677.3	45846	43047.9	57493.6	49383.9	63365.7	66659.9	43310.2	45326.1	46480.6	63570.2	57385.2	46043.6	50361.6	63721.4		1.04667	1.26186	1.36267	0.804556	1.11091	1.01925	0.887627	0.827102		0.458428	0.107775	0.313515	0.784544	0.273682	0.486606	0.627484	0.677119
10.63_273.1103m/z	PDa	Trolox			5755.5	6578.39	0	6169.46	6648.83	5623.4	6116.77	6125.29	10224.2	7816.4	6753.05	7028.84	5197.42	4906.05	6451.94	7069.96	5899.25	7903.19	6029.38	6346.65	5117.79	8359.85	6453.94	6934.65	5728.68	6584.36	8019.01		1.02206	0.875113	1.41255	1.21901	1.00389	1.24619	1.28007	1.17191		0.459123	0.543684	0.244966	0.214248	0.385239	0.287427	0.217642	0.256044
10.46_243.0998m/z	PDa	2-(1-Hydroxycyclopentyl)-2-phenylacetic acid			1886.91	2472.36	0	1734.24	1597.12	1832.08	1986.82	1819.61	2828.93	2275.75	2121.35	2250.1	1582.96	2067.01	2206.66	1984.39	1934.99	2058.72	1806.54	2353.77	2069.32	2728.31	1685.22	2032.4	1741.35	1464.17	2050.2		1.00377	0.829987	1.23743	1.0569	0.790421	0.846652	1.03191	0.930309		0.459462	0.551937	0.401269	0.365273	0.73853	0.715964	0.437097	0.509938
13.92_477.2470m/z	PDa	1H-Pyrano[3',4':5,6]naphth[2,1-c]oxepin-3,8,11(9H)-trione, 12-(acetyloxy)dodecahydro-5-hydroxy-1,1,5a,7a,9,11b-hexamethyl-7-methylene-			0	1294.42	773.612	0	1526.98	0	0	0	809.298	487.735	0	0	369.517	39403.5	1543.11	1657.27	0	578.947	553.322	0	497.453	440.852	557.575	752.578	0	0	0		0.916268	0.836125	0.768791	1.15523	0.773465	1.48383	0.806022	0.749201		0.459886	0.365385	0.415882	0.267897	0.789797	0.140706	0.798257	0.93166
10.90_156.1154n	PDa	.gamma.-Nonalactone			219707	284411	151480	260589	281488	260715	268443	261692	309309	304719	327458	319994	231897	254044	247595	285795	262916	316977	288775	246974	224118	298587	313249	320962	267226	264184	329602		0.996823	0.857613	1.52154	1.46819	1.10755	1.38724	1.53225	1.2934		0.462256	0.541165	0.21076	0.0641464	0.276823	0.193851	0.0765572	0.166417
5.77_173.0693n	PDa	(1S,3R)-1-Aminocyclopentane-1,3-dicarboxylic acid			1.24862e+06	464654	353012	508562	167932	132186	1.00087e+06	928851	573391	496131	346277	173240	893605	162005	1.03554e+06	195282	188267	189973	678366	1.15433e+06	992946	578344	360039	284221	939659	917542	375833		1.0249	0.751141	0.810027	1.11706	1.14515	0.781509	1.07195	1.31567		0.466074	0.984094	0.664238	0.303424	0.242881	0.876899	0.394777	0.152177
2.23_171.9857n	PDa	2-Chloropyridine-4-carbothioamide			3.59997e+06	8.17944e+06	1.13136e+07	6.04651e+06	8.41186e+06	7.92131e+06	4.77569e+06	6.45589e+06	9.05578e+06	6.9711e+06	9.17956e+06	9.74286e+06	3.48306e+06	6.63962e+06	6.24578e+06	7.58816e+06	6.79155e+06	9.25658e+06	4.3411e+06	6.98231e+06	6.10123e+06	7.01145e+06	9.21685e+06	1.01326e+07	4.78718e+06	6.60043e+06	9.47021e+06		1.0384	0.971246	0.928728	0.828877	0.746238	0.81044	0.859589	0.748123		0.470042	0.412008	0.73362	0.716466	0.924369	0.790395	0.676394	0.942383
6.37_275.1470m/z	PDa	3-Cyclohexyl-6-(dimethylamino)-1-methyl-s-triazine-2,4(1H,3H)-dione			463.256	0	0	492.505	224.485	0	0	0	215.894	0	0	0	544.359	0	733.681	0	244.273	534.107	0	88.8189	0	172.631	469.517	305.418	392.335	231.065	0		1.00403	0.966799	0.792235	1.04908	0.802305	0.808694	1.05473	0.838131		0.471737	0.369314	0.6537	0.373901	0.707761	0.794619	0.412567	0.655595
11.85_230.2484m/z	PDa	N,N-Dimethyldodecylamine N-oxide			30205.7	37198.7	51287.8	33047.5	35234.6	32650.9	35495	32887.5	39869.9	42423.3	42412.4	45825.4	30425.4	35397.2	32544.9	38680.7	35243.1	43731.5	37577	33378	32586.2	40061.2	42203.1	44465.6	35283.4	34398.1	45389.5		1.02383	1.01468	1.1041	0.908185	0.993673	0.782289	0.850493	0.746675		0.473554	0.347125	0.622106	0.561127	0.397297	0.873817	0.693817	0.961167
17.43_447.3454m/z	PDa	Diisodecyl phthalate			1.11097e+06	1.47878e+06	1.9242e+06	1.10075e+06	1.30702e+06	1.1094e+06	1.28452e+06	1.25025e+06	1.56753e+06	1.64151e+06	1.60215e+06	1.66805e+06	946740	1.21744e+06	1.04958e+06	1.29503e+06	1.05202e+06	1.5486e+06	1.47488e+06	1.16717e+06	1.27814e+06	1.44831e+06	1.55885e+06	1.63487e+06	1.28144e+06	1.32229e+06	1.58447e+06		1.03665	1.20264	1.06161	0.882959	1.14173	0.861324	0.786166	0.94089		0.475712	0.155458	0.619986	0.604082	0.245864	0.690533	0.868149	0.495812
11.57_277.1417m/z	PDa	Ferimzone			103977	124874	117071	113389	122123	115519	109847	114987	139578	127481	137702	147354	106471	115281	107989	124348	115571	143502	116397	114123	92382.2	124017	135286	142683	123072	121118	161164		1.02552	0.929287	0.837362	1.48592	0.767712	1.31298	1.51505	1.1324		0.476771	0.464403	0.605628	0.0568417	0.810213	0.240654	0.083885	0.289856
3.07_150.0896n	PDa	Triethylene glycol			77956.9	70321.4	81791.9	102575	78809.5	69813	93546.4	75214	91009	73953.6	71390.2	59272.4	119925	71661.5	70563.8	76302.3	80986.4	59622.4	86802.4	69038.6	44594.1	80124.6	70331.6	60352.8	79578	72399.5	81538.9		0.938331	0.64009	1.24986	1.22799	0.893675	0.804325	1.07903	0.881718		0.479829	0.554979	0.210933	0.207235	0.533121	0.805564	0.387624	0.580683
10.44_247.0584m/z	PDa	Ethyl 3-(2,2,2-Trifluoroacetyl)benzoate			11470.7	12778.7	0	12575.3	12724.8	8715.3	15008.1	11853	13277.5	15608.8	13757.5	14520.5	12460.2	11564.4	10608.1	14831.1	10943	11707.1	12899.3	11211	9732.98	14208	13295.2	13641.3	12991.6	10796.9	13232		0.990781	0.935542	1.46375	1.25741	0.923998	1.15259	1.25139	1.06261		0.485017	0.44551	0.271955	0.18514	0.487934	0.361153	0.238449	0.355941
11.33_257.1154m/z	PDa	.alpha.-Cyclohexylmandelic acid			8825.42	10350.5	5040.07	8974.21	9148.2	8967.19	10998.3	9727.33	17804.7	11987.2	10600.5	9624.27	7417.41	8154.19	10306.7	9528.17	8884.76	11186.5	9195.25	9679.09	8985.12	12940.4	10208.7	9920.14	12647.2	11145.1	11490.1		0.972718	0.762596	1.4581	1.24222	0.866897	1.5998	1.32719	1.06258		0.488017	0.773677	0.182624	0.196377	0.576994	0.088067	0.185663	0.355971
14.81_376.1869n	PDa	11.beta.,16.alpha.,17.alpha.,21-Tetrahydroxypregna-1,4-diene-3,20-dione			102485	155234	201622	177983	155637	136551	199099	136359	163128	209174	167237	171625	181023	156257	134176	181348	145137	153463	182888	135763	584.336	192046	158490	150798	164510	138976	157456		0.95223	0.6667	0.871411	1.02435	0.747553	0.766233	0.858736	0.767448		0.491139	0.904696	0.719368	0.402158	0.913013	0.98649	0.677989	0.833698
18.93_134.1178m/z	PDa	2-[2-(Dimethylamino)ethoxy]ethanol			2.07113e+06	2.72092e+06	2.29137e+06	2.37405e+06	2.73388e+06	2.54704e+06	2.38053e+06	2.45868e+06	3.0236e+06	2.82921e+06	3.09149e+06	3.1641e+06	2.18e+06	2.40993e+06	2.33365e+06	2.71997e+06	2.4955e+06	3.05344e+06	2.67316e+06	2.4113e+06	2.46834e+06	2.77001e+06	3.04204e+06	3.18061e+06	2.42746e+06	2.5734e+06	3.34785e+06		0.916979	0.782126	1.11817	1.54162	0.967091	1.24707	1.60913	1.25915		0.49121	0.805399	0.403387	0.0367343	0.430026	0.286775	0.0478498	0.189601
3.31_247.1294m/z	PDa	Leu-Asp			57990.1	19738.2	25852.9	39687.7	21846.3	31954.9	34126.2	45111.4	28550.2	19653.9	16875.3	15628.7	88138.4	47044.9	77144.2	15195.4	29742.5	14924.3	27196.2	25725.6	23790.2	25968.4	16855.6	17406.7	71405.8	62136.8	26595.7		0.984072	1.25171	0.545872	1.20691	0.768388	1.15851	1.17086	1.09989		0.493689	0.101031	0.918188	0.22391	0.807705	0.356186	0.30266	0.319577
12.27_287.2830n	PDa	Heptadecasphinganine			1.71475e+06	2.52258e+06	3.57669e+06	2.34635e+06	2.56399e+06	2.39665e+06	2.1139e+06	2.26641e+06	2.72344e+06	2.60405e+06	2.7338e+06	2.84245e+06	1.99593e+06	2.23906e+06	2.14438e+06	2.61234e+06	2.44018e+06	2.98921e+06	2.37709e+06	2.14504e+06	2.08847e+06	2.5591e+06	2.74233e+06	2.87157e+06	2.30348e+06	2.39708e+06	3.00566e+06		1.00612	0.947948	1.04043	0.791135	0.77921	0.768239	0.79389	0.753568		0.503455	0.428751	0.698854	0.833253	0.771176	0.95375	0.837444	0.899254
12.03_235.1310m/z	PDa	1-(4-(7H-Purin-6-yl)morpholin-2-yl)methanamine			32075	39855.5	38339.7	37658.2	41178	40612.8	37087.1	38173.5	44700.5	41399.9	44504	46999.4	35425.4	37344.6	36998.4	40471.1	36626.5	48598.3	41028.8	37857	6861.27	40580.2	44963.2	49902.2	38326.7	38963.6	48702.2		0.933277	0.78222	1.2027	1.481	1.0757	1.26763	1.52442	1.12814		0.504353	0.948924	0.391438	0.0588248	0.307681	0.271906	0.0798538	0.293652
14.11_266.1652n	PDa	Tributyl phosphate			70333.8	90134.8	126123	213984	111201	321974	95834.4	81404	98723.9	107168	103981	106811	98322.5	121707	95281.3	292540	524626	194319	89993.4	81651	78391	97812.1	107235	104672	77340.2	77022.3	114770		0.995801	0.856043	0.988149	0.910417	1.29868	0.810022	0.865265	1.46875		0.505808	0.629243	0.846732	0.557522	0.129096	0.791399	0.665953	0.0716815
12.36_219.1385m/z	PDa	3-Furancarboxylic acid, tetrahydro-4-methylene-2-octyl-5-oxo-, (2R,3S)-rel-			18722.1	28519.4	39916.5	25492.5	27840.2	29029.7	22755	24393.5	31601.9	27944.3	30440.6	34417.7	24195.7	23949.7	24162.4	27832.1	26865.5	31530.7	24212.7	23936.4	25595.9	29508.2	30220	31391.2	26664.9	25613.3	36699.8		1.0093	0.903008	1.02028	0.804837	0.767874	0.770276	0.79306	0.746561		0.507207	0.464284	0.697212	0.783639	0.80961	0.935743	0.840466	0.963048
6.33_209.0790m/z	PDa	Gabapentin related compound E			23755.8	29420.7	9045.04	26183.7	27679	24268.2	26451.6	23797.3	27842	29462.1	30532.5	30485.5	22314.1	25734.1	25802.3	28207.5	26639.1	29298.5	27000.3	24304.3	24169.8	29637.4	28554.6	30963.9	29344.9	24022.1	31188.7		0.925428	0.830976	1.24484	1.24223	0.961425	1.21343	1.28272	1.12277		0.511749	0.564545	0.440739	0.19637	0.437277	0.312087	0.215774	0.298475
2.54_160.0021n	PDa	2-Methyl-3-(methyldithio)furan			1.83386e+06	4.59974e+06	6.53771e+06	3.41956e+06	4.90721e+06	4.74673e+06	2.60635e+06	3.66499e+06	5.15832e+06	3.7623e+06	5.16807e+06	5.62467e+06	1.78829e+06	3.6938e+06	3.36927e+06	4.19759e+06	3.85138e+06	5.41386e+06	2.12004e+06	4.00717e+06	3.67298e+06	3.98616e+06	5.2187e+06	5.94954e+06	2.37434e+06	3.65818e+06	5.39235e+06		1.00185	0.974148	0.925425	0.820273	0.742382	0.821003	0.874982	0.751215		0.515509	0.407813	0.757286	0.738576	0.982309	0.766391	0.648752	0.915174
16.28_87.0807m/z	PDa	Neopentyl glycol			9.47452e+06	1.29605e+07	1.5027e+07	1.12785e+07	1.31101e+07	1.26887e+07	1.14764e+07	1.1711e+07	1.43752e+07	1.33394e+07	1.46278e+07	1.54654e+07	1.05236e+07	1.15532e+07	1.13126e+07	1.29829e+07	1.22905e+07	1.484e+07	1.20999e+07	1.08632e+07	1.09348e+07	1.27818e+07	1.42438e+07	1.53615e+07	1.16593e+07	1.19804e+07	1.56786e+07		1.00344	0.936302	0.89758	1.10512	0.744405	0.814891	1.0576	0.84251		0.515898	0.456809	0.986536	0.315098	0.94389	0.779981	0.409559	0.647392
7.14_187.1213n	PDa	KAPA			16672.6	8972.81	3728.26	12709.1	5139.67	9362.94	7446.39	8424.9	5460.81	5567.41	6463.08	7058.19	9647.37	6088.19	4977.76	5665.88	7889.35	5317.53	8896.78	41667.1	4859.17	12933.6	6347.92	5467.7	10986.4	8574.43	6667.62		0.869777	0.909866	1.19009	1.01259	0.753023	0.804798	0.826207	1.00812		0.517429	0.51183	0.525517	0.416165	0.876466	0.804349	0.745745	0.414065
13.90_449.3147n	PDa	Glycodeoxycholic acid			33275.4	3425.7	6007.48	11642.6	7079.58	6735.05	10441.6	15944.2	7758.9	2294.27	2127.8	635.809	22283.3	28643.8	8281.3	1902.54	13859.1	1889.51	22399.4	15398.4	26294	4721.25	6209.72	3072.38	12733.7	17607.2	3269.25		1.00143	0.801034	0.777054	1.16453	0.862632	0.812388	1.09182	0.965145		0.517995	0.651506	0.786322	0.259645	0.5844	0.785778	0.374941	0.464832
15.33_429.2621m/z	PDa	17-Phenoxyprostaglandin F2.alpha. isopropyl ester			10545.4	15670.7	15943.4	42547.4	32217.2	70130.1	15181.8	13339.3	17884.5	14954.5	18307.6	17686	26890.1	38085.3	32060	29716	53892.7	25412	16812.6	11534.3	20303	17525.6	15595	16334.6	17309.5	15757.5	20504.5		0.82328	1.4956	1.0364	1.20744	1.48262	1.43724	1.22624	1.47457		0.523047	0.00765249	0.554414	0.22348	0.0403187	0.165272	0.257563	0.0692076
8.67_263.1221m/z	PDa	N-(Cyclohexylcarbamothioyl)benzamide			28137.3	3899.08	0	4652.75	5040.92	4030.43	5928.1	9919.96	3514.75	2873.68	3521.1	2317.03	8900.76	9005.6	2614.84	1513.75	4446.45	1288.64	19012.4	12069	20070.4	4813.57	6083.14	2565.08	7707.62	12825.3	2670.83		0.996246	0.800316	0.979901	1.00348	0.89803	0.820797	0.959626	1.01728		0.524639	0.693336	0.663147	0.427272	0.526365	0.766836	0.523227	0.403842
0.50_182.9811m/z	PDa	1-(2-Bromophenyl)ethanol			15417.4	14904.1	21672.3	15635.4	15361.1	20845.2	15212	20006.1	20385	18679.3	17665.9	11473.2	14732.1	11694.7	18180.7	13872	17166.5	16553.6	15472.3	15868.5	16099.6	19920.7	14179.1	15763	18636.6	21426.9	14785.1		0.943966	0.884545	0.961282	0.844674	0.742289	0.824146	0.802071	0.886065		0.525204	0.439492	0.683215	0.679695	0.986487	0.759684	0.810156	0.573896
6.42_165.0890m/z	PDa	4-Hydrazino-1-methyl-1H-pyrazolo[3,4-d]pyrimidine			14079.7	18705.6	6514.72	15260.1	17209.9	15224.9	16294	15973	17095.1	18308.4	18590.7	18292	12039.6	15712	12427.3	19008.7	15212.7	16474.3	19044.8	14757.3	13650	20282.4	18291.4	17724.4	16352.9	15325.8	17893.9		0.930785	0.684391	1.29222	1.22391	0.928276	1.10919	1.31416	1.0533		0.525874	0.941312	0.400514	0.210409	0.481881	0.399011	0.194235	0.365429
14.52_223.0642m/z	PDa	4-Amino-5-(phenoxymethyl)-4H-1,2,4-triazole-3-thiol			7101.93	8910.2	11178.7	9912.17	7060.51	12244.2	8438.9	10614.5	9988.12	9058.98	6469.14	8020.17	9555.81	9009.82	9620.84	8538.72	8576.19	6730.25	9440.05	11491.3	9129.55	8172.75	6305.91	8723.66	10549.7	6426.3	7529.4		0.919551	0.718465	1.02357	0.997727	0.789469	0.902573	1.07436	0.978853		0.529903	0.795014	0.670289	0.434413	0.741146	0.627498	0.392331	0.448105
11.90_200.2378m/z	PDa	(3-Methylbutyl)(6-methylheptan-2-yl)amine			6168.8	7022.79	7019.38	6850.41	6986.34	10662.8	7307.17	7042.31	8172.35	7528.41	8894.59	7977.8	7839.31	7473.33	151083	7183.56	8151.27	7680.83	7408.83	5969.91	5520.94	7512.9	7852	7490.22	6471.8	6898.69	9032.42		0.992307	1.0041	1.59784	1.51168	1.05692	1.07136	1.61624	1.45244		0.529908	0.365733	0.157779	0.0470032	0.326849	0.434211	0.0455298	0.0788357
16.02_505.2071m/z	PDa	3-(4-((1,3-Dihydroxy-1-(4-hydroxy-3-methoxyphenyl)propan-2-yl)oxy)-3-methoxyphenyl)propyl hexopyranoside			83898.3	112780	154759	1514.85	832.465	0	87464	96536.8	119770	114680	100767	94664.5	945.083	0	0	0	0	0	108984	69985.4	119917	114011	114136	129043	92827.3	116306	119599		0.965565	1.52376	1.13503	0.912016	1.63399	0.828505	0.775183	1.71581		0.530654	0.00474659	0.522698	0.554958	0.00481805	0.750661	0.932178	0.0046984
0.11_271.2637m/z	PDa	Ethyl pentadecanoate			47194.9	63524.2	85848.4	54322.6	59405	67002.8	53464.6	55821.9	69497.1	66345.3	77716.6	80596	52327.7	53296.2	53898.9	68495.1	60196	78131.3	62269.2	53262	57662.8	67600.1	70773.3	75311.5	56511	54403.4	79994.8		0.987295	1.00615	1.05405	0.963249	0.815191	0.776576	0.87793	0.778586		0.535282	0.332575	0.654186	0.479431	0.677589	0.898506	0.643688	0.795555
8.24_259.0739n	PDa	N-[Tris(hydroxymethyl)methyl]-3-amino-2-hydroxypropanesulfonic acid			28615.7	8027.5	0	9286.62	4421.89	2066.13	16068.4	17338.8	12355.8	6098.01	5043.86	2151.62	19739.5	4804	20008.2	2246.75	3542.4	2962.91	12733.7	20456.3	21614.8	12166.4	8492.44	5512.2	20250.4	21165.5	6632.65		0.986895	0.796912	0.873625	1.01207	0.934881	0.846655	0.84252	1.08169		0.536568	0.803041	0.743045	0.416784	0.472676	0.715959	0.709895	0.337008
11.61_383.1836m/z	PDa	2,2,4a,7,10b-Pentamethyl-1a,2a,4,4a,10,10a,10b,11a-octahydro-2H,7H-[1]benzoxireno[3,4-f]pyrano[2,3-b]chromene-9,11(3H,8H)-dione			0	889.057	0	535.6	0	970.447	682.097	401.115	404.861	632.672	375.418	855.941	269.838	0	683.613	331.081	1383.23	912.954	305.86	523.515	698.185	487.563	0	597.01	26931.7	33126	16078		0.817239	0.771144	0.936208	1.0464	0.83253	1.90796	0.787875	1.18638		0.539155	0.954922	0.555331	0.376887	0.640826	0.00735691	0.860783	0.244258
17.67_778.5374m/z	PDa	1,2-Di-(9Z,12Z,15Z-octadecatrienoyl)-sn-glycero-3-phosphocholine			0	4927.37	0	121511	76070.6	234044	1279.77	0	0	0	0	0	80857.8	122764	101108	63562.6	261929	34207.8	0	1480.32	0	0	0	0	0	0	0		0.928195	1.55131	0.635053	1.04908	1.4868	1.13765	1.09288	1.28245		0.539557	0.00121397	0.513289	0.373901	0.0388816	0.373901	0.373901	0.173656
11.97_249.1467m/z	PDa	9-[2-(4-Morpholinyl)ethyl]-9H-purin-6-ylamine			33797.2	42609.1	41672	38842.7	43514.8	41455.8	40367.9	41523.7	45791.5	43792.6	48585	51132.6	37969.5	38244.8	36709.5	43420.9	38749.4	47692.5	40769.7	40581.7	24628.7	43158.3	48427.7	49259.9	41696.9	39894.7	51951.8		0.928388	0.861128	1.2612	1.44569	0.870219	1.18739	1.50479	1.0584		0.540575	0.577041	0.379648	0.0740525	0.571313	0.332549	0.0884147	0.360217
7.58_203.1283m/z	PDa	Diethyl adipate			11535.9	12915.8	8038.66	12111.4	12746	12151.6	10878.3	13066.6	14121.8	12737.9	11509.9	12799.4	11727.4	11757	12298	9360.04	14383.3	13191.3	13002.9	11750.8	10890	11789.2	12857.6	13348.8	36108.4	35671.9	20410.4		0.940347	0.900313	1.26895	1.05111	1.02406	1.82428	1.18042	0.923587		0.541234	0.49498	0.344972	0.371643	0.362246	0.0206259	0.294564	0.519125
7.78_134.0716m/z	PDa	1H-1,3-Benzodiazol-7-amine			1021.95	654.742	0	1280.56	771.427	206.434	1342.98	552.626	639.338	1218.39	1008.81	586.081	1316.6	527.357	405.618	835.099	707.097	777.189	964.688	763.569	577.616	782.208	242.778	272.211	617.621	781.615	335.246		0.978395	0.814242	1.0516	1.07831	0.815937	0.768056	0.831566	0.925749		0.546911	0.668106	0.503709	0.342382	0.675924	0.955726	0.733466	0.516152
11.81_240.0792n	PDa	Methyl 2-benzoylbenzoate			41860.9	47087	55231.1	47971	43739.4	34972.9	52914.5	42406.6	47960.3	58095.6	52507.7	48353.5	47856.3	44109.3	35931.8	50931.7	41896.9	47257.8	53588.8	41606.3	36325.8	56518.4	48797.9	47856.6	51846.2	41559.1	49061.9		0.957394	0.956713	0.753977	1.05867	1.03937	0.77363	0.930172	0.781827		0.54693	0.359387	0.954556	0.363338	0.345446	0.913908	0.56303	0.785693
4.14_251.0067m/z	PDa	1-Bromo-2-ethoxynaphthalene			343121	896191	1.29201e+06	637608	939629	880252	527579	629041	1.01318e+06	757438	1.03321e+06	1.11283e+06	349519	738179	751148	841134	682663	1.0467e+06	392176	767299	781043	753053	1.04454e+06	1.14985e+06	434972	604541	1.07833e+06		0.976028	0.922366	0.945639	0.837359	0.745035	0.854253	0.864398	0.746352		0.551451	0.491421	0.719315	0.696188	0.936503	0.702542	0.667527	0.966775
0.61_189.1350m/z	PDa	L-N.gamma.-Monomethylarginine			30371.2	34337.4	10136.9	14032.5	10708.5	9391.87	11221.2	19052.2	14647	16324.4	22369	10341.8	30679.1	15015.6	23092	13101.8	15056.5	18656.4	13740.5	21459.5	23913.3	17155.6	16814.6	12993.1	13515.4	18294.5	9349.32		0.895411	0.775998	1.32688	1.06512	1.26698	1.32983	1.18694	1.13224		0.552473	0.828838	0.271618	0.356366	0.149514	0.229566	0.289123	0.289995
7.54_188.0922m/z	PDa	dimethyl (R)-pyrrolidine-1,2-dicarboxylate			1984.13	2023.46	0	7485.77	131.107	0	267.293	87.4523	136.729	555.136	0	0	19775.2	0	25806.7	168.638	416.484	422.908	0	2027.45	201.437	0	0	0	0	0	0		0.965887	1.14675	1.57039	1.2755	0.821792	1.53464	1.44693	1.22852		0.557841	0.151164	0.155226	0.172213	0.663138	0.116155	0.116155	0.211692
0.70_206.9915n	PDa	[1,2,4]Triazolo[3,4-b][1,3]benzothiazole-3(2H)-thione			13836.2	1224.65	9243.79	23003.3	3436.58	19202.6	11714.6	22114.9	8096.66	5456.64	1703.91	701.236	27117	8320.22	36433.3	3027.29	14200.2	0	8711.96	13072.7	9969.99	6605.43	3710.33	3458.51	12619.8	14739.9	4315.48		0.798449	1.165	0.853604	1.18921	1.01798	0.893629	1.05693	0.816551		0.559513	0.154731	0.352553	0.238466	0.369064	0.640317	0.410262	0.699063
14.11_358.2019m/z	PDa	DL-Laudanosine			61489.6	60746.4	79125.3	77978.3	68982.5	56183.2	86764.3	61527.9	61599.2	87710.7	113421	63900.8	77165.4	66523	49589.5	78161.9	59873.6	74780.3	79177.2	55470.7	43839.8	83750.6	75411.4	61324.9	70515.6	55919.9	72400.3		0.917991	0.707402	0.493619	1.18384	0.744018	0.772474	0.967888	0.832406		0.559953	0.801435	0.796692	0.242989	0.948953	0.92076	0.512622	0.666604
12.53_310.0736n	PDa	Sulfadimethoxine			20597.1	19575	26885.8	27599.8	20250.7	28310.4	23287.2	20782.5	25349.3	22769.6	18271	15691.3	25057.3	19307.9	22980	20370.8	23576.9	22944.7	20725.2	21335.4	20632.1	28261.2	24217.3	26543.5	26752.2	25802.3	23923.7		0.877822	0.486724	0.952108	1.09353	0.968643	1.27565	1.31232	0.745691		0.560733	0.974686	0.780426	0.326707	0.428058	0.266232	0.195465	0.98337
5.20_261.1451m/z	PDa	Glu-Ile			71706	20291.6	29706.6	52568.9	25237.7	44672.9	41136.9	61805.5	36677.5	17397.7	10841.7	8451.23	125364	59263.7	81167.2	8395.08	38397.8	9478.12	28837.8	33599.9	29201.4	29367.5	17449.7	12069.3	109448	98441.7	37026.8		0.917384	1.19629	0.524679	1.30559	0.742244	1.36082	1.203	1.11425		0.562208	0.127699	0.751416	0.151811	0.989094	0.209898	0.275969	0.306227
3.25_91.0545m/z	PDa	o-Toluidine			57409.7	43155	60236.7	52478.9	47363.1	48910.2	48211.3	51214.5	48758.8	50759.4	47027.1	42716.3	62961.4	51776.4	37269.8	45537.1	52701.7	41444.6	61087.5	43477.9	40537.2	53947	51995.5	48198.4	58567.3	55250.8	49872.4		0.894575	0.751773	1.08719	1.11407	0.911792	0.781365	0.842698	1.09793		0.563213	0.7641	0.477007	0.306321	0.505622	0.877477	0.709527	0.32142
10.81_331.2055m/z	PDa	Bexarotene			6770.16	1292.77	0	409.04	135.141	77.4353	297.316	496.285	62.5282	248.326	512.922	149.221	1851.64	1039.35	49.0103	568.315	117.817	572.326	50.4023	22329.8	113.706	341.316	248.225	73.3901	97.0519	5350.47	334.942		0.81505	0.923872	1.38688	1.10503	1.08498	0.809952	1.17327	1.08179		0.566062	0.469495	0.312186	0.315189	0.298483	0.791568	0.300604	0.336914
16.00_430.2130m/z	PDa	Aspergamide B			171327	182151	291715	829.416	1103.14	513.997	189726	188504	222869	188617	189396	141736	704.916	0	0	0	0	0	204643	158552	204969	217029	224408	200480	212352	224761	193681		0.96108	1.52205	1.09099	1.05148	1.63182	0.774492	0.771593	1.71303		0.568956	0.00503505	0.732315	0.371237	0.00508444	0.909135	0.979045	0.00501483
5.79_202.0844m/z	PDa	.beta.-Phenyl-.gamma.-aminobutyric acid			22556.4	5774.09	7483.77	16795.7	12387.7	14104.1	8222.5	9940.37	7439.97	5602.11	5259.83	2498.6	10157	7233.81	3829.29	1843.9	6933.56	1718.93	12610.1	14941.1	18654.1	7200.07	11550.5	7193.02	7024.65	11572.5	4918.72		0.955924	0.952448	1.00665	1.18789	0.817157	0.997055	0.915888	1.23569		0.570702	0.436797	0.561511	0.239571	0.673222	0.510535	0.583625	0.206408
1.45_311.1241m/z	PDa	Glu-Tyr			6618.18	0	0	0	0	0	0	1003.86	0	0	0	0	4472.22	0	0	0	0	0	588.811	358.277	1556.12	0	0	0	2116.56	1952.8	0		0.956128	0.783839	1.16628	1.04908	1.01372	0.838262	1.09288	1.04513		0.572812	0.801477	0.448821	0.373901	0.373901	0.731491	0.373901	0.373901
6.15_171.0997m/z	PDa	Gly-His-Lys			205920	384841	279913	266084	381545	320212	238915	360152	331059	326125	355458	319469	219106	304030	263738	334835	288301	291535	420312	276244	299169	469788	406155	330709	283344	281048	320275		0.87643	0.816432	0.564329	0.97865	0.839327	0.770422	1.36285	0.777334		0.57569	0.652029	0.770496	0.458829	0.627364	0.934642	0.16323	0.79949
14.05_327.3144n	PDa	N,N-Dimethylsphingosine			4301.3	3929.33	0	23870.2	8205.9	25088.8	6886.64	3226.96	374.871	3806.03	744.33	373.14	31162.7	16415.1	27356	7611.16	25978.2	7650.88	1223.1	7729.65	3524.03	945.629	0	0	1511.02	1620.79	0		0.945129	1.48361	0.825533	0.906555	1.47299	1.21286	1.36735	1.31266		0.579441	0.00863016	0.763204	0.563777	0.0437252	0.312524	0.160502	0.154062
12.88_111.1171m/z	PDa	1-Cyclohexylethanol			4577.12	6423.6	8363.46	5688.93	5887.6	5803	4372.47	5163.85	6134.53	5667.97	6436.71	6889.36	5009.16	5099.41	5324.71	5807.29	6136.02	6254.35	6124.39	5511.1	5765.77	5789.03	6639.63	7014.04	5185.64	6058.84	6554.35		0.950614	1.03597	1.24339	0.775642	0.866191	0.869486	0.771465	0.798007		0.586426	0.298348	0.365074	0.91971	0.578213	0.67718	0.982959	0.741848
11.65_171.1627n	PDa	1,2,2,6,6-Pentamethyl-4-piperidinol			11221.6	15802.5	22219.4	15501	15355.3	16062.7	14441	14601	17524.9	16202.3	16109.1	17350.2	15058.6	13421.7	13867.9	14701	15116.8	17428.7	14890.3	14663.6	14026.1	15778.4	16211.3	17570.5	15699.2	13948.7	18081		0.938571	0.838762	1.01511	0.771715	0.765054	0.77855	0.771731	0.763371		0.586939	0.515612	0.802768	0.967491	0.82041	0.88936	0.975527	0.849999
11.97_225.1965m/z	PDa	1,3-Dicyclohexylurea			1125.82	653.526	502.865	1211.69	645.226	1312.79	732.137	857.88	458.559	818.832	1383.31	1056.03	570.266	652.143	504.169	910.852	428.636	959.533	1052.79	595.991	0	1162.72	1014.63	943.338	679.681	326.246	385.043		0.899651	0.938476	0.938667	1.16254	1.03497	1.30924	1.26038	0.745691		0.586971	0.390399	0.742998	0.261402	0.350211	0.243157	0.231817	0.983377
12.19_237.0798m/z	PDa	N-(5-Chloro-2-hydroxyphenyl)piperidine-4-carboxamide			30343.4	34828.1	40484.4	40951.9	30499.2	55037.9	39838.8	56353.1	48300.9	47356.1	42543.9	45286.3	53833.2	41827.1	45213	38901.2	49563.1	43417.7	39949.9	43408.9	30694.9	44770.8	46489.8	55041.5	41031.7	33572	45937.7		0.799836	1.26282	1.70531	1.53541	0.976959	1.17182	1.65077	1.38975		0.590855	0.0640673	0.0818095	0.0387624	0.417634	0.345167	0.0350666	0.109477
16.54_222.0568n	PDa	4-Amino-5-(phenoxymethyl)-4H-1,2,4-triazole-3-thiol			1748.52	9102.45	13215.4	18362.7	11339.8	20441.1	6307.7	11997.7	9611.24	13210.7	11111.3	8530.21	15489.2	16925.9	17757.2	10168.8	13879.6	9594.83	12093.2	11954	6654.01	11992.8	5360.27	10903.4	4030.2	3422.67	10807.8		0.920686	1.33885	0.925973	0.975089	1.32088	0.879209	0.828505	0.996929		0.59197	0.0636193	0.748609	0.463519	0.115706	0.661898	0.740413	0.426825
12.53_194.0948n	PDa	1-(3,4-Dimethoxyphenyl)propan-1-one			226327	205158	302363	279424	229321	302698	241585	236410	267981	253347	208594	212571	287817	208802	275576	220825	265035	247906	230704	235814	215115	273184	260890	295326	275180	304793	268621		0.80418	0.559765	0.961083	0.897396	0.903002	1.24002	1.10223	0.74547		0.594835	0.755898	0.902818	0.578975	0.518768	0.291976	0.364839	0.999363
6.24_239.0800n	PDa	3-(2,4-Dimethoxyanilino)-3-oxopropanoic acid			104080	37669.7	31642.1	35427.6	15212.6	10866.9	73233.6	72741.3	48546.6	25552.3	22675.9	11286.2	6473.56	18597.3	8027.17	13728.5	18161.4	12895.2	56729.9	71063.3	88728.9	47320.8	32360.5	24169.2	101760	91786.5	30102.3		0.944677	1.22873	0.7423	1.26009	1.1956	0.900125	1.07473	1.33699		0.595808	0.117648	0.788817	0.183196	0.201257	0.630967	0.39195	0.139161
13.66_269.9858m/z	PDa	3-[(Cyclopropylamino)sulfonyl]-2-thiophenecarboxylic acid			23945.9	33784.3	44671.1	27562.2	40355.5	37736	36322.4	31702.1	41106.8	36490	46384.2	43436.7	28679.6	33745.6	36150.2	38203.6	32105.2	43752.4	29195.9	30063.8	32687.1	39422.8	42438.1	45272.2	30514.6	32113.7	48220.3		0.944108	0.789008	1.03138	1.12286	0.751295	0.829036	1.22875	0.868747		0.597023	0.85126	0.750035	0.297848	0.886741	0.749584	0.255618	0.601583
6.35_208.0643m/z	PDa	1-(4-Chlorobenzyl)-1H-pyrazol-5-amine			9756.15	3094.14	547.352	3036.65	802.627	685.078	6444.63	6144.91	3782.65	2103.16	1670.09	339.902	4407.96	1459.85	5098.92	984.37	1141.88	1165.44	4356.32	6548.66	7472.46	4499.15	2676.85	1504.69	8763.97	9303.02	3026.55		0.944053	0.802674	0.877704	1.08985	1.0279	1.01348	0.8959	1.13542		0.597296	0.798062	0.747271	0.330459	0.357973	0.492723	0.614163	0.287186
14.27_341.2094m/z	PDa	7-Hydroxypimara-8(14),15-dien-18-oic acid			1135.52	427.954	474.576	274.818	703.12	1520.51	804.138	687.188	875.478	1042.45	317.696	385.343	404.567	1452.59	0	25940.3	108147	26458.3	1048.02	0	2104.96	465.934	999.459	1955.47	403.485	688.191	0		0.817581	0.57144	0.610108	0.80627	0.789977	1.15729	1.06502	1.36099		0.59764	0.907888	0.665227	0.779082	0.739748	0.357203	0.401862	0.125215
15.72_521.3496n	PDa	1-(9Z-Octadecenoyl)-sn-glycero-3-phosphocholine			180857	91996.2	2092.07	667526	363842	1.11462e+06	240573	219336	133068	102861	47107.3	10211.9	914443	633369	878003	162828	855514	170219	97432.2	255186	58205	99919.5	34336	33679.8	96856.4	100722	36669.5		0.865797	1.54289	1.51913	0.917071	1.45711	0.799166	0.932782	1.16067		0.598406	0.00217661	0.158201	0.546944	0.0496439	0.819294	0.559365	0.265414
2.31_118.0866m/z	PDa	DL-Norvaline			1.01871e+06	1.17238e+06	1.43481e+06	1.0458e+06	1.07274e+06	1.02121e+06	1.08848e+06	1.08343e+06	1.18598e+06	1.25503e+06	1.22377e+06	1.25788e+06	1.04482e+06	1.08803e+06	822104	1.20823e+06	1.12369e+06	1.19091e+06	1.45207e+06	954872	841258	1.12188e+06	1.15465e+06	1.22838e+06	1.36992e+06	1.09849e+06	1.26495e+06		0.927408	1.14108	1.16906	0.806876	1.1302	0.800022	0.818682	0.778522		0.603236	0.202258	0.517398	0.777179	0.256064	0.816947	0.764011	0.795752
5.11_323.1020m/z	PDa	Dynasore			2465.21	1227.58	343.779	8909.97	2436.7	4025.23	3114.66	1338.24	3611.98	1527.07	783.167	0	8922.36	1663.58	4031.65	1116.95	3039.55	1661.89	933.536	1370.01	636.322	346.929	1154.53	435.36	2479.92	1775.38	2858.49		0.924328	1.056	1.29727	0.955992	1.28453	1.35657	1.11492	0.923969		0.604444	0.187947	0.22005	0.48944	0.13802	0.212541	0.352765	0.518598
4.54_155.1547m/z	PDa	(1R,5S)-9-Methyl-9-azabicyclo[3.3.1]nonan-3-amine			4936.35	6418.9	7747.5	5823.02	6385.84	5447.59	6271.04	5538.3	6722.89	6752.27	7062.94	6665.77	6052.19	5006.1	5516.56	6890.41	4709.33	6401.99	6859.95	5540.52	5072.39	7425.26	6514.22	7142.68	5916.16	5209.71	6779.63		0.930285	0.879809	0.928913	0.882144	0.851936	0.861645	0.99145	0.79731		0.606163	0.385774	0.839876	0.605545	0.60356	0.689998	0.483541	0.74359
3.56_189.1239m/z	PDa	Leu-Gly			1614.64	0	0	1058.27	751.203	1307.83	463.752	875.039	159.454	0	0	0	2168.76	971.812	702.54	0	660.095	0	909.759	970.034	638.635	274.431	136.679	0	625.995	659.457	0		0.889524	1.00038	0.70841	1.04908	0.972672	0.786297	0.976521	0.861733		0.611602	0.34962	0.949597	0.373901	0.422982	0.859006	0.501774	0.613327
6.65_175.0849n	PDa	N-Carboxyethyl-.gamma.-aminobutyric acid			295355	92768.5	573.925	90602.7	46786.9	32688.9	156539	163470	99645.6	68594.2	63544.4	34006.9	172097	54256.2	155248	39646.2	46730.6	35744.9	132709	184417	218403	106052	89892.1	59838	200390	199518	78050.2		0.930496	0.780911	0.876068	0.989041	0.94574	0.818318	0.879218	1.05331		0.617556	0.981232	0.913653	0.445385	0.457898	0.772268	0.641497	0.365426
0.74_162.0587m/z	PDa	Azepane-1-sulfonamide			2988.87	3446.91	1268.24	3369.45	2705.89	2872.01	2206.86	2077.24	2073.94	2912.53	2450.48	1228.38	3187.63	6032.42	4670.28	3033.67	2579.77	1933.93	1872.17	3684.86	3582.4	2430.91	2396.4	521.334	862.068	2426.74	788.101		0.892803	1.14187	1.07629	0.845066	0.86414	1.33112	1.02984	0.747728		0.617931	0.122508	0.53666	0.678834	0.581767	0.22873	0.439379	0.946843
0.50_215.9891n	PDa	4-Bromo-1-(oxolan-3-yl)-1H-pyrazole			30116.7	38823.3	39472.8	30899.6	12627.8	26167.9	45318.4	47243.5	44334.1	58684.5	37897.7	32973.6	38439.2	23871	29121.7	43474.1	47537.4	28396.5	47146.6	26683.9	21053.3	43259.6	24964.3	28304.5	44076.3	27794.9	30992.1		0.926399	0.804139	1.92179	0.985057	1.33446	0.820899	0.926356	0.866072		0.623118	0.339161	0.0388344	0.450498	0.107888	0.766615	0.568441	0.606023
4.36_130.0654m/z	PDa	6-Hydroxy-2-methylindole			19103.5	6391.43	9672.59	11700.3	7289.47	10017.2	9045.3	12861.3	8010.94	7202.74	5606.13	4064.93	17304	11563.4	12177.8	5928.01	13338.9	4986.23	26746.5	9598.4	9729.79	9264.35	7454.37	5926.69	31393.7	16453.6	7729.54		0.914397	0.831835	0.790816	1.24479	0.834711	1.06826	1.11991	0.955856		0.623754	0.666773	0.690464	0.19445	0.636454	0.437194	0.348098	0.476478
5.88_216.0637m/z	PDa	3-Benzoylalanine			59393.2	8906.44	13481.2	10443.9	8076.15	6903.65	13396.6	20309.5	11660.3	8094.08	8948.08	4970.37	24671.3	20426.8	11196.1	2684.54	12386.4	2297.28	42115.8	27761.8	38398.1	10748.3	14687.8	7772.08	27343.6	32023.7	9935.77		0.920018	0.841579	1.08615	1.13618	1.07387	0.797669	1.09143	1.16479		0.624591	0.635845	0.498723	0.285288	0.309519	0.823471	0.375323	0.261957
0.70_158.0945n	PDa	(1-Hydroxycyclohexyl)acetic acid			6508.21	15801.1	21808.9	10074.3	14304.3	10363.2	18205.2	11778.2	17772.5	23558.6	20270	30008.4	8570.38	12828.2	14010.2	24580.1	12391.7	29505.5	8747.06	13658.6	14196.1	11238	15422.7	17832.6	8093.79	9355.79	30366.1		0.92455	0.87898	0.90726	1.3329	0.890092	0.778068	0.771537	1.08682		0.627631	0.573907	0.817104	0.134448	0.538753	0.891522	0.980661	0.332031
0.70_147.0444m/z	PDa	p-Coumaric acid			6161.23	6920.88	5447.73	6844.03	4618.66	6896.88	6537.09	7755.96	4608.41	6133.76	5590.83	4670.8	8162.09	8467.19	7879.13	4690.34	6767.33	5098.05	6480.2	5253.61	5925.86	5089.95	6122.96	3112.87	8520.8	10545.4	5285.01		0.717487	1.48119	0.541917	1.1173	0.743892	1.24365	1.26835	0.987372		0.628115	0.0121429	0.908318	0.303187	0.950713	0.289295	0.22602	0.437969
6.11_377.1426m/z	PDa	pGlu-Glu-Pro-amide			2801.39	566.506	0	46979.4	14746.1	15018.5	1226.44	765.569	290.6	0	0	0	71001.1	17064.4	55418.2	10430.7	33501.6	6833.81	812.303	903.87	293.212	313.32	0	0	1682.49	1472.96	0		0.897397	1.32776	0.983139	1.16468	1.37752	0.768898	1.17079	1.34729		0.632486	0.0436696	0.707299	0.259511	0.084905	0.947248	0.302722	0.133084
1.87_233.1250m/z	PDa	tert-Butyl 4-cyano-1-piperidinecarboxylate			146275	31992.7	20833.7	34812.5	11972	8329.21	60564.3	58460.9	29337.2	19562.3	17325	6304.68	82951.6	19884.9	61054.9	10223.5	14997.4	8152.6	55423	70380.7	7701.05	31178.7	24742.5	14067.3	57222.5	62652.3	16263.5		0.831572	0.79767	0.943649	1.15664	1.07736	0.887986	1.12141	1.19081		0.647591	0.803466	0.703347	0.266636	0.306025	0.648619	0.346703	0.240715
12.08_323.1232n	PDa	2',3'-Isopropylideneguanosine			7878.59	1543.81	4610.19	2611.64	59420.7	1767.79	1656.09	6571.52	3415.81	246.742	0	388.256	4017.83	743298	3151.61	351.921	1755.72	393.393	4054.07	6214.76	0	243.517	4069.47	1501.38	1626.33	949.129	1386.97		0.591904	0.828082	0.56275	1.45147	0.962758	1.48104	1.20896	1.38647		0.652379	0.37582	0.749351	0.0714387	0.435562	0.142119	0.271177	0.111218
10.87_139.1120m/z	PDa	4-Hydroxynonenal			196436	277528	210794	248119	278895	256593	231849	240365	286477	271540	293062	316627	210506	234784	229255	264707	242046	288575	282800	238014	211363	266980	294341	299511	236848	251858	312491		0.876041	0.765887	1.03597	1.43136	1.10055	1.20599	1.49044	1.16275		0.652512	0.902314	0.46031	0.0807305	0.283435	0.317854	0.0949421	0.263665
8.24_144.1023m/z	PDa	4-Methylpiperidine-2-carboxylic acid			95599.6	30264.4	8494.08	31665.9	14778.9	9735.97	54025.7	56361.7	37672.7	22312.6	19664.1	10604.3	62764.3	16900.9	62525.4	12633.6	14718.6	12756.6	39849.7	62313.6	72731.1	34860.1	29052.6	20450	60360	69116.2	26938		0.908959	0.777413	0.837028	1.06143	1.00058	0.801355	0.929747	1.12511		0.653638	0.935455	0.873065	0.360343	0.389116	0.813351	0.563629	0.296365
0.70_233.1250m/z	PDa	tert-Butyl 4-cyano-1-piperidinecarboxylate			45520.5	24886.6	12331.5	14555.2	7017.1	3218.11	30779.2	24779.5	19998.1	19715.8	15513.3	10635.3	29044.6	9575.89	31549.2	9210.69	7470.83	12297.5	20840.3	32849.7	46825.8	17604.1	10776.7	7338.08	18302.4	23017.7	16992.6		0.888976	0.808473	0.975057	1.13393	1.29386	1.05033	1.31021	1.3343		0.653781	0.742744	0.825382	0.287391	0.132099	0.454771	0.196878	0.140771
5.82_282.1685n	PDa	Hexaethylene glycol			133210	84448.2	118890	318237	153381	228360	133290	104432	215604	96150.3	94392.9	80159.9	370645	165654	371207	138228	229958	135877	107374	101496	106703	94651	86633.6	96100.4	141359	126374	134751		0.813778	1.3168	0.99828	1.20495	1.40474	1.34571	1.23262	1.27634		0.656783	0.0529173	0.344125	0.225491	0.0717918	0.219374	0.252637	0.177763
0.70_205.1187m/z	PDa	Ser Val			30677.3	28004.6	8612.36	10312.2	5567.12	2443.17	29129.2	21214.8	17996.9	19444	17550.3	9276.91	20373.6	8394.81	26117.4	9437.66	6498.01	10987	13874.1	28185.8	39606.4	15089.1	11401.2	8108.68	9968.63	16558.9	11589.2		0.825565	0.841583	0.99275	1.01784	1.36832	1.29948	1.29583	1.35266		0.662612	0.659081	0.966027	0.409863	0.0895809	0.249741	0.206645	0.129968
14.03_280.2409n	PDa	Conjugated linoleic Acid (10E,12Z)			18780.5	30188.4	41575.2	23400.5	31482.8	33136.1	24369.6	26806.5	34617.4	28530.6	31166.1	40382.3	22049.9	24881.1	29200.5	29093.4	26764.4	39439.2	24845.5	25893.3	30389.6	27456.3	32886.3	40708.5	22665.9	30002	37020.2		0.899871	0.891621	0.961782	0.838561	0.747554	0.766822	0.863189	0.764337		0.668225	0.524655	0.838233	0.693419	0.913006	0.972489	0.669735	0.845984
0.78_158.1179m/z	PDa	2-[1-(Aminomethyl)cyclopentyl]acetic acid			12511.6	3787.19	5274.24	10709.6	5038.78	8459.54	8682.54	14939.8	6418.68	6046.63	3567.1	1819.46	13006.3	9975.7	11065.7	3598.5	11343.3	2455.52	8352.11	8098.09	8850.48	7130.34	6767.49	2718.3	9484.03	10277.2	4730.28		0.873487	1.13304	0.756686	1.10289	0.772012	0.816425	0.894739	0.799592		0.669692	0.21656	0.489009	0.317311	0.794767	0.776496	0.616006	0.737932
11.33_289.1417m/z	PDa	1,9b-Dihydroxy-6,6,9a-trimethyl-1,5,5a,7,8,9-hexahydrobenzo[e][2]benzofuran-3-one			15828.6	20316.6	8058.78	17613.6	18535.7	15806.3	20516.5	15297.2	32755.8	20090.6	19639.4	17660.4	16023.7	16443.7	18720.7	17174.7	16068.7	20192.5	15053.1	17185.1	16954.1	23284	18270.8	17122.4	20992.2	19270.5	22845.5		0.792704	0.863892	1.29818	1.12507	0.902098	1.43574	1.17472	0.967427		0.671822	0.561063	0.26632	0.29574	0.52014	0.166093	0.299378	0.46201
17.90_720.5555m/z	PDa	1,2-Dipalmitoyl-sn-glycero-3-phosphoethanolamine-N,N-dimethyl			1299.04	4137.97	0	210068	98657.7	399658	3549.63	0	0	0	0	0	225861	226610	260639	51526.6	337183	47938.7	0	7260.54	1609.78	0	0	0	0	0	0		0.886061	1.58872	0.61404	1.2217	1.44106	1.35722	1.28791	1.23349		0.673017	3.37618e-05	0.73021	0.212133	0.0560051	0.212133	0.212133	0.208021
17.40_700.4904m/z	PDa	1-Palmitoyl-2-lauroyl-sn-glycero-3-phosphorylcholine			17690.8	39331.2	0	390814	183783	638793	41072.2	15177.3	20381.3	32253.1	10359.9	0	463319	420041	652258	142932	505539	157995	0	24845.9	13899	10549.9	1989.92	0	6206.54	1558.06	4845.63		0.85654	1.54549	0.897447	0.811843	1.4743	1.27614	1.20032	1.40082		0.674163	0.00240776	0.661619	0.762159	0.0432554	0.265888	0.278143	0.103702
5.07_252.1215n	PDa	His-Pro			58345.7	28858.5	33128.6	251939	114562	125043	54970.9	43496.3	59415.2	35521.9	33203.8	18981.7	370248	130356	299050	86455.9	174275	79911	46372.4	44680.3	41882.8	39130	25526.4	25542.2	57207.1	53098.4	35574.5		0.845207	1.36101	1.03459	1.0608	1.4518	1.0118	1.08382	1.4455		0.674658	0.0342794	0.293152	0.361024	0.0517051	0.494523	0.382836	0.0819846
17.38_569.3860m/z	PDa	Lasalocid C			64466.5	76686.4	130041	55337.3	84406	58117.5	77811.1	63179	115210	92047	110229	110593	38665.4	106912	52702.2	71813.6	47997.5	88815.9	91600.7	78491.5	72812.4	86635.7	97055.6	83195.7	79994	65231.4	73010.5		0.852749	0.902983	0.95014	0.918163	1.05208	1.06601	0.773577	1.00083		0.675055	0.448463	0.853622	0.545231	0.331907	0.43937	0.947681	0.422341
15.27_371.1020m/z	PDa	Decamethylcyclopentasiloxane			79460.7	91663.2	111187	117022	82614.7	126592	96240.2	111796	108308	113209	82161.5	84616.4	108885	96805.3	101023	90331	106954	72451.6	108070	111946	80480.8	117943	65625.8	84601.9	119915	89884.5	87338		0.749174	0.812935	1.35252	0.772275	0.976444	0.833276	0.803768	0.786173		0.677662	0.457196	0.335501	0.957279	0.418274	0.741124	0.804959	0.773117
12.53_166.0633n	PDa	4-Ethoxybenzoic acid			55407.4	52559.7	74481.5	69674.3	57940.4	76006.5	59587.7	57518.2	67540.9	63589	51811.2	51617.6	71426.4	52529.3	70655.9	54885.2	67354.2	61209.7	59122.8	59829.7	54034.6	68426.7	64434.7	75528.6	68227.3	74764.3	66456.1		0.746077	0.596382	0.97557	0.913634	0.942787	1.24691	1.15179	0.746298		0.680694	0.683667	0.927158	0.552377	0.461875	0.286894	0.3192	0.967807
12.75_349.1993m/z	PDa	2,3-Dinor-8-isoprostaglandin-F2.alpha.			24223.5	32832.1	53059.9	30409.5	36025	34583.4	27711.4	32557.6	40982.7	32914.6	35021.8	43911.1	23182.4	33172.5	32797	36003.8	33706.8	41546.5	34901.5	29875.8	33886.4	33904	40953.4	42618.3	28719.8	35261.4	41973		0.886554	0.925016	1.03776	0.772562	0.787981	0.77854	0.806228	0.746299		0.682924	0.487629	0.768636	0.952907	0.74529	0.889406	0.797657	0.967791
12.88_253.1803m/z	PDa	Ethyl 2-methyl-4-oxo-6-pentylcyclohex-2-enecarboxylate			13295.5	18225.7	25065.7	17181.5	16469.7	17603.6	14575.8	17261.9	19866.9	16882.3	18524.3	19267.2	14700.4	16882.9	14935.2	19555.6	16974.9	20398	18205.7	16296.6	17546	17693.2	20911.8	21182.1	15747.2	18188.5	19856.4		0.890161	0.979846	1.03324	0.784455	0.837192	0.802865	0.812064	0.745929		0.684351	0.389709	0.685816	0.863698	0.631542	0.809351	0.781271	0.976048
14.56_371.1837m/z	PDa	3-(5-Hydroxy-2,2,7,8-tetramethyl-6-oxo-7,8-dihydropyrano[3,2-g]chromen-10-yl)hexanoic acid			40591.7	62550.1	97675.3	54288	69640.1	75580.4	53587.8	58334.9	81079.5	62122.8	75950	91225.7	44329.4	60459	63688.7	58138.1	63741.7	86918	54035.2	58655.8	65884.4	60640.3	77185.4	89939.9	51352.2	63669.8	92533.2		0.889081	0.878397	0.986445	0.865269	0.7424	0.772842	0.871154	0.754366		0.684882	0.574764	0.895744	0.637126	0.981617	0.918516	0.655432	0.894391
18.10_806.5690m/z	PDa	1-Palmitoyl-2-docosahexaenoyl-sn-glycero-3-phosphocholine			5115	13664	0	780331	447260	1.32572e+06	16027.6	6184.12	7071.4	2482.02	0	0	491945	679542	580057	254439	867783	194623	0	14515.2	11870.2	0	0	0	0	0	3050.33		0.851651	1.56845	1.00723	1.17221	1.51468	1.26825	1.31846	1.38008		0.693567	0.00044338	0.528287	0.252943	0.0299568	0.271465	0.191388	0.114653
7.32_227.1045m/z	PDa	4-Hydrazino-1-phenyl-1H-pyrazolo[3,4-d]pyrimidine			442.993	204.506	0	3322.28	338.949	1775.74	267.285	356.732	193.612	0	0	217.509	3227.95	584.389	2674.02	189.079	1205.47	893.469	156.591	150.082	178.356	173.147	257.069	319.811	565.171	240.739	0		0.882036	1.25416	0.977785	1.03913	1.28037	0.80187	0.801334	1.2887		0.694624	0.0753304	0.698959	0.385084	0.140701	0.811978	0.812455	0.169505
18.08_746.5713m/z	PDa	1-Stearoyl-2-oleoyl-sn-glycero-3-phosphoethanolamine			8014.72	39610.7	0	751451	364324	1.26486e+06	19716.8	9557.57	10842.4	10272.2	0	0	737603	774335	836200	215952	985352	215269	3703.65	14312.4	13710.2	0	0	0	7136.84	0	10106.7		0.741577	1.59042	0.537281	1.04552	1.48124	1.04325	1.22381	1.31869		0.695	1.62761e-05	0.851138	0.377869	0.0407985	0.461867	0.259457	0.1503
0.27_161.0964m/z	PDa	5-(2-Aminopropyl)-2,3-dihydrobenzofuran			10312.6	13660.8	19123	12873.4	12571.6	14221	11980.6	12067.6	17150.4	15336.1	15338.8	17353.8	11807.9	12449.1	12586.7	15360.2	13681.4	14955.4	15186.7	11543.9	12868	14901.7	15588.8	17252.5	13432.5	12264	16240		0.884473	0.917664	0.9609	0.903275	0.81203	0.776726	0.910445	0.751346		0.696425	0.464287	0.847499	0.569159	0.684734	0.89778	0.591728	0.91421
4.83_231.1710m/z	PDa	Val-Leu			3235.9	1092.67	1680.5	3088.77	2686.4	4085.11	2252.47	2137.78	1431.13	1296.41	1060	1687.95	2745.05	1985.8	1934	1454.09	1903.16	1470.05	2567.71	1904.74	2377.97	1813.81	1732.45	1548.37	1844.04	2155.59	1925.31		0.868344	0.80707	0.573495	1.04317	1.24072	0.767132	0.868159	0.881784		0.696629	0.76757	0.932015	0.380512	0.167609	0.967457	0.660744	0.580579
2.93_164.0744m/z	PDa	3-(2-Aminoethylthio)-2-methylpropionic acid			3072.06	658.619	0	4419.39	906.064	1739.45	1328.75	748.434	347.864	751.932	98.6958	0	10294.5	1710.13	1914.64	1263.51	3034.46	761.435	0	1549.01	899.591	752.653	293.675	116.502	350.448	783.905	0		0.861655	0.927512	1.00746	1.04782	0.932917	1.08773	1.04789	0.806198		0.70117	0.317779	0.67881	0.3753	0.475395	0.418712	0.41981	0.722176
18.93_83.0606m/z	PDa	4-Methyl-1H-pyrazole			524439	685724	654902	592636	700843	653483	609607	629190	766381	731502	785164	780359	549211	622984	599017	695079	642722	766804	692427	614293	625090	708215	784327	810422	619585	655651	850386		0.832106	0.864193	0.997729	1.50022	0.820867	1.13638	1.55827	1.16529		0.70726	0.593399	0.540212	0.0512671	0.665128	0.374998	0.0661013	0.261543
0.64_332.0811m/z	PDa	8-Chlorodibenz[b,f][1,4]oxazepine-10(11H)-carboxy-(2-acetyl)hydrazide			9035.52	4390.86	4716	11396.7	4906.51	10890.2	11658	15943.6	8345.43	12756.7	1673.42	8035.32	11328.7	10658.6	21299	10085.4	18973.5	197.81	5636.11	7056.83	7353.45	15060.4	5712.32	5121.68	11217.6	15238.9	17707.1		0.85995	1.2966	1.55486	0.833592	1.07849	1.81339	0.972333	0.904531		0.709828	0.0892388	0.0895378	0.705028	0.304896	0.0228356	0.507007	0.546147
1.45_427.0961m/z	PDa	L-Cysteine-glutathione disulfide			227021	8392.71	5382.95	37550.1	5468.39	9487.96	28430.8	54123.9	5937.3	7548.16	5722.16	4369.03	107601	55700.5	8972.32	3397.67	77621.4	619.911	219304	51506.3	77427.3	10949.2	7232.87	1713.89	101744	77440.7	2229.59		0.873362	0.80346	1.077	1.05432	0.955828	0.800706	1.09409	0.91458		0.711087	0.786112	0.533992	0.368107	0.444542	0.815094	0.372723	0.531709
17.05_418.3090n	PDa	Di(2-nonyl) phthalate			714480	891032	1.6717e+06	863161	954480	898601	749091	1.02181e+06	1.02619e+06	1.05208e+06	1.09899e+06	1.13279e+06	717528	942947	944220	1.06312e+06	764115	1.01406e+06	923600	785476	1.19312e+06	928960	1.03562e+06	1.04043e+06	922422	972515	978365		0.876959	0.913405	1.11289	0.770967	0.87637	0.873107	0.81451	0.834781		0.713899	0.501259	0.630815	0.994367	0.560982	0.671414	0.774743	0.661995
8.24_212.0899m/z	PDa	N-.alpha.-(tert-Butoxycarbonyl)-L-alanine			605134	184323	59158.8	196174	85233.9	54498.6	347928	340426	208400	138875	120483	61551.3	408947	105869	381053	76450.9	84431.4	71257.1	241718	375290	436695	216081	170926	116825	392923	420279	164600		0.875826	0.774849	0.830554	1.0701	1.01429	0.796637	0.954002	1.14202		0.715785	0.938357	0.929848	0.351033	0.373254	0.826406	0.530578	0.281395
17.73_725.5585m/z	PDa	Palmitoyl sphingomyelin			210535	257033	9027.06	1.25924e+06	765270	1.6395e+06	197025	115848	93173.5	236122	75376.9	9758.9	1.27718e+06	1.04585e+06	1.23865e+06	546056	1.52593e+06	678627	63140.7	303555	230854	92976.1	27356.7	17421.1	58085.5	48716.2	41180.3		0.861115	1.56877	0.965917	0.86533	1.56908	1.338	1.26357	1.46202		0.718546	0.000597303	0.789469	0.637008	0.0158603	0.224291	0.229485	0.0745927
11.97_253.1415m/z	PDa	(1R,2S,5R)-2-Isopropyl-5-methylcyclohexyl 2,2-dihydroxyacetate			15505.8	19676.9	12272.5	17931.3	19595.9	18429.8	17164.2	18351	20654.6	17913	21105.9	21565.6	16312.6	16328.8	17149.7	20496.2	18577.1	22352.9	20608.3	18854.3	11927.3	18688.3	19746.3	23606.5	16360.8	18779.8	23036.3		0.873538	0.807216	1.37253	1.31413	1.11813	1.24941	1.4092	1.36167		0.719965	0.736824	0.288513	0.146264	0.267009	0.28506	0.136277	0.124832
13.43_256.1443m/z	PDa	1-(3-Phenyl-6,7-dihydro-2H-pyrazolo[4,3-c]pyridin-5(4H)-yl)propan-1-one			2303.9	2088.13	2824.17	4347.89	1212.78	2053.38	2459.27	2024.63	1215.21	2382.49	2521.09	2590.29	2345.96	1570.08	3007.51	2202.64	1923.54	1269.88	2096.08	6841.04	488.288	2520.81	2239.53	2143.87	2286.93	1811.88	2584.52		0.611851	0.670155	1.22436	0.833962	0.749715	0.921655	0.850292	1.30307		0.720754	0.845492	0.299857	0.704149	0.89702	0.60139	0.694214	0.160154
2.18_198.0879m/z	PDa	2-(2-Amino-4-nitroanilino)ethanol			26772.8	3386.09	4701.43	6827.03	5880.27	4983.98	6124.98	7724.95	4213.38	2038	2247.45	537.286	18170	15610.6	6196.82	1082.1	10328.3	428.815	16046.5	10843.4	16868.7	4081.7	5634.1	2053.6	8299.44	11925.1	2159.83		0.869101	0.784371	1.09287	1.16601	0.920063	0.897399	1.09521	1.01713		0.723642	0.84925	0.504985	0.258348	0.493567	0.634864	0.37163	0.404003
16.50_511.2564m/z	PDa	3-Quinolinecarboxamide, 6-(2-furanyl)-1,4-dihydro-8-methoxy-4-oxo-1-pentyl-N-tricyclo[3.3.1.1(3,7)]dec-1-yl-			101076	114236	179635	2938.15	0	789.155	108049	140210	144069	120446	128144	117833	3290.06	0	681.784	1235.36	1112.73	949.75	144919	75850.7	137512	146808	154994	174440	125940	135234	153895		0.858838	1.51578	0.98136	0.828422	1.62606	0.803927	1.11775	1.70654		0.727563	0.0058446	0.975615	0.717594	0.00582734	0.806587	0.35011	0.00579095
13.66_299.2831n	PDa	3-ketosphinganine			439.944	695.5	0	14708.3	6125.49	26134.2	0	0	0	657.261	0	0	14679.9	11127.8	10842.8	6046.49	24347.4	4720.68	0	480.848	375.553	0	0	0	0	0	0		0.822476	1.56306	1.51117	0.873217	1.43642	1.49348	1.40995	1.32181		0.728827	0.000695335	0.135863	0.621934	0.0579115	0.135863	0.135863	0.148366
2.02_281.0809m/z	PDa	8-Carboxy-3-methylflavone			36444.5	16807	13810.9	26451.9	5527.07	5404.27	34694.8	35473.5	22246.6	27421.9	15693.8	3922.62	30453.4	3141.79	39036.4	4318.34	7134.62	2844.86	14494.3	38471.1	24947	25367.3	7721.43	5593.99	17954.9	24307.7	6353.74		0.79873	0.726868	1.07074	0.925471	1.01097	0.984411	1.09248	1.46982		0.734063	0.892877	0.365715	0.533931	0.377054	0.524664	0.374295	0.0712213
15.27_223.0641m/z	PDa	4-Amino-5-(phenoxymethyl)-4H-1,2,4-triazole-3-thiol			8960.03	11282.8	14068.8	12733.8	8700.3	15650.2	14039.7	14043.1	12379	12739.3	8994.2	8668.37	12785.1	11026.3	11907.3	9152.52	12220.2	8055.2	10874.5	11422.8	10383.5	13515	7363.19	8853.29	13379.8	9681.37	11036.7		0.83822	0.641455	1.38647	0.918497	0.793527	0.766921	0.936323	0.979792		0.736553	0.77889	0.26354	0.544709	0.730162	0.9708	0.554439	0.446978
13.94_221.1542m/z	PDa	2,5-Di-tert-butyl-1,4-benzoquinone			6180.13	6834.25	9543.89	7083.42	6660.36	7861.73	6692.74	6843.1	9839.25	8096.6	7943.72	8795.23	6214.36	6445.6	6560.29	6552.16	7796.94	9577.48	7565.63	6832.38	7021.87	8344.3	8775.81	8937.15	7540.7	7141.15	8238.44		0.842242	1.00475	0.914048	0.938494	0.774929	0.773216	1.14322	0.793616		0.736771	0.342756	0.860448	0.514443	0.784902	0.916298	0.326813	0.753006
5.47_333.1163m/z	PDa	17.alpha.-Dihydroequilin 3-sulfate			1541.35	332.072	0	22764.1	8202.66	8072.5	682.292	0	0	0	0	0	39913.3	9098.64	26914.4	5071.8	14990	3768.6	671.127	445.961	247.822	0	0	0	323.68	609.769	0		0.849431	1.30224	1.16115	1.17181	1.42047	0.95005	1.23178	1.38883		0.743868	0.0508539	0.488201	0.253286	0.0647149	0.565159	0.253286	0.109967
17.40_439.3555m/z	PDa	Ursolic acid			2875.22	2511.36	0	32623.9	18412.9	58620.8	1223.58	1860.24	1993.34	5536.74	1187.27	903.932	17167.2	43870.3	27461.2	9203.43	33764.7	8062.82	2681.93	759.298	804.677	1048.4	878.97	1991.78	2641.15	0	1066.33		0.82738	1.39462	0.923538	0.839392	1.47718	0.879498	0.880173	1.32649		0.747833	0.0240324	0.917441	0.691519	0.0422276	0.661454	0.639879	0.145499
9.67_226.1055m/z	PDa	Triacanthin			2731.78	2593.42	0	5264.92	1497.56	1013.39	3065.49	1707.94	2264.57	2758.1	1302.79	761.258	8647.6	1833	13450.4	3543.48	1420.49	3179.62	928.159	2824.44	2650.88	1611.28	1257.63	826.061	1678.49	1640.9	877.651		0.831046	1.18263	1.10047	0.780898	0.833555	0.852586	0.914738	0.983325		0.75491	0.149797	0.588459	0.883057	0.638765	0.705437	0.585324	0.44276
16.28_237.0798m/z	PDa	N-(5-Chloro-2-hydroxyphenyl)piperidine-4-carboxamide			28600	37226.5	43749.7	54221.7	41587.5	65079.4	38674.6	46183.2	45476.3	54489.6	35713.9	40355.5	56605.3	48141.8	52443.2	46605.6	58050.2	45428.4	37231.7	35502.4	32211.9	47293.7	33025.9	41925.9	42716.8	29231.1	37539.1		0.844783	1.37303	1.49397	1.04063	1.34542	0.766061	0.959508	1.43695		0.755498	0.0341685	0.238447	0.383382	0.101776	0.996212	0.52338	0.0859424
13.41_299.2830n	PDa	D-erythro-C18-Sphingosine			13751	8559.69	1302.54	47491.5	21663.7	53083.8	20322.3	12359.9	8456.32	9520.31	3314.18	1817.46	65503.5	33847.8	63683.6	17577.2	54377.7	20614.6	7987.63	23328.5	0	6342.68	2342.11	2269.51	5600.59	4060.66	2648.26		0.719605	1.46406	1.25597	0.930318	1.50337	1.14549	1.13421	1.34262		0.756702	0.0129286	0.309422	0.526584	0.033439	0.367173	0.334932	0.135822
7.25_216.1003n	PDa	4-Ethyl-N-(4H-1,2,4-triazol-4-yl)benzamide			179407	223257	219069	236813	252691	275370	207607	205462	240188	244448	245636	243375	229052	228348	232140	240193	239967	246351	220818	217559	198609	240804	249597	254048	214731	212853	248621		0.856149	1.15782	0.974421	1.48746	1.44094	1.13723	1.60928	1.47561		0.760701	0.182205	0.589259	0.0562279	0.0560518	0.374266	0.0478028	0.0687729
7.84_237.1007n	PDa	N-lactoyl-phenylalanine			4512.13	893.417	0	3726.46	815.93	1453.16	3294.73	5079.46	1635.67	1413.14	0	433.422	7101.54	1991.74	5932.66	732.54	3840.83	636.522	2604.19	1868.68	2266.64	2934.57	1559.45	925.024	37866.4	36462.2	10639.6		0.852761	1.11963	1.01803	0.980261	0.747904	1.73655	0.771218	0.746105		0.765989	0.196571	0.417804	0.456722	0.910223	0.0415267	0.997753	0.971818
14.11_386.2334m/z	PDa	N-Palmitoyltaurine			4821.06	13685	28160.1	7350.5	16143.6	22972.7	7530.67	12906.4	18485.2	7073.5	22932	24792.7	6525.49	10018.2	15025.9	7098.44	12942.6	17686	7745.59	10649.1	20809.4	7089.65	15721.6	21001.5	7071.48	13608.6	21895.1		0.848258	0.894335	1.01923	0.807889	0.742185	0.782352	0.778168	0.81157		0.767794	0.52504	0.748088	0.774039	0.993899	0.873572	0.910187	0.709964
16.67_481.2547m/z	PDa	17-Trifluoromethylphenyltrinorprostaglandin F2.alpha. isopropyl ester			106014	104801	191491	144915	129200	195749	98661.5	156499	133275	130481	157462	149473	92618.2	148290	160714	166606	143897	107199	130748	94214.4	146585	122137	123791	102170	166073	135790	106679		0.852787	0.768264	0.900443	0.829686	0.879833	0.768272	0.922743	0.755887		0.768981	0.995181	0.896137	0.714472	0.55527	0.953405	0.573624	0.885698
14.79_493.3182n	PDa	LysoPC(16:1(9Z)/0:0)			9184.49	8528.38	775.456	66172.6	37040.7	131609	19587.8	9681.14	4779.84	11206.5	1471.42	917.643	83430.3	79855	78229.4	18760.1	103210	21749.7	5037.51	19526.3	0	5911.86	696.681	0	5304.42	4952.95	0		0.749897	1.59023	1.1413	0.826065	1.42632	1.06614	1.18101	1.23411		0.769079	1.80863e-05	0.368712	0.723505	0.0621788	0.439244	0.294075	0.207568
12.03_288.2904m/z	PDa	Heptadecasphinganine			1.15085e+06	1.58823e+06	888936	1.39364e+06	1.60394e+06	1.55753e+06	1.44826e+06	1.46615e+06	1.81694e+06	1.51466e+06	1.72605e+06	1.72297e+06	1.23641e+06	1.47651e+06	1.34644e+06	1.53008e+06	1.43381e+06	1.83313e+06	1.45267e+06	1.44653e+06	330631	1.61153e+06	1.77563e+06	1.97413e+06	1.36997e+06	1.5138e+06	1.96166e+06		0.827311	0.833499	1.52463	1.37846	1.17015	1.36324	1.56007	1.28012		0.770481	0.541077	0.195149	0.107876	0.221711	0.208399	0.0654088	0.175221
16.22_325.0618m/z	PDa	N-{[4-(Trifluoromethyl)phenyl]carbamothioyl}benzamide			4570.11	2863.47	4130.26	6612.57	2213.61	4863.26	5072.78	5978.4	7279.02	3590.8	3371.64	2163.17	5498.7	3911.84	3335.96	2693.06	2548.8	3792.72	3413.66	4533.09	2986.3	4999.93	2225.14	3250.54	6092.18	4013.24	3100.57		0.398587	0.754445	1.69473	1.12442	0.83592	0.907384	0.835765	1.16564		0.775379	0.657535	0.0512667	0.296362	0.634053	0.620763	0.724206	0.261244
0.64_216.0637m/z	PDa	3-Benzoylalanine			44261.7	197021	69225.6	81110.2	88575.6	74511	89042	76890.3	89900	181132	177131	132926	56696.9	50111.7	100012	72970.1	37814.8	155594	67213.4	108613	90217.3	102060	61469.7	69861.6	30594.9	34609.9	43967.9		0.740941	0.903457	0.252972	1.12812	0.820557	1.32859	0.887973	0.772698		0.776496	0.526123	0.720713	0.292847	0.665796	0.230374	0.626918	0.814766
16.22_371.1019m/z	PDa	Decamethylcyclopentasiloxane			29893.2	31323.8	41068.4	39203.8	27626.9	42810	37484.5	35624.3	47631.6	45613.4	28816.3	31314.6	36748.7	37706.9	36616.8	31284.7	36210.3	25047.1	35545.1	40760.5	30209.8	42321.3	24885.1	30451.9	43855.5	31102	29408.3		0.600493	0.926437	1.35139	0.784451	0.808543	0.774351	0.800046	0.913398		0.776741	0.453069	0.296111	0.863718	0.6928	0.909896	0.816542	0.533384
0.72_174.0142m/z	PDa	5-Nitrobarbituric acid			20374.7	0	642.399	7903.54	0	5277.17	3957.31	13101.6	355.415	307.848	0	0	16779.5	8957.31	4510.08	386.777	5266.63	0	9645.77	8300.22	9064.92	359.377	2693.18	0	19856.1	21185.8	3767.88		0.827816	0.827721	0.699921	1.06147	0.79327	1.09219	1.04349	0.938408		0.78035	0.705896	0.883437	0.360306	0.730845	0.41456	0.424505	0.499091
0.52_132.0770m/z	PDa	Creatine			20044.8	21111.9	34665.4	11034.2	21113.4	14218.8	18230.5	16664.9	14956.7	8784.42	14964.9	22805.4	10131.9	25949.2	7921.49	12949.5	13256.7	7695.48	28683	27515.5	23977.1	23885.2	26914	12915.5	44707.8	29371.7	54291.5		0.743666	1.10171	1.64009	1.24881	1.26245	1.5419	0.932933	1.52327		0.78244	0.2237	0.145636	0.191461	0.152561	0.112837	0.559154	0.0502014
12.03_208.1468n	PDa	4,4,7a-Trimethyl-3a,5,6,7-tetrahydro-3H-indene-1-carboxylic acid			55103.5	75083.1	45490.8	66221.1	75323.7	76937.2	68472.4	67685.6	88721	76579.7	78339	89407.2	62197.5	67056.3	63658	74762.5	69743.1	91124	71848.7	67047	20607.9	75394.4	83093	95944.7	72512.9	72580.1	97426		0.826007	0.866683	1.46616	1.4423	1.19591	1.48985	1.55319	1.33696		0.78542	0.55094	0.213818	0.0756048	0.201011	0.137674	0.0680838	0.139182
0.70_160.1336m/z	PDa	METHACHOLINE			42213.5	16689.9	56376.8	28397	34290	22152.4	57844.4	37085.7	27530.9	45432	28676.1	12165.6	51153.6	29826.1	55518.4	22774.8	30180.5	22421.8	25855.3	39503.9	39502.7	27494.1	36529.8	23033.5	24877	29387.2	27563.8		0.691613	0.75156	0.393524	0.911354	0.951748	1.11477	0.989355	1.09341		0.79446	0.641506	0.878217	0.556017	0.449902	0.394005	0.486061	0.325717
18.47_786.6026m/z	PDa	1-Stearoyl-2-linoleoyl-sn-glycero-3-phosphocholine			57001.6	198747	0	1.54903e+06	842632	2.49454e+06	101648	66126.5	37309.1	68008.2	22688.9	0	1.42421e+06	1.28098e+06	1.79177e+06	470636	1.77824e+06	393186	14600.5	195700	109741	2045.1	0	0	23648.1	6738.12	23658		0.819768	1.56304	0.643216	1.00323	1.5052	1.20246	1.26889	1.31263		0.799378	0.000976867	0.798634	0.427583	0.0328638	0.32061	0.225632	0.154086
13.32_317.2937n	PDa	Phytosphingosine			97746	54010.9	31674.6	176978	83218.9	194461	123468	118845	66114	65050.3	34017.1	16194.2	237731	93602	201335	66653	194118	74076.4	74407.9	146993	0	60684	26349	27161.6	51140.4	52699.9	26700.5		0.630763	1.28635	1.38394	1.02711	1.37816	1.0537	1.10494	1.08811		0.799622	0.070086	0.194168	0.39893	0.0845828	0.451427	0.362238	0.33079
3.31_228.0484m/z	PDa	Dibenzo[b,f][1,4]thiazepin-11(10H)-one			11645.6	2261.32	4067.77	4198.3	908.681	839.571	9361.92	9427.28	5560.99	2446.98	1721.4	784.762	5811.18	2399.78	6963.09	776.085	1304.53	249.923	6233.92	8048.08	5996.65	5981.89	1847.67	1998.51	4760.22	6312.21	1611.83		0.740093	0.805282	0.713303	1.22356	1.12248	0.915363	1.02844	1.32636		0.807257	0.783985	0.536388	0.210676	0.263032	0.609826	0.440924	0.145575
11.97_211.1310m/z	PDa	N-Cyclohexyl-N'-(1H-tetraazol-5-yl)urea			23657.7	23519.1	19757.4	21110.7	24454.3	24083.8	22192.1	23768.2	27429.7	23246.1	23753.2	25089.6	21904.2	24417.1	19279.6	23083.5	20893.2	23492.7	29954.9	24883.7	15482.1	20622.1	27205	27409.2	20960.4	25261.9	25511.4		0.793371	0.677045	1.15639	1.13724	0.846086	1.0464	1.12642	0.751695		0.811351	0.831529	0.344597	0.284307	0.614428	0.458695	0.342067	0.911696
16.32_619.5286m/z	PDa	1-Linoleoyl-2-oleoyl-rac-glycerol			1.78413e+06	731918	302057	308263	78021.7	131077	14216.3	5937.59	31860.5	157810	2.31797e+06	2.96383e+06	41162.2	2432.09	18285.3	217516	141437	33792.9	2.57343e+06	861166	39475.6	733017	376948	64191.7	42709.8	7418.88	29560.2		0.817972	1.25988	1.74739	1.01577	1.25097	1.55521	1.15317	1.33166		0.813224	0.105274	0.104346	0.412336	0.16042	0.106879	0.317981	0.142362
16.22_222.0568n	PDa	4-Amino-5-(phenoxymethyl)-4H-1,2,4-triazole-3-thiol			15277.5	18158.4	22706.9	20749.7	14124.8	25297.5	20988.2	24657.1	22035.2	25211	13140.9	15102.9	22925.6	19189.7	18336.2	20084.8	19327.6	15036.8	18186.8	24501	15981.7	23196.1	14175.4	16412.4	29603.5	16027.4	16815.4		0.640216	0.689292	1.53314	0.788218	0.787085	0.861463	0.795484	0.76505		0.813648	0.60759	0.187546	0.845815	0.747815	0.690302	0.831789	0.843085
3.83_146.1179m/z	PDa	DL-Norleucine methyl ester			18942.7	13440.4	31097.7	23221.4	20839.4	31268.4	12708.7	20602.4	24818.6	11259.7	15582.9	20305.7	27040.5	22542.9	35300.8	12397	26534.3	20839.7	14985.9	20272.1	24002.5	13360.1	20871.5	25637.7	18062.1	24702.9	26139.6		0.784491	0.997644	0.927298	1.02317	0.881587	0.819325	0.788477	0.760787		0.82135	0.328489	0.79142	0.403546	0.552403	0.770047	0.858277	0.861299
19.44_180.0766n	PDa	N5,N5-dimethyl[1,2,5]oxadiazolo[3,4-b]pyrazine-5,6-diamine			1.09653e+06	1.44926e+06	1.42127e+06	1.22476e+06	1.42685e+06	1.2837e+06	1.22433e+06	1.31271e+06	1.5918e+06	1.4851e+06	1.64943e+06	1.7511e+06	1.05365e+06	1.22969e+06	1.21216e+06	1.40154e+06	1.25654e+06	1.58026e+06	1.46065e+06	1.28091e+06	1.31607e+06	1.45839e+06	1.64275e+06	1.72917e+06	1.32393e+06	1.4106e+06	1.72294e+06		0.792402	1.06773	0.794333	1.41358	0.744889	1.1306	1.46648	0.887636		0.8222	0.281196	0.750576	0.0894139	0.938141	0.380016	0.106361	0.571469
1.41_261.1450m/z	PDa	Leu-Glu			75400.5	506.599	1542.19	8867.38	1606.11	2704.26	5266.24	12380.9	1354.7	526.441	0	0	35974	16482.2	7278.44	0	10813.6	0	23773.7	13894	21842	2574.41	1982.94	0	30568	30292.3	564.579		0.821963	0.794894	1.13129	1.06222	0.960843	0.788556	1.08386	0.998157		0.822554	0.832714	0.479385	0.359493	0.438028	0.851295	0.382796	0.42541
3.27_306.0822m/z	PDa	Sertraline			4665.06	709.947	3459.36	5357.71	2987.28	5860.05	1801.69	4850.37	2570.76	971.881	1178.48	0	4472.73	6365.17	8462.9	252.645	4919.95	690.565	0	4025.21	6385.78	2137.57	2736.31	1085.23	2249.33	6552.36	3616.81		0.83039	1.2631	0.0993189	1.31892	1.09412	0.982323	0.985152	0.852948		0.823024	0.100873	0.934742	0.143196	0.289588	0.527035	0.491155	0.628529
3.43_143.0682m/z	PDa	2-(1H-1,2,3,4-Tetrazol-5-yl)acetohydrazide			1546.57	1781.05	1744.15	2316.3	1618.96	988.962	1686.54	2188.26	1052.66	2404.42	1832.89	475.818	1215.05	1783.36	1937.44	2538.09	986.27	0	2527.98	1407.24	764.188	3534.57	1805.63	0	1880.11	1372.64	1239.7		0.81752	0.640093	0.175961	0.788207	0.748487	1.10117	0.774916	0.919076		0.823226	0.854334	0.89325	0.845865	0.905774	0.406297	0.934506	0.525387
0.62_104.0495m/z	PDa	Benzamidine			5978.28	2778.87	6045.04	3207.36	2892.09	6420.94	5831.01	8936.19	5783.74	1387.22	1545.2	1280.41	8677.41	3986.33	8742.84	2833.26	4223.49	2441.8	3858.15	6530.26	5335.1	2131.6	2862.23	2312.12	3952.59	7476.69	3734.07		0.587871	0.938043	1.03028	1.56057	0.8274	0.769213	1.51121	1.22212		0.828234	0.312874	0.270488	0.0308829	0.651314	0.944411	0.085566	0.216475
19.44_223.0946m/z	PDa	4-(Cyclohexyloxy)-4-oxobutanoic acid			391272	522229	531323	432716	511208	455812	465898	469242	581638	545976	610553	612659	385286	443050	435872	521290	448287	572709	519009	424196	465189	527004	613161	626660	473790	494784	627582		0.781965	1.06858	0.895107	1.39714	0.775684	1.0182	1.43456	0.866955		0.829768	0.284497	0.705668	0.097842	0.78242	0.487719	0.122574	0.604551
16.69_461.2858m/z	PDa	Lys-Trp-Lys			41264.5	19080	12172.5	35125.5	10857.6	12688.3	32579.2	20424.9	14695.3	21277.2	13253.5	28915.4	47598.7	16670.3	27568.2	15637.4	11782.6	8632.29	22681.6	18209.8	25491.5	20496.8	18220.7	13343	16143.4	11075.7	11511.8		0.828744	0.7844	0.849627	0.807684	0.799657	1.26257	0.984453	1.18117		0.831929	0.63648	0.882954	0.77467	0.71434	0.275529	0.492006	0.248471
13.56_223.0641m/z	PDa	4-Amino-5-(phenoxymethyl)-4H-1,2,4-triazole-3-thiol			9796.66	12335.7	15952.7	14220.8	10708.2	17266.3	11398	15419.5	14563.6	13133.3	11610.7	11696.4	15058	13054.6	14052.9	12590.9	13124.4	11381.6	11825.6	14834.8	12771.1	14340.7	10175.1	13796	15694.9	11462.5	12525.8		0.774779	0.789871	1.02484	0.805327	0.839719	0.798922	0.771781	0.759353		0.833015	0.50889	0.638488	0.782071	0.626602	0.819968	0.974387	0.86798
18.08_369.3522m/z	PDa	Lathosterol			886.323	6833.47	0	72759.5	50752.4	114834	1931.09	553.741	653.936	4503.7	0	0	55768.6	83826.6	53546.2	36771.6	101251	33087.8	1320.45	5228.03	2762.57	1411.63	0	0	0	0	0		0.780333	1.52629	0.683196	0.834356	1.57161	1.23388	1.07409	1.47152		0.837888	0.00345285	0.524172	0.703215	0.0153107	0.296551	0.392607	0.0704982
5.05_158.0968m/z	PDa	1H-Indole-6-ethanamine, .alpha.-methyl-			16504.3	17766.7	24734.9	21937.6	20268.1	23289.6	19210.6	20153.9	18988.4	18427.6	19548.1	22959.7	22138.3	18511	13129.7	18744.1	24052.2	18903	22575.7	20175.7	18123.9	20985.9	19963.2	21368.6	22488.5	18582.3	22245.4		0.749566	0.748657	0.979868	0.790641	0.93786	0.893068	0.851296	0.781631		0.838423	0.658915	0.936929	0.835313	0.468579	0.641134	0.692242	0.786274
16.75_237.0798m/z	PDa	N-(5-Chloro-2-hydroxyphenyl)piperidine-4-carboxamide			21697.6	27057	36500.8	31353.8	25356.6	42530.9	29833.6	33654	34879.6	32966.8	24713.1	27888.6	33329.4	28346.5	32038.8	25997.6	35873.6	26682.9	30149.8	28670.9	29238	36411.7	26227.1	26737.5	33551.7	26406.9	27725.6		0.818305	0.748458	1.32523	0.771127	0.90144	0.781842	0.801027	0.763893		0.840369	0.571218	0.394562	0.984188	0.521142	0.875574	0.813421	0.847818
2.07_187.0486n	PDa	(1R,4R,6R)-4-Amino-2-oxabicyclo[3.1.0]hexane-4,6-dicarboxylic acid			311389	82285.8	75309.4	86112.1	30734.7	26288.4	179862	176079	100199	64648.8	52150.1	24644.5	186608	40639.5	178584	30367	44344.1	28978.8	128460	158503	132987	109366	70872.4	57032.5	218258	198228	71050.3		0.792693	0.785028	0.743792	1.19167	1.14197	0.768749	1.08241	1.25544		0.844495	0.828191	0.960759	0.236412	0.245648	0.948644	0.384243	0.192209
17.40_678.5084m/z	PDa	1,2-Ditetradecanoyl-sn-glycero-3-phosphocholine			31932.3	33566.8	1890.16	141771	78154.7	219709	46319.5	7433.96	29145.6	21140.3	9849.84	4039.63	299658	250252	485991	58302.1	189112	44852.6	18827.9	33970.7	6552.36	15289.9	2005.22	1491.44	5340.51	1987.84	3172.98		0.821669	1.48857	0.772824	1.02643	1.47669	1.48384	1.27245	1.26279		0.846728	0.0112275	0.751677	0.399726	0.0423995	0.140702	0.223068	0.187063
0.95_306.1302m/z	PDa	Glu Thr Gly			149664	51348.5	82200.3	126438	68058.3	119832	153744	188900	127708	49523.3	27010.6	23610.1	294413	175282	294906	21624.7	84126.8	28302.2	81775.3	102598	80718.2	84476.1	44828.8	33002	203667	202093	92303.8		0.689708	1.40177	1.34382	1.36934	0.777031	1.37431	1.18795	1.2043		0.849716	0.0311481	0.140599	0.112957	0.77806	0.201623	0.288283	0.230097
17.87_732.5556m/z	PDa	1-(9Z-Octadecenoyl)-2-tetradecanoyl-sn-glycero-3-phosphocholine			153915	339983	27919.4	3.63367e+06	2.03505e+06	7.01791e+06	276469	172442	209740	242822	72133.6	0	4.04994e+06	4.56011e+06	4.95001e+06	1.39014e+06	5.70265e+06	1.36953e+06	61953.1	318363	210571	42621.1	7408.41	2246.11	88270.8	50954.4	116944		0.794598	1.58412	0.94192	0.894761	1.45336	1.11563	1.36418	1.33442		0.853864	9.48993e-05	0.658222	0.583447	0.0510953	0.393237	0.162421	0.140697
17.79_728.5219m/z	PDa	1,2-Dipalmitoyl-sn-glycero-3-phosphoethanolamine-N-methyl			49996.9	106746	0	849441	539255	1.49732e+06	81564.9	43930.1	41447.4	82898.1	16529.8	0	871828	917938	960670	532264	1.50218e+06	485764	15618.2	106601	58216.8	22643.9	2369.14	0	16748.9	10283.5	24918.4		0.809326	1.5891	0.79481	0.855292	1.50551	1.19744	1.25231	1.45649		0.854951	2.74032e-05	0.923945	0.657113	0.0327665	0.324555	0.237768	0.077027
17.90_742.5374m/z	PDa	1,2-Dipalmitoyl-sn-glycero-3-phosphoethanolamine-N,N-dimethyl			17141.8	37602.7	0	340359	239258	606045	27404.1	8114.45	13004.2	33957.3	0	0	353223	356325	367938	171736	537601	150021	0	27166.5	20008.2	0	0	0	5133.62	0	7892		0.767398	1.5916	0.699471	0.843795	1.52642	1.25779	1.3543	1.40661		0.861566	8.41615e-06	0.874435	0.681633	0.0265446	0.278969	0.16847	0.100746
1.58_123.0443m/z	PDa	4-Hydroxybenzaldehyde			174804	61434.1	93784.6	123898	79327.8	108915	98886.7	122090	85817.2	66680.9	56245.7	45511.8	190161	122168	135030	55837.6	129204	53641.3	121925	107900	117961	89691.8	79739.6	66763	162258	173458	86691.2		0.776753	0.973435	0.624652	1.24931	0.752913	0.991492	1.05315	0.932169		0.870111	0.379715	0.837324	0.191089	0.8771	0.516705	0.414238	0.507426
11.59_178.0998n	PDa	Methylisoeugenol			34334.3	38730.7	37699.7	40209.3	43707.1	50653.5	38850.3	36315.7	54972.3	41377.4	38878.7	43444.1	38773.5	34325.8	50863.4	39092	41382	45355.9	36561.3	36975.6	37951	43609.2	46105.9	49871.4	40803.2	44657.4	46980.4		0.714122	0.93372	1.15299	1.42739	1.39454	1.77291	1.74711	1.4274		0.870737	0.43834	0.341755	0.082628	0.0765793	0.0320054	0.0130047	0.0904766
6.87_212.0810m/z	PDa	2-Nitro-4-aminodiphenylamine			400.461	0	0	2001.16	633.416	608.768	0	0	0	0	0	0	3059.5	670.258	2782.94	132.535	861.818	0	0	167.656	158.071	137.034	0	0	132.962	519.905	0		0.79708	1.30515	1.2656	1.04908	1.31521	0.854047	0.927076	0.905628		0.871172	0.0564574	0.373901	0.373901	0.119056	0.702897	0.567415	0.544549
16.69_370.3089n	PDa	Bis(2-ethylhexyl) adipate			4.36465e+06	2.59832e+06	2.0724e+06	3.97949e+06	1.77382e+06	1.61506e+06	3.50622e+06	2.57388e+06	2.08979e+06	2.73951e+06	2.01707e+06	3.24925e+06	4.6747e+06	1.99037e+06	2.97504e+06	2.04172e+06	1.71327e+06	1.47467e+06	2.75665e+06	2.74996e+06	3.17189e+06	2.54265e+06	2.37887e+06	1.76494e+06	2.01072e+06	1.77683e+06	1.87819e+06		0.820221	0.697207	0.938202	0.843321	0.843935	1.40723	1.12285	1.31982		0.874576	0.856644	0.739196	0.682683	0.6185	0.182145	0.345361	0.149597
2.07_227.0644m/z	PDa	2-Amino-4,5-dihydronaphtho[1,2-b]thiophene-3-carbonitrile			246394	77967.8	68020.6	82681.7	31796.5	25315.7	184281	166914	92028.7	63670.7	47385.9	22139.3	158823	35956.1	155518	29759.3	37381.6	28387.3	92455.3	144340	125612	109689	72172.8	51155	168456	188918	70391.7		0.789387	0.774238	0.718897	1.21464	1.15154	0.782866	1.03984	1.29888		0.875462	0.852162	0.805491	0.217713	0.237363	0.871583	0.428445	0.162848
18.75_102.1279m/z	PDa	Butan-2-yl(ethyl)amine			257947	362094	365303	309218	360697	339351	303721	320799	390159	358793	397698	424903	277858	313727	313761	347719	331721	394791	339276	302618	325416	349133	397506	418311	314911	336510	428094		0.768176	0.910782	0.790642	1.2661	0.759189	0.954117	1.28235	0.937568		0.878319	0.513496	0.835269	0.17887	0.84522	0.560189	0.216033	0.500204
1.02_195.9493m/z	PDa	2,4-Dichloro-6-(methylthio)-1,3,5-triazine			19451.5	10499.5	10384.5	13403.5	12034.4	12524.2	8996.67	10942.6	6909.49	6700.14	9612.56	3924.56	20865.5	20348.3	14690	8454.41	14181.8	6272.03	13541.2	12942.5	15353.6	4929.89	13233.6	8537.41	10296	12068.8	7828.28		0.818094	1.12188	1.49353	1.3537	0.768607	1.15832	1.17061	1.0441		0.879146	0.222484	0.235314	0.121945	0.806898	0.356344	0.302873	0.374985
11.79_271.2516n	PDa	Myristoyl ethanolamide			8522.09	8631.66	13344.8	9892.73	9679.25	8255.68	9723.24	8779.08	10184.5	10809.3	11505.6	12653.3	8887.71	9125.58	7585.23	9950.38	8667.25	10698.2	10495.5	9236.16	10036.7	9989.95	10305.4	11632.1	9735.57	9496.62	11796.7		0.786855	0.975325	1.0756	1.0055	0.841937	0.771902	0.809141	0.769064		0.888639	0.38089	0.731742	0.424791	0.622319	0.924376	0.789324	0.827655
4.36_159.0921m/z	PDa	1-Benzylimidazole			79066.8	24131.9	36732	51679.8	30267.5	41333.6	36920.8	54486.8	34176.2	25286.6	22353.5	17503.2	82587.2	48346.7	52391.9	23027.5	56170.8	21823.8	68528.2	39199.7	40695	35633.2	30078.6	24705.4	88770.8	74139.6	31647.3		0.782323	0.891575	0.675473	1.22275	0.779629	1.01795	1.08229	0.899668		0.889677	0.505896	0.801377	0.211313	0.769874	0.487978	0.384358	0.553295
6.06_262.0692m/z	PDa	Ethyl 4-[(trifluoroacetyl)amino]benzoate			69486.6	13148.2	10165	19153.1	5256.8	4039.15	27287	28685.9	13457.6	9726.64	7139.94	2109.79	84275.2	6560.74	70270.2	5111.44	5442.77	3740.96	17998.8	35222.5	30892.9	14563.1	10379	6008.17	29639.4	35038.8	11950.4		0.789884	0.843127	0.916543	1.1485	1.0429	0.804257	1.11895	1.18336		0.891779	0.499856	0.715405	0.273963	0.341648	0.805737	0.348991	0.246696
4.36_144.0811m/z	PDa	5-Methyl-3,4-dihydro-1(2H)-isoquinolinone			57095.9	14833.7	26154.7	40540.7	22467.5	33388.7	27261.4	38285.5	23833.9	14655.5	11285.4	7663.54	68159.6	37625.5	45141.8	12475.8	41951.6	11355.6	38070.5	32449	33093.8	25870.9	20193.7	16261.7	57890	57259.3	22345.1		0.759335	1.00842	0.625354	1.28129	0.742837	1.01727	1.05819	0.908247		0.8921	0.322451	0.838738	0.168187	0.969173	0.488694	0.408948	0.540757
11.26_389.2518m/z	PDa	Asn-Lys-Lys			25915	23613.9	2898.91	20009.7	22501.5	24115.7	21841.1	21947.2	24051.2	20531.1	25275.2	25594.6	19604	21408.3	19558.8	19858	20530.7	22157.3	18978.5	17937.3	18678.2	22326.9	22564.7	26635.4	21855.3	22436.3	24382.7		0.757267	0.764277	1.18421	0.988138	0.878164	1.00432	1.02835	0.830589		0.892405	0.730406	0.523308	0.44654	0.558013	0.502586	0.441022	0.670171
3.31_177.0641n	PDa	2,2'-(2-Hydroxyethylazanediyl)diacetic acid			162903	46879.8	42518	54137.2	19007.3	14372.3	103597	97907.2	52725.7	38974	33117.2	15957.1	107487	21107.9	99856.6	19804.7	23540.5	17882.2	63122.2	88359.5	83496.2	62351.7	40703.4	30945.5	102485	102496	40519.8		0.791998	0.767074	0.728144	1.18368	1.1314	0.76754	1.0813	1.27044		0.892658	0.876815	0.988674	0.243118	0.254991	0.961826	0.385347	0.18178
17.55_729.5327n	PDa	1,2-Dipalmitoleoyl-sn-glycero-3-phosphocholine			47261.2	124196	0	1.52827e+06	844100	2.5115e+06	54487.6	25300.8	62150.2	80128.3	18166.6	0	1.53618e+06	1.58489e+06	1.83317e+06	613940	2.01698e+06	550291	13724.8	84902.2	54879	2285.34	0	0	24936.1	7819.08	20124.3		0.754751	1.58524	0.608974	0.882166	1.50874	1.17773	1.31408	1.39865		0.89273	8.63609e-05	0.807936	0.605506	0.0317637	0.340338	0.194288	0.104822
17.08_237.0798m/z	PDa	N-(5-Chloro-2-hydroxyphenyl)piperidine-4-carboxamide			17280.3	20900.4	32902.3	25116.5	19250.2	31057.6	26628.2	31046.2	29453.4	27095.3	21896	21272.7	25879.6	26038.7	23857.1	19485	23749.4	19814.5	27704.6	25058.8	20499.1	24251.6	19704.1	21949.4	24669.7	19745.7	21148.1		0.733883	0.771002	1.35544	0.772133	0.766193	0.839783	0.827626	0.860835		0.895022	0.759575	0.335932	0.959635	0.815974	0.728615	0.74244	0.614855
17.79_706.5398m/z	PDa	1-Palmitoyl-2-myristoyl-sn-glycero-3-phosphocholine			18114.3	27247.4	0	321313	168364	641062	27514.2	8500.78	8619.46	18047.5	2865.92	0	420200	389950	454203	148563	696592	155233	0	29619.7	10849.9	1679.56	0	0	3387.8	1412.71	1864		0.815996	1.58822	0.786555	0.984551	1.43037	1.40501	1.39573	1.31159		0.896661	3.61373e-05	0.982176	0.451151	0.0604478	0.18343	0.143858	0.15474
16.67_390.2778n	PDa	Dioctyl phthalate			8.79569e+06	8.8023e+06	1.51485e+07	1.18881e+07	1.11284e+07	1.43356e+07	8.41572e+06	1.26281e+07	1.14104e+07	1.06995e+07	1.27907e+07	1.18665e+07	7.94699e+06	1.15041e+07	1.33004e+07	1.33586e+07	1.14507e+07	8.90738e+06	1.04503e+07	9.23705e+06	1.21162e+07	1.12948e+07	1.07221e+07	9.12152e+06	1.38489e+07	1.08071e+07	8.97364e+06		0.811875	0.775087	0.901187	0.830361	0.885846	0.773677	0.798791	0.753059		0.89679	0.999528	0.970291	0.71282	0.545518	0.91364	0.820612	0.902479
7.36_210.0743m/z	PDa	Ethyl 2-acetamido-3-oxobutanoate			25065.2	28784.8	1954.53	100974	22208.5	19139.2	26196.4	14610.1	9002	25997.4	11028.7	1811.5	186146	14414.3	223826	44158	22225.9	38202.8	3961.81	34219.7	22619	9278.96	4792.08	3876.16	4860.74	5287.89	2122.41		0.811682	1.1732	0.941668	0.867387	1.02407	1.44491	1.28481	1.24267		0.897771	0.131693	0.848368	0.633018	0.362231	0.161091	0.214305	0.201328
15.41_425.1103m/z	PDa	Azimsulfuron			711646	797140	1.00474e+06	1.00897e+06	708612	1.14143e+06	902564	1.0083e+06	957007	999076	738662	793161	1.02762e+06	858233	919668	815952	997924	761887	859841	1.00671e+06	696823	1.03196e+06	615079	817486	1.09257e+06	785863	835829		0.581231	0.83111	1.43113	0.771935	0.916807	0.900143	0.777052	0.760468		0.900547	0.386037	0.269501	0.96314	0.498277	0.630942	0.917721	0.862756
0.87_134.0274m/z	PDa	1,3-Thiazolidine-4-carboxylic acid			6397.58	2448.28	4516.55	6587.34	3844.74	7256.73	4875.9	5245.44	3764.65	4547.07	2806.07	2087.33	6200.83	4399.84	6225.48	2040.18	6109.51	2986.92	4216.62	4545.42	4155.48	4979.97	3290	2687.51	4003.83	5116.09	2650.2		0.65778	0.948334	0.231716	1.03567	0.988311	0.848156	0.918727	0.825161		0.903361	0.421623	0.89353	0.389033	0.403735	0.713263	0.579456	0.681049
19.36_155.1314n	PDa	2-[(Dimethylamino)methyl]cyclohexanone			265649	354609	354649	316781	358212	335672	313439	325042	394744	362601	399532	416926	286106	317998	310614	357082	331860	399646	340497	329423	316495	356962	395897	408691	319748	338515	421360		0.80591	0.889426	0.936346	1.36811	0.794222	1.04207	1.4083	1.0708		0.905855	0.555039	0.644688	0.113651	0.728323	0.463055	0.136779	0.347735
1.10_151.0620m/z	PDa	7-Methyl[1,2,4]triazolo[4,3-a]pyrimidin-5-ol			43755.1	10176.1	16132	31320.8	14101.9	22874.2	20399.8	26463.1	15325.1	10312.7	7586.85	4556.09	54519.1	26769.4	35334.4	9128.48	29853.4	9139.69	22732	21592.3	21974.5	15387.5	14276.8	10962.7	40263.4	38484	15919		0.768957	1.01947	0.706577	1.23163	0.743214	0.952864	1.06677	0.877039		0.909344	0.304977	0.820456	0.204426	0.961546	0.561715	0.400065	0.588107
0.62_104.1072m/z	PDa	Choline			844502	330934	684029	847591	529648	723411	678922	827929	624859	488431	477138	251885	1.06527e+06	727911	918379	422654	679602	403047	582220	594725	629061	490043	465567	363869	662696	725537	547611		0.68801	1.12848	0.349669	1.14532	0.816635	0.780364	1.15742	0.909509		0.912516	0.190514	0.608216	0.27686	0.674375	0.881568	0.31426	0.53894
19.46_122.0966m/z	PDa	Phenylethylamine			425906	531839	509403	483296	532825	471821	499372	481536	562953	581359	594488	594083	461627	475423	442978	538494	478484	551514	547276	449732	455043	554186	580794	582307	491554	488750	592047		0.777176	0.952365	0.973088	1.54365	0.755804	1.01081	1.55456	0.986931		0.916684	0.435832	0.563094	0.036083	0.86151	0.495583	0.067548	0.43849
17.73_703.5765m/z	PDa	Palmitoyl sphingomyelin			93301.3	121061	0	397853	228974	536027	95409.4	46465.4	35316.9	93455.9	21632.4	1821.31	527450	376258	519351	167154	599857	200400	14958.7	123653	91600.6	27968.8	2553.22	0	10639.8	12117	7967.96		0.791637	1.53761	0.937595	0.935406	1.51401	1.42856	1.3371	1.31		0.918983	0.00276516	0.777576	0.518993	0.0301584	0.170065	0.179275	0.155741
5.34_153.0342m/z	PDa	5-Fluoroisobenzofuran-1(3H)-one			289037	413904	340363	349983	414935	377669	371197	350254	433812	423454	462376	466909	322638	363816	338035	405989	354941	438580	356981	354001	344017	405265	449265	478904	326103	351240	457084		0.70905	0.776328	1.06903	1.48709	0.94188	0.91949	1.51687	1.12235		0.919976	0.877468	0.444887	0.0563716	0.463102	0.604274	0.0830948	0.298854
11.70_311.1416n	PDa	N-Benzyl-2-phenyl-4-quinazolinamine			21403.4	29758.6	43168.6	26201	29564	29632.5	22179.2	25991.9	31860.5	25198.4	34538.7	34044.7	24868.7	26096.2	25515.5	28729.8	25831.2	33638.8	22349	43331.6	25764.8	25864	31869.6	35769.4	24074.4	29146.8	37635		0.677743	0.956988	1.13868	0.771222	0.819619	0.779706	0.771976	0.784898		0.920745	0.401744	0.529759	0.980481	0.66783	0.884338	0.970294	0.776734
0.66_126.0320n	PDa	1,2,3-Trihydroxybenzene			18462.3	33618.5	20901.9	12621	30243.4	12155.9	17187.6	14535	19117.3	20739.8	35177.5	30132.2	17486.1	36143	14181.6	16312.2	17820.4	25373.3	18369.5	22505.9	30399.6	16460.1	26578.8	17380.9	8710.06	12818.2	17823.6		0.507342	0.651759	1.11646	0.92888	0.933932	1.55742	0.975202	0.970925		0.927485	0.845515	0.205155	0.528752	0.473988	0.105906	0.503416	0.457714
4.34_245.0638m/z	PDa	Ethyl .beta.-D-Glucuronide			1113.87	0	0	9013.32	2108.25	3465.39	368.636	1001.59	275.51	221.015	0	205.694	14642.3	4643.93	11463.5	2429.32	5602.82	1835.82	1082.66	167.11	0	288.349	0	0	1241.7	0	0		0.787501	1.37863	0.654422	0.898385	1.34078	0.769423	0.967789	1.45853		0.932313	0.0292919	0.704945	0.577307	0.104338	0.942595	0.512748	0.0761233
17.97_757.5640n	PDa	1-Palmitoyl-2-linoleoyl-sn-glycero-3-phosphocholine			232105	650532	0	7.18042e+06	4.41219e+06	1.34515e+07	346991	236118	296882	391323	102884	20790.9	6.10814e+06	7.60788e+06	7.67007e+06	3.05785e+06	1.034e+07	2.91986e+06	98136.8	474218	369431	47333.2	13438	23121.6	145085	59999.3	230039		0.729075	1.57678	0.678657	0.880332	1.4842	1.01586	1.25607	1.39935		0.933164	0.000232523	0.996573	0.608819	0.0397705	0.490189	0.234981	0.104465
11.51_373.2205m/z	PDa	Thr-Pro-Arg			8141.35	10900.5	5015.32	7165.23	8555.63	8500.37	9870.02	8966	9594.25	9276.23	9813.72	9030.28	7961.71	9528.52	8118.73	10112.6	8686.65	11443.2	7436.94	8298.47	7887.16	9127.38	9566.48	8746.12	9176.43	8090.06	14240		0.683519	0.732719	1.22453	0.967221	0.742547	1.12536	0.941671	1.08509		0.936856	0.784808	0.444673	0.474036	0.976694	0.384607	0.547094	0.333711
18.02_174.1281m/z	PDa	3,4-Dimethylmethcathinone			230467	291441	307106	257031	296025	282771	278110	262655	338476	305229	330853	372852	249039	271501	260555	310244	267414	357662	301279	249458	285081	283086	320689	355569	274673	275910	365432		0.74805	0.892947	0.965429	1.35469	0.745203	1.01731	1.25144	1.0501		0.939211	0.546238	0.637493	0.12137	0.934672	0.488655	0.238411	0.368734
4.10_173.0924m/z	PDa	2,6-Diaminopimelic acid			12609.9	10370.4	670.572	4734.87	2721.34	1143.67	8215.53	6179.84	3367.18	3573.92	3132.08	123.147	15616.6	5126.61	14107.7	1895.18	2082.31	1726.74	1142.73	9961	11395.9	3504.22	4117.95	1734.4	1108.41	2072.92	178.956		0.776634	0.893077	1.12691	1.2166	1.1279	1.48141	1.20932	1.27599		0.94096	0.48971	0.643234	0.216154	0.258128	0.141931	0.270893	0.178005
12.94_294.2046m/z	PDa	N-Lauroylsarcosine			7234.72	6131.02	9671.12	7210.96	6875.62	5061.91	5903.87	5826.18	5340.58	6988.67	6595.89	6640.96	7752.79	7177.33	5760.67	6102.43	4972.47	6552.11	6900.85	12194.6	4525.17	6627.9	6821.69	8127.57	5427.19	8906.91	5800.9		0.35827	0.850544	1.69221	1.00627	1.03047	0.955013	0.850797	1.25735		0.941617	0.550687	0.134022	0.423837	0.355139	0.559102	0.69322	0.190861
18.93_157.0475m/z	PDa	2,3-Dihydroxy-3-methylbutyric acid			630522	838896	831266	702099	817183	728626	723983	756950	928520	885119	945182	982229	617094	708220	685055	818081	705140	923042	840256	695763	748066	848531	937168	1.00078e+06	750314	787401	1.00724e+06		0.750845	1.09135	0.845588	1.42865	0.762787	1.02322	1.44512	0.852862		0.948333	0.258323	0.716899	0.082024	0.82958	0.482432	0.117083	0.628682
18.22_730.6007n	PDa	N-Stearoyl-4-sphingenyl-1-O-phosphorylcholine			1472.6	14523.9	0	166370	97608.5	225316	5632.51	0	0	8857.62	0	0	206132	171653	186066	68689.4	199705	75338.3	0	13490.3	3761.1	0	0	0	0	0	0		0.801319	1.58344	0.683107	0.841627	1.58159	1.21317	1.15968	1.48875		0.94879	7.74325e-05	0.52626	0.686463	0.0132404	0.312289	0.312289	0.0633647
4.93_179.0951n	PDa	.beta.-Phenyl-.gamma.-aminobutyric acid			25804.2	11470.5	1805	51392.4	15596.9	21968.8	14001.1	10886.8	5373.2	9788.35	3924.15	901.809	110901	28096.4	87453.5	14257.8	31054.8	11673.8	4481.77	20492.7	15778.9	7760.93	6232.89	3858.7	7745.82	11465.4	2901		0.803756	1.26981	1.05116	1.08562	1.11332	1.01864	1.09365	0.899334		0.950449	0.0712931	0.711985	0.334796	0.271446	0.487246	0.373149	0.55379
7.23_345.1526m/z	PDa	5'-O-Acetyl-(R)-lisofylline			235.034	0	0	0	0	0	0	0	0	254.927	0	0	294.35	0	539.273	0	0	0	0	257.801	0	0	0	0	0	0	0		0.613976	1.01994	1.2656	0.772293	1.01372	1.13765	1.09288	1.04513		0.951096	0.316572	0.373901	0.957	0.373901	0.373901	0.373901	0.373901
15.29_335.0964m/z	PDa	Diflufenzopyr			4727.53	3288.53	7910.46	10146.2	4292.49	11147	5334.54	6232.69	6097.67	6064.92	4216.2	5599.25	10149.4	6923.54	6611.43	5782.06	8156.04	4804.92	4707.6	6622.59	4334.8	7495.28	5402.16	4866.28	6524.62	4577.98	5654.27		0.476132	1.0402	0.938634	0.770989	1.11148	0.785881	0.838339	0.864856		0.957531	0.218457	0.698948	0.992174	0.273154	0.860474	0.71867	0.608057
0.52_128.1316n	PDa	1-Ethyl-3-piperidinamine			370246	165793	681533	706657	409261	468136	657995	406024	246103	54620	86918.2	118330	562840	738151	450526	172154	704456	124941	723957	282397	176080	594104	272386	186315	658941	356653	485557		0.712337	1.00869	0.520777	1.38906	0.899318	0.91148	0.808262	0.784458		0.960978	0.358524	0.880123	0.10212	0.524385	0.615114	0.791805	0.777995
16.83_367.2614m/z	PDa	Terpestacin			794.018	0	1433.2	12114.2	10484.2	48534.7	0	0	1601.46	759.732	0	601.333	5086.6	24120.3	10216.4	19974.7	151905	14184	522.57	0	1807.17	1104.97	483.272	564.052	1049.1	847.995	801.151		0.792579	1.20209	0.750337	0.899207	1.28413	0.839902	0.772656	1.18583		0.962237	0.0952903	0.773015	0.575928	0.13828	0.728391	0.959143	0.244707
5.11_277.0964m/z	PDa	4-[2-(3-Nitrophenyl)vinyl]quinoline			173.595	237.078	0	1190.68	198.88	245.82	329.771	0	287.723	0	0	0	1178.23	167.087	459.873	215.532	190.248	244.217	0	192.602	203.567	188.849	0	0	385.245	272.585	0		0.742092	1.01736	0.777074	1.34762	1.09928	0.943409	0.99534	1.08556		0.962598	0.206497	0.612111	0.125533	0.284645	0.573384	0.478894	0.333255
5.90_333.1163m/z	PDa	17.alpha.-Dihydroequilin 3-sulfate			3005.47	278.865	0	16349.5	6381.5	6231.61	1190.06	1046.59	306.727	0	0	0	25896.5	9051.33	21424.9	4803.24	13621.2	2944.28	1890.57	569.037	967.768	730.953	0	0	1276.68	543.892	0		0.804932	1.39527	0.858975	1.103	1.40897	0.880651	1.03102	1.31331		0.965483	0.0260395	0.816547	0.317208	0.0698538	0.659685	0.438077	0.153659
7.49_149.0712m/z	PDa	5-Aminooxindole			34226.9	15639.7	2677.8	5563.7	1383.94	4066.39	18418.7	15205.5	15320.9	4981.29	6608.25	1287.64	3521.42	1725.89	7018.05	1508.94	2376.8	2479.57	8502.92	30357.5	12503.5	11530.2	6325.44	3946.54	13851.2	8484.28	4299.07		0.763126	1.11253	0.939133	1.20219	1.18666	1.08896	1.13077	1.29069		0.974018	0.221763	0.902705	0.227737	0.208315	0.417564	0.338073	0.168191
19.05_108.0810m/z	PDa	N-Methylaniline			963327	1.26921e+06	1.24251e+06	1.10479e+06	1.27811e+06	1.19312e+06	1.10921e+06	1.14879e+06	1.40614e+06	1.307e+06	1.42801e+06	1.50724e+06	1.00232e+06	1.12795e+06	1.1049e+06	1.25127e+06	1.17534e+06	1.39611e+06	1.23823e+06	1.10429e+06	1.1433e+06	1.25648e+06	1.40887e+06	1.48104e+06	1.14368e+06	1.20021e+06	1.50932e+06		0.754704	0.922246	0.881098	1.41646	0.778103	1.05733	1.41875	1.04017		0.974513	0.489396	0.66494	0.0879772	0.774647	0.447842	0.13103	0.379117
13.36_283.2881n	PDa	Stearamide			7548.03	4127.9	380.206	54100.8	19551.3	51722.6	838.411	186.587	253.489	5616.58	1655.83	0	32269.1	12604	28190.5	13145.6	35625.9	12816.8	2397.79	9763.25	192.249	2057.93	576.611	0	830.328	831.228	0		0.687087	1.38162	1.63657	0.896325	1.51785	1.42434	1.27757	1.40303		0.979122	0.0326576	0.15924	0.580787	0.0290161	0.172424	0.219413	0.102568
14.50_398.2441n	PDa	Tris(2-butoxyethyl) phosphate			187783	275067	453557	235524	319531	347288	275811	276283	349918	336664	1.40126e+06	493866	200245	289607	326420	336742	319409	430914	247240	299767	375637	280370	365737	425071	259211	284635	423693		0.807046	0.823789	1.01858	1.1554	0.743375	0.784861	0.910048	0.907089		0.982003	0.719913	0.956143	0.267751	0.958722	0.864132	0.592325	0.54243
1.60_204.0636m/z	PDa	4-(Trifluoromethyl)-1H,2H,5H,6H,7H-cyclopenta[b]pyridin-2-one			21549.2	2476.14	5382.61	12290	5938.19	8671.33	8550.8	10870.1	6118.48	3238.25	1986.58	447.844	24880	10510.8	12854.9	1858.67	9909	1360.31	11270.9	7938.27	10621.6	6412.8	5562.83	3109.35	16140.7	17497.9	4815.99		0.786924	0.920356	0.700882	1.16767	0.749368	0.858341	1.00136	0.974121		0.982444	0.444884	0.842641	0.25689	0.899419	0.695547	0.471777	0.45382
1.58_91.0544m/z	PDa	o-Toluidine			42094.1	25199.5	33100.9	35409.4	27600	32645.2	31063.9	35279.2	29189.5	26418.8	25578	23502.3	48265.8	34905.1	36183.9	23905.3	35468	22737.7	39066.1	30649	30942.3	30772.5	28516.2	26011.5	41472.6	42093.7	30953.3		0.734607	0.93894	0.613505	1.27952	0.775209	1.02416	1.08951	1.02854		0.988277	0.38435	0.770954	0.169412	0.783977	0.481457	0.377214	0.39154
3.72_195.0634m/z	PDa	Temozolomide			13973.6	15159.6	18536.3	25339.1	20002.2	18733.7	20523.3	19305.3	14801.3	18378.2	16460.5	15206.9	21270.8	15951.7	15875.2	16049.6	19929.1	15936.3	15430.1	20275.9	12048.6	22031	16592.3	15349.1	14620.1	15836.6	15773.5		0.500397	0.698806	1.03586	0.855812	1.37004	0.827394	1.02736	0.940235		0.992264	0.466164	0.353583	0.656042	0.0886956	0.752933	0.442119	0.496675
0.52_112.1123m/z	PDa	Methyl(prop-2-yn-1-yl)(propan-2-yl)amine			14707.3	9577.08	27140.3	29694.6	17966.2	19911.5	29911.6	15833.2	8477.67	2914.26	3566.55	4873.06	26548.7	34131.6	23083.5	7133.27	28650.3	5954.8	30158.5	13569.8	7740.42	23676.7	10796	6936.16	26878.2	14097.5	20932.8		0.714861	1.20265	0.410639	1.46958	0.955819	0.912671	0.863171	0.799226		0.998705	0.15454	0.914604	0.0635605	0.444552	0.613485	0.669769	0.738833
12.84_289.1780m/z	PDa	8R-Hydroxy-4Z,6E,10Z-hexadecatrienoic acid			3474.46	3995.41	5127.63	3366.52	3342.25	4426.63	3409.61	4608.63	5742.7	3625.32	3894.41	5515.52	3278.7	3452.04	2413.66	3543.64	3235.71	3651.56	5674.18	4049.27	2877.11	3748.03	4148	4720.46	4137.47	4610.45	5360.67		0.748738	1.24417	0.929918	0.785567	0.940041	1.05383	0.771275	1.21105		0.999191	0.120124	0.665297	0.858185	0.4656	0.451295	0.991577	0.224886
12.25_282.1601n	PDa	(S)-Dibutyl 3-hydroxybutyl phosphate			0	0	0	2603.64	368.296	7458.73	0	0	0	0	0	465.409	394.056	0	0	3438.98	7932.75	2288.62	0	0	0	0	0	0	0	0	0		0	0.81269	0	1.04908	1.23458	0	0	1.50411		#DIV/0!	0.373901	#DIV/0!	0.373901	0.171991	#DIV/0!	#DIV/0!	0.0573207
7.87_288.1186m/z	PDa	4-(3,4-Difluorophenyl)-6,7-dimethyl-3,4-dihydro-2(1H)-quinolinone			0	0	0	4413.09	624.913	1658.69	224.181	0	0	0	0	0	7917.81	737.931	6650.65	839.114	2492.39	1086.24	0	0	0	0	0	0	0	0	0		0	1.22841	0.936203	0	1.31438	0	0	1.53543		#DIV/0!	0.0823938	0.373901	#DIV/0!	0.119551	#DIV/0!	#DIV/0!	0.0459251
12.21_283.0486m/z	PDa	5-[2-(4-Chlorophenyl)hydrazin-1-ylidene]-2,2-dimethyl-1,3-dioxane-4,6-dione			0	0	0	0	631.975	0	0	0	0	0	0	0	0	193.301	59655.1	0	0	251.245	0	0	0	0	0	0	0	0	0		0	0.999603	0	0	1.01372	0	0	1.04513		#DIV/0!	0.371818	#DIV/0!	#DIV/0!	0.373901	#DIV/0!	#DIV/0!	0.373901
8.28_333.1710m/z	PDa	1-[2-Hydroxy-4-(3-hydroxy-5-methylphenoxy)-6-methylphenyl]-3-methylbutane-2,3-diol			0	0	0	2365.6	516.421	1339.95	0	0	0	0	0	0	4417.36	608.261	4968.44	285.562	2098.97	314.221	0	0	0	0	0	0	0	0	0		0	1.27408	0	0	1.43593	0	0	1.2335		#DIV/0!	0.0719646	#DIV/0!	#DIV/0!	0.0581174	#DIV/0!	#DIV/0!	0.208017
4.19_293.0549m/z	PDa	N-(2-Fluorobenzoyl)-N'-(4-fluorophenyl)thiourea			0	0	0	314.95	230.025	0	0	0	0	0	0	0	1764.74	0	1141.49	0	198.752	0	0	0	0	0	0	0	0	0	0		0	1.1103	0	0	1.30422	0	0	1.04513		#DIV/0!	0.134078	#DIV/0!	#DIV/0!	0.125685	#DIV/0!	#DIV/0!	0.373901
5.20_277.1263m/z	PDa	Pimonidazole			0	0	0	0	0	0	0	0	0	0	0	0	385.24	0	206.511	0	0	0	0	0	0	0	0	0	0	0	242.88		0	1.07448	0	0	0	1.13765	0	0		#DIV/0!	0.15106	#DIV/0!	#DIV/0!	#DIV/0!	0.373901	#DIV/0!	#DIV/0!
8.73_360.1761m/z	PDa	Methanone, [1-(5-fluoropentyl)-1H-indol-3-yl]-1-naphthalenyl-			0	0	0	36054.6	0	0	0	0	0	0	0	28.6635	0	0	0	0	0	0	0	0	0	0	0	0	0	0	0		0	0	0	1.04908	1.01372	0	0	0		#DIV/0!	#DIV/0!	#DIV/0!	0.373901	0.373901	#DIV/0!	#DIV/0!	#DIV/0!
7.47_289.1627m/z	PDa	6-Amino-1-butyl-5-cyclopentylamino-1H-pyrimidine-2,4-dione			0	0	0	0	202.424	0	0	0	0	0	0	0	159.488	0	0	0	0	0	0	0	0	0	0	0	0	0	0		0	0.81269	0	0	1.01372	0	0	0		#DIV/0!	0.373901	#DIV/0!	#DIV/0!	0.373901	#DIV/0!	#DIV/0!	#DIV/0!
9.37_426.2156m/z	PDa	Pyrido[2,3-d]pyrimidin-7(8H)-one, 2-amino-8-[trans-4-(2-hydroxyethoxy)cyclohexyl]-6-(6-methoxy-3-pyridinyl)-4-methyl-			0	0	0	16341	0	0	0	0	0	0	0	0	0	0	0	0	0	0	0	0	0	0	0	0	0	0	0		0	0	0	0	1.01372	0	0	0		#DIV/0!	#DIV/0!	#DIV/0!	#DIV/0!	0.373901	#DIV/0!	#DIV/0!	#DIV/0!
8.47_338.1630m/z	PDa	N1-(4-Chlorophenyl)-N2-(2,2,6,6-tetramethyl-4-piperidinyl)ethanediamide			0	0	0	26721.1	0	0	0	0	0	0	0	0	0	0	0	0	0	0	0	0	0	0	0	0	0	0	0		0	0	0	0	1.01372	0	0	0		#DIV/0!	#DIV/0!	#DIV/0!	#DIV/0!	0.373901	#DIV/0!	#DIV/0!	#DIV/0!
8.28_313.1053m/z	PDa	8-(2-Hydroxy-1-methoxy-3-methylbut-3-enyl)-7-methoxychromen-2-one			0	0	0	0	0	0	30200.6	34691.4	24436.7	0	0	0	0	0	0	0	0	0	0	0	0	0	0	0	0	0	0		0	0	2.11489	0	0	0	0	0		#DIV/0!	#DIV/0!	0.000554917	#DIV/0!	#DIV/0!	#DIV/0!	#DIV/0!	#DIV/0!
7.49_363.1995m/z	PDa	Thr-Ser-Arg			0	0	0	0	0	0	0	0	311.734	0	0	0	0	0	0	0	0	0	0	0	0	0	0	0	0	0	0		0	0	1.0426	0	0	0	0	0		#DIV/0!	#DIV/0!	0.373901	#DIV/0!	#DIV/0!	#DIV/0!	#DIV/0!	#DIV/0!
6.49_365.1789m/z	PDa	Eflornithine			0	0	0	0	0	0	0	0	0	0	0	0	229.106	0	0	0	0	0	0	0	0	0	0	0	0	0	0		0	0.81269	0	0	0	0	0	0		#DIV/0!	0.373901	#DIV/0!	#DIV/0!	#DIV/0!	#DIV/0!	#DIV/0!	#DIV/0!
18.18_645.5080m/z	PDa	8,11-Tridecadienoic acid, 13-(3-pentyl-2-oxiranyl)-, (8Z,11Z)-			0	0	0	0	0	0	0	0	0	0	0	0	0	0	0	0	0	0	0	0	0	0	0	0	0	0	0		0	0	0	0	0	0	0	0		#DIV/0!	#DIV/0!	#DIV/0!	#DIV/0!	#DIV/0!	#DIV/0!	#DIV/0!	#DIV/0!
16.38_458.2444m/z	PDb	Threoninyl-Threonine			19531.2	21368.2	25295	0	0	0	21115.4	12476.6	27879.5	19280.5	18030.5	16188	0	0	0	0	0	0	19039.6	11088	15135	18900.1	25144.9	15761.7	11845	20518.4	19380.5		1.59297	1.58003	0.607485	1.40739	1.69696	1.36436	0.941804	1.78225		0.0710058	0.000203279	0.757954	0.0925441	0.000203279	0.207708	0.546914	0.000203279
9.60_277.0964m/z	PDb	Dictyoquinazol A			3927.92	1118.32	1247.11	2147.1	2797.48	1721.23	2127.4	2095.32	2405.04	1776.01	1884.51	1454.78	2309.09	3235.74	1747.95	1039.8	2755.77	949.888	4008.28	3892.02	6099.43	2238.3	2881.28	2321.08	2490.61	3223.06	2244.19		1.54254	0.72078	0.577831	0.838753	0.748711	0.926538	0.845243	0.835774		0.0917992	0.758838	0.909513	0.692979	0.904117	0.594953	0.704312	0.660087
3.74_366.0974m/z	PDb	2-S-glutathionyl acetate			476990	104173	206772	293010	95425.7	110370	361389	468529	244534	171349	126468	78635.4	216906	39494.1	224584	140592	223295	126140	563472	523389	432144	593636	286824	297315	977827	1.00311e+06	416088		1.48213	0.930424	0.702038	1.12418	0.92008	1.63992	1.03384	0.987833		0.107358	0.464183	0.499045	0.296592	0.493542	0.0726664	0.434975	0.437427
6.85_300.2176m/z	PDb	Metoprolol			49912	36458.5	387.397	58845.8	47588.7	57384.7	53391.1	58801.9	57683.8	40044.6	39143	42631.6	50735.9	53077.9	55811.7	41530.5	61176.8	37792.3	65950.8	55625.5	55611.3	51979	54691.6	53952.6	66023.7	61684.6	61682.7		1.48385	1.1541	1.63624	0.966869	1.24251	1.61342	1.34913	1.08083		0.118045	0.177434	0.136026	0.474512	0.16634	0.0826769	0.171684	0.337844
3.74_115.0869m/z	PDb	4,5-Dimethyloxazole			4597.51	2780.22	164.448	6124.22	1814.35	1541.83	1666.7	1511.91	437.456	1186.38	205.111	0	12706.5	2023.24	12126.1	2805.47	2608.64	2519.07	0	161.141	0	1458.31	777.233	232.502	596.376	254.74	0		1.46828	1.13657	1.34869	1.23726	0.78332	1.44524	1.20571	0.750041		0.128657	0.156788	0.385141	0.200127	0.758711	0.16091	0.27379	0.924349
1.21_291.0652m/z	PDb	2-(4-Hydroxyphenyl)naphthalic anhydride			17805.4	7766.57	11529.2	29710.2	13584.7	25872.6	20990.6	22170.5	14620.3	14455.4	8057.02	5671.1	15302.8	5430.06	15572.3	16545.5	45377	16721.1	17927.3	24139.8	16394.2	35876.7	15295.5	18579.9	34049	48960.7	30191.9		1.38691	0.692707	1.33886	0.954437	1.29269	1.84419	1.31129	1.19285		0.131644	0.955203	0.139989	0.491611	0.132839	0.0168736	0.196154	0.239093
0.56_614.3003m/z	PDb	Streptomycin			535171	117162	1.09595e+06	219919	552727	428078	655359	823817	614326	93185.6	52178	146832	299289	1.34807e+06	128046	119697	584987	24127.1	1.20688e+06	887854	1.71778e+06	593308	956315	426128	670508	826640	816869		1.45189	0.696942	0.805555	1.28792	0.867812	0.963961	0.797055	1.05443		0.138511	0.985734	0.71243	0.163628	0.575422	0.548367	0.826392	0.364269
11.24_175.1121m/z	PDb	Jasmonic acid			213.33	344.343	0	225.251	590.883	251.956	373.115	322.07	591.713	357.484	683.117	289.802	403.117	0	355.555	324.572	376.355	277.595	855.931	402.97	297.236	439.378	419.36	176.409	101.051	539.652	386.564		1.39427	0.728363	1.62474	1.26827	1.05101	1.11766	1.1837	1.1794		0.169029	0.700409	0.134931	0.177323	0.333034	0.391427	0.291821	0.249901
4.43_388.0794m/z	PDb	2-S-glutathionyl acetate			27721.5	3590.52	5857.12	13636.2	1604.39	2316.83	20826.8	28909.5	9463.33	8382.4	2891.81	0	10257.1	0	9570.73	6093.95	10503.3	3160.03	27410	23587.5	20554.3	28683.2	7916.76	7597.75	57711.2	50249.7	12062.5		1.29538	0.901302	0.817257	1.07541	0.922084	1.44447	0.795258	0.93209		0.222636	0.528064	0.484368	0.345419	0.490666	0.161327	0.832578	0.507533
0.78_147.0358n	PDb	Thiomorpholine 3-carboxylate			296344	160730	251286	314818	210683	216903	263062	342046	222194	162426	107340	64523.7	193703	361307	244588	114357	363413	85900.4	334140	266118	297425	324697	242770	138162	382536	329220	198748		1.28644	0.618404	0.571185	1.47001	0.760668	1.13601	0.771304	0.844196		0.228766	0.657729	0.497333	0.0633767	0.838612	0.375317	0.989827	0.644282
9.44_486.0079m/z	PDb	Deoxyuridine triphosphate			40350.2	7138.74	1470.47	14796.4	14850	10033.3	11188.1	16950	10840.9	3756.3	5565.43	1203.61	28918.2	42880.5	11321.1	584.311	17583.6	2917.38	31026.6	26825.6	45969	9396.88	13769.2	6983.94	13737.8	21946.9	5441.11		1.28077	0.851936	0.861488	1.0686	0.767022	0.788665	0.882038	0.921821		0.245409	0.494874	0.799973	0.352639	0.812807	0.850931	0.636741	0.521567
0.74_231.0293m/z	PDb	2-O-p-Coumaroyltartronic acid			0	5894.99	3864.66	2166.37	3878.36	2262.05	2645.07	2450.72	4698.06	6456.49	7135.3	5355.49	688.066	2819.96	4081.51	5987.88	1669.13	7104.39	0	1549.9	1016.54	4929.72	3710.19	3451.82	1127.41	2539.87	6324.17		1.25613	0.813707	0.470905	1.28591	0.769707	0.766684	0.85443	0.919587		0.250945	0.734941	0.995434	0.165005	0.8029	0.975059	0.686165	0.524673
17.40_768.4780m/z	PDb	PS(15:0/18:2(9Z,12Z))			1336.7	9259.55	0	168652	78900.7	345210	2044.38	1596.89	0	2059.11	0	0	203502	198887	201362	67598.7	265374	73753.7	0	0	0	0	0	0	0	0	0		1.14358	1.59376	0.766217	1.03287	1.41244	1.24448	1.18748	1.38504		0.288679	4.02033e-07	0.476646	0.392246	0.0682841	0.288679	0.288679	0.111981
10.50_352.1101n	PDb	Penicilloic acid			7.39572e+06	1.77838e+06	935558	2.04332e+06	1.98845e+06	1.71614e+06	2.39555e+06	3.68965e+06	2.07842e+06	1.56466e+06	1.76308e+06	1.72525e+06	3.87169e+06	3.91148e+06	1.5466e+06	733496	2.8975e+06	646466	6.31102e+06	4.30305e+06	6.71137e+06	1.88302e+06	2.47745e+06	1.50563e+06	2.94503e+06	4.57468e+06	1.63314e+06		1.18174	0.753614	0.878637	0.983333	0.906518	0.778032	0.956269	1.00427		0.327899	0.910543	0.771419	0.452726	0.513466	0.891688	0.527601	0.418421
11.48_235.1335m/z	PDb	3alpha-Hydroxyoreadone			68.8128	34.6563	12.5518	74.6387	21.0767	55.8703	76.6328	74.2194	164.829	15.203	46.978	83.6257	58.0407	18.4393	107.446	59.8068	52.2415	109.351	128.952	44.5127	49.0335	95.4849	83.4626	184.747	6.02956	13.3487	49.9366		1.18182	0.911646	1.52165	0.828039	0.838654	1.00237	1.51723	1.21586		0.328705	0.499308	0.121957	0.718547	0.628676	0.504703	0.082937	0.221212
8.49_515.1710m/z	PDb	8-[1-(2,4-dihydroxyphenyl)-2-hydroxy-3-(3-hydroxyphenyl)propyl]-2-(3-hydroxyphenyl)-3,4-dihydro-2H-1-benzopyran-3,5,7-triol			299123	56731.6	42700.3	52142.6	52378.9	37904.4	90825.1	142886	80344.2	37301.4	42279.7	19263.2	171523	205185	65750.4	18546.1	114266	15994.3	213569	178985	287168	73330.1	99879.8	57929.1	98494.3	164371	52409.8		1.15526	0.740166	0.855382	1.12299	1.02275	0.81864	0.944389	1.01717		0.352384	0.882877	0.758225	0.297726	0.363702	0.771555	0.543405	0.403965
16.89_226.2169m/z	PDb	2-Cyclotetradecen-1-one			1653.7	0	0	792.433	1943.85	0	345.996	754.832	0	0	861.628	0	3263.43	916.267	0	0	352.975	0	1568.44	98172.5	1281.65	0	0	551.111	1204.44	7989.1	0		1.04005	0.862196	0.831671	0.838807	0.818122	1.13104	0.931339	0.949451		0.362489	0.492998	0.771429	0.692856	0.671098	0.379636	0.561388	0.484664
16.46_170.1542m/z	PDb	Carvotanacetone			0	372.878	0	718.804	860.114	184.472	131.821	384.092	416.558	357.831	396.952	808.305	437.762	1448.1	750.378	532.201	929.751	1280.95	218.831	31107.4	393.383	467.06	832.814	267.965	143.222	0	183.446		1.03989	1.24182	1.32209	1.38293	1.30359	0.773371	1.42713	1.5728		0.366402	0.080044	0.29098	0.105428	0.126069	0.915399	0.126516	0.0339568
16.89_198.1856m/z	PDb	cis-Quinceoxepane			929.088	785.133	0	652.603	1283.61	187.648	401.317	756.808	293.073	0	0	0	1544.54	936.226	398.284	0	0	325.632	1361.12	50707.3	0	489.959	835.302	347.643	755.082	3850.43	593.68		1.02971	0.953835	0.99735	1.35891	0.780794	1.16612	0.772097	1.23374		0.371283	0.426699	0.798211	0.118914	0.766294	0.349856	0.968031	0.207838
15.55_198.1857m/z	PDb	cis-Quinceoxepane			0	0	0	0	191.074	0	0	0	0	0	173.656	0	0	0	0	143.785	0	0	0	16686.8	0	0	0	0	0	193.311	0		1.02727	0	0	1.04908	1.01372	1.13765	0	1.04513		0.373901	#DIV/0!	#DIV/0!	0.373901	0.373901	0.373901	#DIV/0!	0.373901
19.08_813.6265n	PDb	PC(18:1(11Z)/20:1(11Z))			0	2422.78	0	502561	279933	942111	0	0	2385.6	2265.06	0	2439.13	335013	488374	468418	108574	462247	64423	0	0	0	0	0	0	0	0	0		1.03173	1.55897	0.209873	0.923659	1.478	1.13765	1.09288	1.28923		0.373901	0.000870754	0.991798	0.536708	0.0419365	0.373901	0.373901	0.169151
17.67_808.5094m/z	PDb	PS(18:1(9Z)/18:2(9Z,12Z))			0	5216.95	0	203518	95350.5	344635	1878.34	0	0	0	0	0	194577	216344	221572	68288.3	239665	51888.3	0	0	0	0	0	0	0	0	0		1.03173	1.59013	0.56192	1.04908	1.47757	1.13765	1.09288	1.36946		0.373901	1.58072e-05	0.579562	0.373901	0.0420881	0.373901	0.373901	0.120471
16.79_640.5627m/z	PDb	Cer(d18:0/20:0)			0	0	0	0	0	0	0	0	0	0	0	0	0	0	0	0	0	0	0	80354.7	0	0	0	0	0	1428.62	0		1.02727	0	0	0	0	1.13765	0	0		0.373901	#DIV/0!	#DIV/0!	#DIV/0!	#DIV/0!	0.373901	#DIV/0!	#DIV/0!
16.36_317.2843m/z	PDb	Docosatrienoic acid			0	0	0	0	0	0	0	0	0	0	0	0	0	0	0	0	0	0	0	417951	0	0	0	0	0	0	0		1.02727	0	0	0	0	0	0	0		0.373901	#DIV/0!	#DIV/0!	#DIV/0!	#DIV/0!	#DIV/0!	#DIV/0!	#DIV/0!
16.46_240.2325m/z	PDb	Humulol			0	0	0	0	0	0	0	0	0	0	0	0	0	0	0	0	0	0	0	110584	0	0	0	0	0	0	0		1.02727	0	0	0	0	0	0	0		0.373901	#DIV/0!	#DIV/0!	#DIV/0!	#DIV/0!	#DIV/0!	#DIV/0!	#DIV/0!
16.47_226.2169m/z	PDb	2-Cyclotetradecen-1-one			0	0	0	0	0	0	0	0	0	0	0	0	0	0	0	0	0	0	0	94674.7	0	0	0	0	0	0	0		1.02727	0	0	0	0	0	0	0		0.373901	#DIV/0!	#DIV/0!	#DIV/0!	#DIV/0!	#DIV/0!	#DIV/0!	#DIV/0!
16.62_266.2483m/z	PDb	Sterol			0	0	0	0	0	0	0	0	0	0	0	0	0	0	0	0	0	0	0	31336	0	0	0	0	0	0	0		1.02727	0	0	0	0	0	0	0		0.373901	#DIV/0!	#DIV/0!	#DIV/0!	#DIV/0!	#DIV/0!	#DIV/0!	#DIV/0!
16.47_184.1699m/z	PDb	Dihydrojasmone			0	0	0	0	0	0	0	0	0	0	0	0	0	0	0	0	0	0	0	25401.2	0	0	0	0	0	0	0		1.02727	0	0	0	0	0	0	0		0.373901	#DIV/0!	#DIV/0!	#DIV/0!	#DIV/0!	#DIV/0!	#DIV/0!	#DIV/0!
12.75_350.2308m/z	PDb	(9E)-10-nitrooctadecenoic Acid			0	0	0	0	0	0	0	0	0	0	0	0	0	0	0	0	0	0	0	24510.4	0	0	0	0	0	0	0		1.02727	0	0	0	0	0	0	0		0.373901	#DIV/0!	#DIV/0!	#DIV/0!	#DIV/0!	#DIV/0!	#DIV/0!	#DIV/0!
16.62_212.2012m/z	PDb	beta-Ionol			0	0	0	0	0	0	0	0	0	0	0	0	0	0	0	0	0	0	0	22277.7	0	0	0	0	0	0	0		1.02727	0	0	0	0	0	0	0		0.373901	#DIV/0!	#DIV/0!	#DIV/0!	#DIV/0!	#DIV/0!	#DIV/0!	#DIV/0!
11.09_212.2014m/z	PDb	4,7-Megastigmadien-9-ol			0	0	0	0	0	0	0	0	0	0	0	0	0	0	0	0	0	0	0	5448.75	0	0	0	0	0	0	0		1.02727	0	0	0	0	0	0	0		0.373901	#DIV/0!	#DIV/0!	#DIV/0!	#DIV/0!	#DIV/0!	#DIV/0!	#DIV/0!
16.46_292.2769n	PDb	Geranylcitronellol			297854	202667	65726.4	43371.2	70631.9	18097.3	45637.1	92729.3	66099.6	87968.5	101642	31097.1	65945.9	67075.8	35305.4	15517.3	15416.3	17007.5	203087	5.04882e+07	126934	71758.3	38591.4	121552	135652	1.2306e+06	67256.6		1.02657	1.22875	1.62443	1.26613	1.34109	1.01393	1.31401	1.49129		0.374513	0.123558	0.154211	0.178848	0.104168	0.492241	0.194334	0.0623467
16.89_212.2012m/z	PDb	beta-Ionol			1446.33	450.572	482.552	842.561	1848.3	0	0	0	306.317	257.996	0	0	2036.77	1253.72	0	350.292	0	0	964.795	67599.5	358.358	0	277.937	0	357.173	5345.41	0		1.0218	0.824062	1.68937	1.38471	0.753037	0.952292	1.46291	1.36487		0.376499	0.677061	0.113651	0.104463	0.876388	0.562413	0.108117	0.12303
16.46_198.1856m/z	PDb	cis-Quinceoxepane			147.444	0	383.766	0	0	0	218.071	0	0	0	0	0	145.285	180.442	190.64	0	190.218	0	0	65264.8	0	0	0	0	0	0	0		1.02189	0.773104	1.09428	1.25307	1.21244	1.39662	1.32313	0.997319		0.377415	0.96706	0.477453	0.188314	0.188314	0.188314	0.188314	0.426375
16.87_240.2325m/z	PDb	Humulol			3962.76	2040.94	770.39	909.253	2459.8	391.827	485.411	1156.8	754.858	0	1621.53	967.219	4174.38	3206.06	706.815	0	0	0	2038.74	121721	971.265	0	960.727	1267.5	725.838	8853.6	1599.9		1.01624	0.810284	1.55613	1.17434	0.975635	0.907804	1.29747	1.46866		0.382173	0.768349	0.198707	0.251106	0.41928	0.620181	0.205519	0.0717163
16.89_296.2951m/z	PDb	2-Pentadecylfuran			2981.09	1099.85	0	729.237	2809.92	419.933	0	744.224	588.539	398.357	0	0	3571.96	1608.24	799.561	0	0	0	0	149042	0	0	0	1316.66	1374.92	6826.36	0		1.01242	0.842737	1.292	1.19252	0.74266	0.941321	1.06875	1.25417		0.385884	0.625212	0.366015	0.235703	0.973499	0.576	0.398039	0.193107
9.14_281.0870m/z	PDb	3,4,5-trihydroxy-6-[(3-hydroxybutanoyl)oxy]oxane-2-carboxylic acid			5825.38	16443.4	0	9779.95	19124.7	20541.6	7224.24	12166.6	23339.7	11446.4	20235.5	25844.7	5096.3	13382.9	17978	12848.2	14199.5	24094.8	7375.38	14591.4	16467.1	11532	20505.6	25892.6	8658.76	14174.7	24689.2		1.02553	0.856259	1.1651	1.32502	1.19951	1.2576	1.40983	1.26911		0.38692	0.482347	0.370975	0.139341	0.198206	0.279107	0.135929	0.182693
9.95_233.0544m/z	PDb	6-{[2-(3,4-dihydroxyphenyl)-3,7-dihydroxy-8aH-chromen-5-yl]oxy}-3,4,5-trihydroxyoxane-2-carboxylic acid			16447.4	2446.9	0	2033.19	1275.57	0	4759.5	6110.42	3184.19	2891	1603.04	1381.08	9450.35	10810.6	3966.62	939.967	5478.07	563.711	13138	9040.09	11948.6	3841.45	5604.87	2605.33	5025.02	7758.85	1611.28		1.11703	0.767248	0.898917	0.988203	1.01645	0.808194	0.85587	0.937697		0.389562	0.76412	0.771549	0.446458	0.370801	0.795842	0.683408	0.500033
1.10_148.0431m/z	PDb	Thiomorpholine 3-carboxylate			9795.13	3204.52	6224.1	6856.14	4765.52	6114.33	4594.75	7614.18	5459.85	3161.83	2668	2053.66	7793.66	7832.52	5248.77	3247.73	10259.2	2210.13	8782.01	6540.15	10099.5	4551.48	7186.82	5076.95	7696.48	9816.29	6238.68		1.11045	0.794294	0.516125	1.35366	0.766074	0.984158	0.838828	0.802611		0.39492	0.805091	0.817681	0.121969	0.816432	0.52495	0.717631	0.730623
13.16_343.1798m/z	PDb	Amdinocillin			275.805	19.6725	0	8.4026	0	363.808	309.974	0	0	795.748	62.1619	0	0	331.553	0	55.8522	0	0	0	44.1909	0	0	22.6261	341.324	0	321.503	15.9912		1.07858	0.463809	0.574916	0.930418	0.75378	0.772018	0.783667	0.995431		0.404939	0.936491	0.973411	0.526433	0.872224	0.923626	0.879714	0.428557
8.32_312.1600m/z	PDb	5-[(E)-2-(4-hydroxyphenyl)ethenyl]-2-[(1E)-3-methylbuta-1,3-dien-1-yl]benzene-1,3-diol			1593.63	2598.25	0	3118.9	2083.42	1217.29	17363.7	18570.9	9106.91	2776.78	1854.3	1523.54	2191.48	1507.57	1977.95	3365.21	1899.95	3452.52	1920.73	2526.71	1873.88	2795.98	2653.8	2195.94	2326.14	1866.33	2253.38		1.05588	0.886259	1.97487	0.961626	0.935684	1.12568	1.28676	1.28458		0.417079	0.561547	0.0113576	0.481652	0.471568	0.384324	0.212936	0.172236
15.00_493.3182n	PDb	LysoPC(16:1(9Z)/0:0)			84540.6	22448.5	28126	223595	123181	395632	72365	94594.3	44832	31060.7	13717.1	6915.04	301725	286617	241917	42609.7	311598	42359.9	69366.5	108554	33145	51231.9	22739.1	22829.8	52689.1	54883.3	21669.7		0.912074	1.56352	0.98776	1.16685	1.41084	0.770382	0.910115	1.02395		0.438354	0.000976268	0.355633	0.257612	0.0690055	0.934946	0.592223	0.396514
7.58_95.0858m/z	PDb	(3E,5Z)-1,3,5-Heptatriene			9407.72	14676.7	4524.48	11396	14059.2	12182	11456	11205.5	13886.7	12988.1	13326.5	14053.1	11111.8	10828.8	11319.2	11909.5	11556.5	13719.6	14031	10708.6	11807	13657.2	14351.6	14005.8	10632	11151	13962.9		0.947308	0.848808	1.19161	1.17048	1.01043	1.0191	1.30123	1.02482		0.440114	0.625282	0.435016	0.254441	0.377676	0.486764	0.202947	0.395573
8.24_352.1332m/z	PDb	Penicillin G			18293.9	3882.01	0	1615.04	1428.33	266.281	4480.03	7325.02	3592.98	1511.94	497.928	367.509	5074.42	6635.87	1811.3	0	3364.53	0	13012.6	9662.3	14190.8	3455.06	5392.95	1692.63	5074.46	10262.9	2282.68		1.06682	0.8009	0.96184	1.11835	1.06079	0.801203	0.953455	1.08756		0.440806	0.641875	0.711007	0.302174	0.322838	0.813758	0.531299	0.331319
9.95_334.0995n	PDb	Penicillin G			3.04348e+06	465010	22097.1	290539	229385	167726	797946	1.14344e+06	600572	365775	395840	201795	1.81539e+06	1.94541e+06	587047	202079	1.10365e+06	134957	2.39686e+06	1.50947e+06	2.13254e+06	663723	891804	380400	1.04688e+06	1.51729e+06	394351		1.06777	0.766412	0.910861	1.01279	1.0157	0.786702	0.900492	0.921932		0.440815	0.805697	0.747495	0.415925	0.371651	0.857593	0.60695	0.521413
18.26_824.5409m/z	PDb	PS(15:0/22:2(13Z,16Z))			0	5902.06	0	343624	221652	521434	3612.68	2222.09	0	0	0	0	291850	383034	345857	185092	496881	183907	0	13767.2	3601.29	0	0	0	0	0	0		1.04719	1.57641	0.456281	1.04908	1.57592	1.13765	1.09288	1.52039		0.44978	0.000218439	0.992459	0.373901	0.0143983	0.373901	0.373901	0.0512442
6.67_130.0866m/z	PDb	2-amino-6-hydroxyhexanoic acid			61048.3	29265.1	2217.8	22722.7	22241.9	28915.9	36631.1	42796.9	40446.8	20424.5	26832.6	27673.2	42027.3	19957.6	49519.4	15089	22926.5	23839.2	31553.1	46387.5	61881.9	27412.6	33390.7	34071.7	44018.9	51383.2	34086		1.04038	0.813079	1.00184	0.816251	0.791675	0.983848	0.772224	0.87916		0.456076	0.758111	0.622181	0.749561	0.73512	0.525301	0.965813	0.584726
16.02_465.2364m/z	PDb	Diphenhydramine N-glucuronide			215019	279719	377118	4121.73	660.185	2435.48	238611	231956	326196	270046	289592	245620	1410.38	0	2733.51	1110.59	1892.46	0	294034	177130	257816	302821	292065	317952	231351	266566	296691		1.04187	1.53327	1.01387	0.847863	1.64459	0.894809	0.809321	1.7268		0.460717	0.00356998	0.678278	0.672754	0.003618	0.638602	0.788819	0.00355182
16.00_739.4641m/z	PDb	(3b,22a)-12-Oleanene-3,22,24,29-tetrol 3-[arabinosyl-(1->3)-arabinoside]			41037.8	59968.4	59406.8	0	0	0	59810.6	58848.9	55247	58758.1	56525.4	33251.8	0	0	0	0	0	0	57707.1	60809.6	56486.8	70211.4	60482.9	57593	39591.4	69275.3	58200.1		1.02465	1.56253	1.0192	0.827809	1.67708	0.790369	1.20813	1.76094		0.486462	0.00100531	0.519203	0.719119	0.00100531	0.845374	0.271847	0.00100531
17.57_691.5167n	PDb	PC(14:0/15:0)			2709.24	3765.17	0	228375	111336	381011	0	0	1609.89	1609.52	0	0	260414	234828	285619	69923.7	297540	69335	0	7740.79	3526.42	0	8.88029	0	0	0	0		0.965231	1.586	1.22604	1.16182	1.48922	1.51246	1.42627	1.34904		0.55797	6.1849e-05	0.262083	0.262035	0.0380607	0.126588	0.126974	0.132068
5.43_265.0224m/z	PDb	N-Acetyl-S-(N-methylcarbamoyl)cysteine			42297.8	105074	155566	75207.8	119081	109128	60969.2	75798.5	128449	91137	128471	135396	45186.5	88742.6	92108.3	101200	81374.1	128668	50919.5	90333.2	97264.1	90740.8	132067	137119	55361.4	68949.7	131497		0.955095	0.90895	0.930127	0.8584	0.742167	0.846389	0.8893	0.748193		0.580945	0.516631	0.761139	0.650769	0.996619	0.716438	0.624754	0.941624
17.57_820.5095m/z	PDb	PS(15:0/22:4(7Z,10Z,13Z,16Z))			2230.57	27276.2	0	479409	264601	808857	6245.98	2493.58	2318.59	13387.5	0	0	426139	479606	517138	177108	634759	149726	0	6979.42	6379.96	0	0	0	0	0	4776.62		0.826597	1.58531	0.650963	0.877897	1.50543	1.10131	1.14683	1.37049		0.583014	7.5347e-05	0.524832	0.613259	0.0327925	0.406169	0.32359	0.119898
15.27_195.0872m/z	PDb	3-[(2-Mercapto-1-methylpropyl)thio]-2-butanol			5529.74	7166.05	8528.65	8105.85	6621.59	8529.21	7278.05	8348.03	7628.41	8025.79	6403.99	7024.05	7312.86	7453.73	6812.89	6764.05	8043.49	6748.49	7005.19	7154.45	5318.45	9272.08	6458.95	7671.16	8102.31	6868.62	8595.08		0.87619	0.750865	1.1527	0.773398	0.882371	1.02385	0.922004	0.751302		0.608152	0.900466	0.503843	0.941989	0.551127	0.481779	0.574692	0.914532
17.47_794.4939m/z	PDb	PS(15:0/20:3(8Z,11Z,14Z))			7458.8	38301.9	0	600288	344771	1.03542e+06	15781.2	0	3496.17	45115	2082.04	0	603633	614901	692813	222538	821541	255167	0	16248.1	9432.63	0	0	0	0	0	0		0.845964	1.58873	0.725895	0.77121	1.50442	1.2801	1.21914	1.41095		0.624317	3.36848e-05	0.524102	0.980908	0.0331076	0.26311	0.26311	0.0985561
17.95_804.5534m/z	PDb	PS(20:0/20:4(5Z,8Z,11Z,14Z))			12831.5	30205.9	0	631144	403168	1.12388e+06	18535.9	8950.21	11294.4	10203.9	0	0	339591	514163	439168	376776	1.24813e+06	356913	5195.15	34463.1	21437.9	3156.75	0	0	1697.02	1951.13	3597.5		0.898386	1.55024	0.709538	1.11176	1.51591	1.30583	1.2967	1.42259		0.646983	0.00125133	0.885088	0.308568	0.0295909	0.245446	0.206051	0.0928022
11.70_95.0858m/z	PDb	(3E,5Z)-1,3,5-Heptatriene			4835.85	7610.15	9123.93	5530.45	6783.89	6090.55	5480.33	5676.09	6551.98	6314.1	7498.9	7710.48	5184.45	6068.92	5977.52	6100.59	5795.52	6677.61	5975.67	7357.55	6338.68	6319.74	6773.25	7325.88	6173.28	5954.8	7541.19		0.898461	1.03224	1.17478	0.771	0.940657	0.878285	0.812256	0.953524		0.657208	0.323838	0.377518	0.991259	0.464762	0.663324	0.78075	0.479444
7.10_465.1955m/z	PDb	Glycerol 1-propanoate diacetate			1733.57	0	0	34485.2	11450.9	12191	1274.23	367.026	0	0	0	0	49978.7	13589.6	46030.1	5944.54	23207.6	6185.26	1329.71	1451.75	0	386.048	0	0	1153.88	387.639	0		0.766665	1.36045	0.685232	1.04908	1.4126	0.771286	0.985881	1.36504		0.662202	0.0356993	0.966609	0.373901	0.0682122	0.92847	0.490267	0.122936
6.90_370.2212n	PDb	Octaethylene glycol			123289	64135.1	3841.84	280439	108845	214369	93867.2	76098.4	131737	64248.7	61460.7	52505.6	303926	133459	306008	101377	180046	108571	73420.6	81150.3	81119.4	64447.7	59741.5	63017.4	94211.7	80819	82483		0.885459	1.34903	1.1271	0.777356	1.37478	0.954659	0.77196	1.25095		0.690514	0.0510313	0.389627	0.906184	0.0862816	0.559532	0.970605	0.19539
13.10_310.2359m/z	PDb	Lauroyl diethanolamide			48715.6	61802.5	91577	55123.8	64219.9	63944	48482.8	54695.4	67632.6	61525.2	77971.6	82538	49371	58529.8	52719.2	65168.7	63285.3	77845.2	58626.8	95079.2	14472.2	60762.7	71840.8	75086.1	52194.4	65298.7	86720.6		0.645446	1.0141	1.1883	0.851966	0.825379	0.767143	0.780521	0.750302		0.691952	0.346224	0.494244	0.664028	0.655531	0.967298	0.896063	0.922211
17.40_521.3826m/z	PDb	TG(10:0/8:0/8:0)			19027.5	18741.9	23553.6	18361.6	15439.4	14238.2	20912.3	18084.3	26006.1	24412.3	21817.5	28808.7	17133.6	14721.2	29460.6	14974.4	16443.7	17993.1	49413.8	13032	13753.2	30639.2	22295.2	19216.1	19157.6	18941.5	19541.4		0.882066	0.763392	0.850084	1.30901	1.36907	1.02791	1.07619	1.42789		0.703165	0.999602	0.683234	0.149572	0.0891955	0.47755	0.390484	0.0902422
7.38_465.1955m/z	PDb	Glycerol 1-propanoate diacetate			764.269	0	0	10486.3	3207.63	3179.92	0	0	0	0	0	0	19920.4	5615.62	14758	646.367	7025.26	595.983	742.266	368.155	0	0	0	0	840.954	490.145	0		0.796279	1.35539	1.2656	1.04908	1.36182	0.907553	1.09288	1.11086		0.746347	0.0346913	0.373901	0.373901	0.0929612	0.62053	0.373901	0.309348
14.23_330.3373m/z	PDb	5-Hydroxy-7-eicosanone			2304.22	1960.66	0	17389.1	7625.69	17571.3	3788.35	1889.21	1090.09	1691.72	531.4	0	22304.5	11268.9	19275.6	5824.09	15383.8	4521.98	950.193	2761.71	1481.65	505.136	351.014	452.245	728.386	866.406	0		0.860691	1.48127	1.07765	0.962953	1.55483	1.21604	1.24606	1.38818		0.74733	0.00860691	0.481012	0.479835	0.0191265	0.310078	0.242432	0.110308
17.42_722.5558m/z	PDb	Galactosylceramide (d18:1/16:0)			13127.2	31161.4	0	367041	244395	639953	23146.4	9570.56	4229.61	14854.3	0	0	289709	300828	334114	169706	618337	218716	2537.71	16968.2	16267.6	5135.82	0	0	2861.36	2739.23	0		0.727197	1.58715	0.717522	1.03068	1.5266	1.33133	1.2646	1.43405		0.794228	5.34301e-05	0.829425	0.394781	0.0264945	0.228592	0.22874	0.0873087
17.47_703.5169n	PDb	PC(16:1(9Z)/14:0)			124268	219144	3025.39	2.14083e+06	1.10921e+06	3.5384e+06	163697	62455.5	124770	168940	38308.7	0	2.56259e+06	2.35949e+06	3.13703e+06	865530	2.75409e+06	805619	21161.6	183155	77630.7	16101.4	5529.58	0	67662.2	29152.4	49956.9		0.831176	1.57346	0.75547	0.887215	1.48806	1.16124	1.3692	1.40435		0.797815	0.000437994	0.983783	0.596522	0.038452	0.353908	0.159389	0.101896
4.25_279.0757m/z	PDb	Dehydroxymethylflazine			1292.85	543.037	0	2860.13	638.089	527.95	1583.24	238.54	1293.51	840.596	213.655	0	5091.32	760.228	3165.44	657.405	610.596	0	716.439	839.046	566.876	464.884	0	0	1478.77	587.72	591.414		0.830757	1.12911	0.89607	0.888061	0.96135	0.924938	1.14767	0.824277		0.815375	0.141149	0.484701	0.595036	0.437373	0.597052	0.322847	0.682853
18.87_806.6501m/z	PDb	Galactosylceramide (d18:1/22:0)			0	2385.59	0	145082	87042	137884	0	0	0	0	0	0	90276.3	88570.9	94833.7	57500.4	113255	67724.6	0	1726.9	0	0	0	0	0	0	0		0.823384	1.59318	0.819094	1.04908	1.65531	1.13765	1.09288	1.67634		0.833978	1.52277e-06	0.373901	0.373901	0.00257845	0.373901	0.373901	0.0101266
0.72_227.0643m/z	PDb	Alanyl-Aspartic acid			53597.3	13992.2	9446.53	14709	4510.26	4639.77	28325.4	28706.9	12387.4	8607.89	7052.79	3718.21	26785.4	6739.51	20802.7	4191.94	8420.49	3431.68	20941.7	22063.4	26828.6	15483.6	13915.2	5442.78	31794.3	39884.3	9454.56		0.815918	0.848183	0.827242	1.18216	1.09744	0.769883	1.08374	1.21356		0.873387	0.645211	0.873953	0.244406	0.286407	0.938806	0.382921	0.222963
18.10_836.5406m/z	PDb	PS(20:1(11Z)/18:2(9Z,12Z))			4809.25	17886	0	520163	325738	902792	2190.21	5581.32	6840.03	13730.2	0	2370.17	454807	533275	544963	204939	719292	214187	0	11693.1	8312.81	0	0	0	0	0	0		0.742799	1.5855	0.583265	0.811438	1.52317	1.32945	1.26312	1.42024		0.894951	6.29258e-05	0.651076	0.763347	0.0274682	0.229813	0.229813	0.0939535
17.36_697.5270m/z	PDb	SM(d18:1/14:0)			13752.7	11194.2	0	157613	52714.5	196265	12801.1	2657.27	10871.1	14344.2	0	0	178104	111887	219555	47656.7	171727	50069.9	1298.75	13655.4	12079.4	1411.68	0	0	0	0	0		0.804248	1.50414	0.783144	0.880189	1.47816	1.52575	1.40507	1.3723		0.909341	0.00695437	0.934197	0.609078	0.0418801	0.120283	0.13858	0.118899
3.25_93.0701m/z	PDb	Toluene			16215.4	6317.08	10217.7	12352.4	8788.65	10816.1	8883.12	11749.5	8865.67	6495.87	6860.41	5970.96	17689.3	11744.9	11189.2	6432.17	12181.7	6468.01	13136.1	10053.9	8424.65	9196.09	9130.5	7280.9	15388.7	15380	8477.58		0.697864	0.88807	0.669444	1.24203	0.745148	0.931527	1.00773	0.937364		0.911351	0.500971	0.738941	0.196522	0.935267	0.588469	0.464359	0.500476
11.33_235.1334m/z	PDb	3alpha-Hydroxyoreadone			3283.84	4795.81	3350.34	3272.5	4614.74	3798.43	3221.42	3459.25	6180.06	3694.13	5135.62	4844.22	3240.03	3822.14	5008.15	4471.22	3830.89	5066.65	4458.95	3024.35	3742.49	4607.52	4553.13	5184.44	3839.4	4353.4	3972.26		0.544998	0.78461	0.633219	1.09913	0.749458	0.880365	1.39832	1.07023		0.920924	0.78074	0.678754	0.321063	0.898786	0.660123	0.142384	0.348294
17.79_796.5093m/z	PDb	PS(15:0/20:2(11Z,14Z))			11127.1	37832.6	0	462736	301007	775130	21272.5	9567.35	8232.6	29510.5	0	0	447396	457291	472999	290636	653634	271770	0	38147	15710.1	0	0	0	4139.58	4234.37	8589.96		0.804017	1.59223	0.632825	0.841639	1.53701	1.10865	1.27721	1.56734		0.922512	5.10921e-06	0.796622	0.686436	0.0236396	0.399504	0.219675	0.0355963
15.72_711.1292m/z	PDb	Bisisodiospyrin			7233.84	8049.79	0	8851.23	9221.77	9271.75	8576.21	11556	9008.62	8670.88	9664.31	3345.12	6719.93	7089.58	10615.7	4999.66	9941.6	6083.63	11330.3	5057.58	0	13847.7	5627.11	9515.07	14997.2	10378.8	6054.53		0.81038	0.997657	1.61971	0.918622	1.20808	1.35621	1.22227	0.899303		0.933701	0.344239	0.164923	0.544515	0.191617	0.212767	0.260655	0.553835
17.50_676.5533n	PDb	SM(d18:0/14:0)			0	3596.77	0	111873	41702.2	143577	2330.91	0	0	1545.71	0	0	115436	63782.7	102750	20918.3	105110	25388.5	0	3199.09	0	0	0	0	0	0	0		0.809375	1.51455	0.401448	0.869994	1.50984	1.13765	1.09288	1.32525		0.938127	0.00399595	0.782426	0.628023	0.031424	0.373901	0.373901	0.146255
1.73_86.0966m/z	PDb	Piperidine			2.63239e+06	638121	1.13036e+06	1.81818e+06	1.06453e+06	1.40477e+06	1.17554e+06	1.61717e+06	1.0171e+06	678017	533100	355746	2.84764e+06	1.75023e+06	1.81392e+06	560785	1.77575e+06	530645	1.71023e+06	1.47769e+06	1.07738e+06	1.03388e+06	1.01216e+06	723320	2.40506e+06	2.43644e+06	1.03664e+06		0.702928	0.971755	0.712418	1.24457	0.743565	0.961975	1.04612	0.922607		0.946052	0.390852	0.768728	0.194616	0.955608	0.55073	0.421688	0.520479
18.50_773.5953n	PDb	PC(15:0/20:1(11Z))			20153.2	44436.2	0	988257	591386	1.72255e+06	32008.8	10228.7	9041.55	13270.7	3308.33	7410.39	757517	881861	930508	299873	1.23814e+06	306193	1324.42	37634.2	28908.4	2217.06	2219.63	2004.04	0	6169.09	2249.37		0.75841	1.58369	0.737656	1.05978	1.51044	1.34097	1.297	1.35258		0.951485	9.53834e-05	0.780106	0.362132	0.0312403	0.222392	0.205841	0.130018
5.82_367.1283m/z	PDb	S-(Formylmethyl)glutathione			893.712	0	0	2275.95	0	936.569	301.742	0	781.156	341.993	0	0	3387.86	921.399	2520.02	293.442	1485.32	333.255	0	267.553	576.755	0	0	0	311.695	384.417	473.678		0.807786	1.29081	0.379985	0.888009	1.03871	0.816885	1.09288	0.973127		0.963833	0.0645183	0.874548	0.595126	0.346156	0.775462	0.373901	0.455027
17.90_704.5850n	PDb	N-hexadecanoylsphinganine-1-phosphocholine			61709.7	87278.7	1665.02	1.02786e+06	589934	1.35008e+06	70805.1	33471.5	18005.3	81715.8	8857.94	0	883915	707365	826730	381078	1.11285e+06	476679	1716.31	100233	45196.9	20355	0	0	14508.8	12562.5	13101		0.806874	1.57782	0.900333	0.879653	1.58121	1.34409	1.34615	1.50117		0.977031	0.000198395	0.767024	0.610052	0.0133158	0.2204	0.173547	0.0584553
18.10_833.5955n	PDb	PC(18:1(11Z)/22:5(7Z,10Z,13Z,16Z,19Z))			0	0	0	142968	57773.7	301070	0	0	0	0	0	0	52101.8	108584	77816.6	285286	1.23418e+06	153486	0	0	0	0	0	2848.55	0	0	0		0	1.48024	0	0	1.38992	0	1.09288	1.27789		#DIV/0!	0.00822334	#DIV/0!	#DIV/0!	0.078793	#DIV/0!	0.373901	0.176715
7.14_423.2210m/z	PDb	3-Sulfodeoxycholic acid			0	0	0	2180.25	436.217	876.78	0	0	0	315.374	0	0	4924.62	318.23	3974.9	0	1276.55	0	0	0	0	0	0	0	0	0	0		0	1.20082	0	1.04908	1.36708	0	0	1.04513		#DIV/0!	0.0938872	#DIV/0!	0.373901	0.0902231	#DIV/0!	#DIV/0!	0.373901
18.08_715.5521n	PDb	PC(P-18:1(11Z)/14:0)			0	0	0	102786	39002.4	165983	0	0	0	0	0	0	90535.1	87651.9	88391.4	21384.4	114111	13256.3	0	0	0	0	0	0	0	0	0		0	1.59409	0	0	1.45912	0	0	1.24437		#DIV/0!	5.37428e-08	#DIV/0!	#DIV/0!	0.0488758	#DIV/0!	#DIV/0!	0.200098
17.76_828.5533m/z	PDb	PS(20:0/22:6(4Z,7Z,10Z,13Z,16Z,19Z))			0	0	0	106076	53802.5	202472	0	0	0	0	0	0	43406.5	76667.2	60213.3	634337	1.88038e+06	479033	0	0	0	0	0	0	0	0	0		0	1.52232	0	0	1.45585	0	0	1.43335		#DIV/0!	0.00332397	#DIV/0!	#DIV/0!	0.0501294	#DIV/0!	#DIV/0!	0.0876376
5.77_341.1189m/z	PDb	L-Hexahydro-3-imino-1,2,4-oxadiazepine-3-carboxylic acid			0	0	0	1285.58	0	415.166	0	0	0	0	0	0	1853.82	816.83	1613.95	0	401.399	0	0	0	0	0	0	0	0	0	0		0	1.46559	0	0	1.18602	0	0	1.04513		#DIV/0!	0.010365	#DIV/0!	#DIV/0!	0.208827	#DIV/0!	#DIV/0!	0.373901
17.42_777.5327n	PDb	PC(22:5(7Z,10Z,13Z,16Z,19Z)/14:1(9Z))			0	0	0	0	0	2291.82	0	0	0	0	0	0	0	0	1866.01	102251	504507	81371.2	0	0	0	0	0	0	0	0	0		0	0.998122	0	0	1.01372	0	0	1.28631		#DIV/0!	0.373901	#DIV/0!	#DIV/0!	0.373901	#DIV/0!	#DIV/0!	0.171083
17.36_774.5061m/z	PDb	PC(14:0/20:5(5Z,8Z,11Z,14Z,17Z))			0	0	0	0	0	2027.81	0	0	0	0	0	0	0	0	0	69452	260258	46728.7	0	0	0	0	0	0	0	0	0		0	0	0	0	1.01372	0	0	1.33983		#DIV/0!	#DIV/0!	#DIV/0!	#DIV/0!	0.373901	#DIV/0!	#DIV/0!	0.13747
15.33_717.4567m/z	PDb	Hebevinoside VI			0	0	0	0	42218.5	0	0	0	0	0	0	0	0	305666	1072.36	0	0	0	0	0	0	0	0	0	0	0	0		0	0.832047	0	0	1.01372	0	0	0		#DIV/0!	0.371646	#DIV/0!	#DIV/0!	0.373901	#DIV/0!	#DIV/0!	#DIV/0!
10.14_402.0041m/z	PDb	{4-hydroxy-7-[(sulfooxy)methyl]-3-(3,4,5-trihydroxyphenyl)-2,8-dioxatricyclo[7.3.1.0âµ,Â¹Â³]trideca-1(12),3,5(13),6,9-pentaen-11-ylidene}oxidanium			0	0	0	0	0	0	0	0	0	0	0	0	42662.5	33144.6	34528.5	0	0	0	0	0	0	0	0	0	0	0	0		0	1.57459	0	0	0	0	0	0		#DIV/0!	0.000244101	#DIV/0!	#DIV/0!	#DIV/0!	#DIV/0!	#DIV/0!	#DIV/0!
8.36_340.1188m/z	PDb	4-(3,4-Dihydroxyphenyl)-2,3-dihydro-2,3-dihydroxy-1H-phenalen-1-one			0	0	0	0	0	0	0	0	0	0	0	0	34135.3	16713.6	25623.5	0	0	0	0	0	0	0	0	0	0	0	0		0	1.48503	0	0	0	0	0	0		#DIV/0!	0.00713983	#DIV/0!	#DIV/0!	#DIV/0!	#DIV/0!	#DIV/0!	#DIV/0!
0.68_133.0803m/z	PDc	(+)-Cycloisolongifol-5-ol			3599.61	2735.6	3193.64	4793.18	2947.7	4669.75	1745.66	2794.45	3480.94	1167.34	2102.66	2865.26	4157.89	4795.13	5110.58	2049.97	3502.33	2086.49	33083.9	34415.2	35213.2	3946.17	3102.72	3389.08	3008.09	3244.13	3536.21		1.95242	1.45771	0.941422	1.37603	1.18315	0.81394	1.0317	1.11271		1.28986e-06	0.0157538	0.422391	0.109217	0.211124	0.782165	0.437327	0.307645
0.61_690.7853n	PDc	Tetra-n-dodecylammonium cation			4584.54	4636.14	0	89970	0	80577	10157.7	108361	0	0	4040.96	1697.42	15139.8	0	39489.8	0	104738	0	48936.9	46669.3	46770.2	0	0	0	38021.8	72974.2	0		1.94901	1.07198	1.00769	0.896535	1.29213	1.40469	1.44698	1.00836		1.2954e-05	0.262115	0.351587	0.580431	0.133189	0.183614	0.116129	0.413791
18.28_929.7806m/z	PDc	(2-{[(2R)-3-(docosanoyloxy)-2-(tetracosanoyloxy)propyl phosphonato]oxy}ethyl)trimethylazanium			247504	353499	405387	174749	302783	163166	273049	284453	388911	8.01642e+06	1.03292e+07	1.16993e+07	139428	170946	183300	340023	176611	349142	2.14541e+06	1.90456e+06	2.49491e+06	815901	993827	913653	304241	344211	526252		1.9216	1.43976	0.846244	1.73386	1.29442	0.975923	1.85113	0.898677		0.000483273	0.0239869	0.75301	0.000844476	0.13175	0.534369	0.00117403	0.554764
9.78_396.0854n	PDc	2-(3-methoxypropyl)-1,1-dioxo-4-(propylamino)-2H,3H,4H-1lambda6-thieno[2,3-b]thiopyran-6-sulfonamide			0	192.911	0	0	0	0	0	0	0	0	0	0	166.205	0	0	0	0	0	130294	186058	174775	0	0	0	0	0	0		1.91982	0.673923	0.819094	1.04908	1.01372	1.13765	1.09288	1.04513		0.000654492	0.921522	0.373901	0.373901	0.373901	0.373901	0.373901	0.373901
2.57_366.1338m/z	PDc	1,3,5-trinitroso-1,3,5-triazinane			2388.34	0	0	20022	10639.9	19257.8	2107.11	1525.51	0	310.082	0	0	9895.8	4772.19	1297.87	1215.31	7828.31	616.238	9982.7	13360.3	12708.8	0	0	0	2652.65	3685.25	452.185		1.91119	1.16518	0.692196	0.995785	1.6175	1.22542	1.09288	1.04175		0.00100636	0.159287	0.703514	0.436846	0.00702293	0.302923	0.373901	0.37745
12.53_329.0536m/z	PDc	2-[2-(1H-indol-3-yl)acetamido]butanedioic acid			0	0	0	226.676	0	0	0	0	0	0	366.248	0	868.368	0	321.233	0	0	0	383.929	236.109	256.671	0	334.267	814.394	0	994.986	0		1.87854	1.00474	0	1.04908	1.01372	1.13765	1.33512	0		0.00320386	0.192792	#DIV/0!	0.373901	0.373901	0.373901	0.180545	#DIV/0!
19.36_901.7490m/z	PDc	(1S,2S,4R,5S,7S,10R,11S,14R,15S)-14-[(2S,3R,4R,5S)-3,4-dihydroxy-5,6-dimethylheptan-2-yl]-2,15-dimethyltetracyclo[8.7.0.0²,⁷.0¹¹,¹⁵]heptadecane-4,5-diol			374473	604418	664960	0	0	0	391024	484406	890470	0	0	0	0	0	0	0	0	0	0	0	0	0	0	0	0	0	0		1.87558	1.53467	0.707228	1.69893	1.64615	1.94676	1.81926	1.72778		0.00345657	0.00345657	0.829493	0.00345657	0.00345657	0.00345657	0.00345657	0.00345657
19.08_172.0665m/z	PDc	3-Butyl-2-sulfanyl-3,5-dihydro-4H-imidazol-4-one			0	200.673	0	0	183.785	266.441	0	438.242	218.709	206.902	251.742	0	149.451	558.765	629.521	387.776	822.13	313.848	441.776	401.04	501.974	474.454	330.206	465.406	190.737	177.969	0		1.8293	1.26166	1.13604	0.986769	0.939841	0.945208	1.75325	1.49104		0.00641923	0.0818085	0.347777	0.448296	0.465873	0.571142	0.0119577	0.0624467
1.84_132.0765m/z	PDc	2-hydroxyacetonitrile			1478.72	1740.66	2010.66	1334.23	1338.64	1581.73	1723.57	1587.22	1695.28	3041.92	2503	2496.33	1335.14	931.193	1173.21	1888.82	1160.78	1317.23	4638.98	3676.24	5546.55	2077.18	1639.97	2185.75	1798.24	1405.79	1253.88		1.83238	1.35998	0.99481	1.61527	1.28926	1.21179	1.08815	1.07299		0.00686183	0.0366488	0.663283	0.016807	0.135004	0.313348	0.378553	0.345556
0.64_123.0749m/z	PDc	1H-Indazole-3-carboxamide, N-[1-(aminocarbonyl)-2,2-dimethylpropyl]-1-pentyl-			1861.19	1972.54	1425.77	431.133	204.636	758.615	826.682	1541.21	1415.11	1823.24	1597.66	1063.25	1683.02	2601.37	1381.16	765.715	2078.18	1118.92	2788.03	2511.16	2793.86	1480.03	1670.01	1313.16	1523.32	1793.19	1777.24		1.82188	0.599784	1.41482	1.01873	1.63152	0.813216	1.2396	1.05102		0.00780751	0.753905	0.149403	0.408804	0.00512216	0.783844	0.247311	0.367787
0.78_96.0242m/z	PDc	5-Fluoro-2-hydroxypyridine			2186.6	2354.56	2499.13	2120.38	2305.35	2341.34	1810.05	1569.25	1821.34	1869.38	1972.54	1424.75	2624.94	3217.98	1990.48	1792.03	2345.2	1852.37	1826.68	1963.41	1914.54	1362.45	2757.82	1678.06	1751.73	1506.94	2107.98		1.81486	0.880488	2.00465	1.54308	0.939313	1.71785	1.07451	1.3188		0.0107582	0.509786	0.0073785	0.0362644	0.466593	0.0468953	0.392181	0.150231
0.66_338.0512m/z	PDc	Fluchloralin			37799.1	4221.65	21761.5	41168.8	17240.3	32107	33721.3	34312.1	19340	21409.6	5888.66	8479.72	34135.3	17349.6	33583	14969.2	27848.5	3932.83	66709.5	75972.5	61332	36417.4	17723	21658.1	26491.6	25637.6	15777.7		1.7915	0.861994	0.556605	0.995726	0.917629	0.776241	0.828845	0.836665		0.0115913	0.559148	0.509154	0.43692	0.497084	0.900137	0.739631	0.658382
0.62_169.9862m/z	PDc	Taurine			5772.39	6224.81	3929.15	9926.22	1651.72	11182.3	4806.22	9528.88	2112.68	10864.1	6757.61	6717.16	8047.28	10696.1	14203.5	4747.7	4173.31	1537.1	8750.2	10865.4	8763.98	3801.17	2373.95	2799.53	4697.54	5903.56	2375.47		1.79607	1.37572	0.460757	1.31829	0.916029	1.0296	1.61023	1.23465		0.0139326	0.0415186	0.942852	0.143596	0.499409	0.475798	0.0474886	0.207169
0.64_259.1139m/z	PDc	(4R)-4-[(1S,2S,5R,7S,10R,11S,14R,15R)-5-hydroxy-2,15-dimethyl-9-(sulfooxy)tetracyclo[8.7.0.0²,⁷.0¹¹,¹⁵]heptadecan-14-yl]pentanoic acid			91499.7	62430.3	92259.1	114587	81558	86587.1	97755.5	75506	55449.3	79826.9	51335.5	69769.5	94479.7	60387	74301	45668.4	69887.7	71283.3	186979	159172	131586	105721	74310.3	72928.5	77018.5	69939	69169.2		1.7776	0.640302	0.587726	1.11373	0.959546	1.1322	0.782783	1.24593		0.0146936	0.704861	0.728977	0.306647	0.439704	0.378623	0.884078	0.198981
12.68_311.1471m/z	PDc	cis-4-Hydroxycyclohexanecarboxylic acid			4548.25	5158.88	4836.71	4171.75	4929.44	3480.4	3796.68	3769.43	3932.53	4787.06	4111.09	5003	3036.65	3772.57	5525.22	3968.74	3702.25	4858.96	3961.02	3309.79	3937.38	3146.18	4931.21	4423.23	4427.39	5140.52	4949.16		1.76007	0.972122	1.95255	0.92056	1.16837	0.766646	1.18539	1.30067		0.0158908	0.38677	0.00521187	0.541494	0.22318	0.97581	0.290411	0.161695
16.79_429.0895m/z	PDc	4'-Chloro[1,1'-biphenyl]-4-amine			585.113	702.445	860.601	1859.47	783.605	3122.07	2491.04	684.448	1925.8	1181.95	0	1063.34	2866.49	2744.26	1801.54	854.746	2284.16	0	1646.23	1328.54	2126.04	1490.6	775.527	0	2056.6	1368.82	716.922		1.76989	1.50937	1.46256	0.773848	1.26458	1.43295	0.775117	0.841958		0.0159348	0.00710894	0.142109	0.93689	0.151122	0.167631	0.932744	0.648416
1.38_132.0773m/z	PDc	2-hydroxyacetonitrile			3727.5	2134.93	3029.97	3596.85	1868.95	2739.61	4057.21	3176.88	1708.46	3958.42	3133.84	2621.93	4754.83	2653.6	2624.9	2203.33	2554.47	1490.21	15348.9	9986.25	8544.51	3070.09	3040.65	2314.42	4072.73	2516.48	1480.97		1.77688	0.693388	0.304124	0.847587	0.785296	0.818541	0.812283	1.26027		0.0171414	0.67509	0.984817	0.67335	0.752933	0.771774	0.780678	0.18882
15.86_284.2590m/z	PDc	2,4-Dodecadienoic acid isobutylamide			0	0	0	1318.39	1140.77	1792.2	0	0	1694.3	1392.3	0	985.294	738.887	1133.41	1413.18	1433.42	952.501	2109.8	765.639	368.978	385.112	1584.37	1468.13	1516.72	0	696.689	622.638		1.77774	1.51791	1.0426	1.3441	1.66374	1.53201	1.89394	1.67039		0.0174186	0.00499449	0.373901	0.12764	0.00188314	0.117368	1.43403e-06	0.0111222
5.64_231.1208m/z	PDc	Val-Asn			2262.03	1725.61	1615.57	1839.5	1377.9	1523.2	1724.88	1649.84	2333.89	1531.16	1586.98	1414.62	2711.77	1020.59	3430.05	1785.05	994.246	1364.7	1085.07	1183.7	996.554	1012.02	1759.83	1280.24	1822.76	1868.73	1204.02		1.76226	0.821668	0.336692	1.29572	1.08338	1.03937	1.37523	1.26696		0.0196555	0.522033	0.910827	0.158354	0.300054	0.465784	0.15579	0.184174
5.34_166.9890m/z	PDc	4-Phosphonobenzoic acid			893.14	1563.07	918.219	732.741	1538.63	1106.62	576.823	324.179	421.176	0	1203.35	886.511	270.491	959.8	1183.76	1493.85	628.062	362.033	310.823	356.257	0	0	0	1376.53	311.69	0	476.018		1.75525	0.884855	1.68139	1.0551	0.742164	1.78354	1.22248	0.93382		0.0214695	0.414015	0.0416385	0.367252	0.997211	0.0294506	0.26049	0.505208
13.50_252.1940m/z	PDc	diethylamino nonanoate			1852.84	1372.34	1977.86	629.837	1293.14	564.585	1529.64	1151.07	993.883	1253.07	2098.59	1254.46	1048.7	1063.8	1312.93	1309.17	1311.68	1314.15	1115.22	1039.58	1089.72	1781.97	1256.81	1522.83	1310.26	1094.18	1257.21		1.72828	1.3866	1.71317	0.893077	1.48902	1.68084	1.04649	1.44144		0.0246323	0.0435907	0.104668	0.58633	0.0381298	0.0584522	0.421294	0.0838524
15.27_372.0739n	PDc	disodium 2-({2-[(carboxylatomethyl)(carboxymethyl)amino]ethyl}(carboxymethyl)amino)acetate dihydrate			11860.5	11395.6	11257.8	24892	10632.3	28786.3	11060.3	15026.1	14902.6	15146	8178.47	13911.5	24185.4	16993.7	19221.2	16442.6	20825.1	10321.2	15011.2	17525.3	13631.8	16723.9	8547.33	11449.3	20115.4	11277.3	8576.72		1.7013	1.43625	1.39384	0.837761	1.27165	0.900971	0.814585	1.20908		0.0281553	0.0155439	0.175944	0.69526	0.14641	0.629764	0.774547	0.226403
14.38_487.0929m/z	PDc	PyroGlu-Cys			10224	11592.1	10380.1	10392.7	6276.04	8354.84	15079.8	8919.53	11336.1	15573.4	6365.5	5646.64	10034.4	7660.83	11121.1	8618.73	9326.6	6088.21	8965.35	7482.63	5952.46	13801.7	4914.97	4918.55	12102.1	10418.8	9145.41		1.72904	0.924661	0.630132	0.854599	1.29457	0.785209	1.07236	1.48618		0.0282609	0.367271	0.600622	0.658542	0.131659	0.862875	0.394359	0.0644053
9.91_277.1289m/z	PDc	4-Hydroxy-N-methyl-N-isopropyltryptamine			948.34	777.047	0	1637.53	1492.69	1312.73	1899.15	1248.8	1490.12	1477.64	756.649	1568.6	1517.47	1284.7	1423.1	1217.01	1624.01	711.38	1447.62	1512.92	1475.82	1484.41	1095.38	1680.99	1505.92	1814.82	1983.38		1.69341	1.3718	1.82945	1.30924	1.47851	1.82202	1.55563	1.24927		0.036556	0.0497081	0.0493514	0.149425	0.0417559	0.0210748	0.0671305	0.196587
9.63_141.1277m/z	PDc	2,2,6,6-tetramethylpiperidin-4-ol			933.975	1054.01	652.382	1180.81	1619.41	1204.36	1019.2	1363.84	1316.68	1257.48	1607.71	1323.32	1160.46	1007.44	1188.02	1390.9	863.109	1485.75	1204.31	1442.32	1275.14	1268.41	1471.86	1568.84	1146.61	1054.32	1269.81		1.69541	1.21609	1.72569	1.55569	1.40764	1.55152	1.71141	1.26976		0.0366816	0.144162	0.0928391	0.0323401	0.0704598	0.108515	0.0199478	0.182251
0.56_733.8496m/z	PDc	3-methylpentacosane			40849.8	18641	19636.4	43003.6	31285.9	47150.2	38252.5	32157.1	38023	19110.4	11366.5	9349.48	60950.4	70979	46947.8	8583.4	45248.8	12108.2	44857	52726.8	60489	23753.5	23896.5	17146.3	28230.9	33467.6	19517.1		1.69702	1.41217	1.13287	1.27921	1.22525	0.770082	0.930451	0.789072		0.0367972	0.0297055	0.263352	0.169624	0.178778	0.937239	0.562637	0.765087
13.92_279.1209m/z	PDc	Dothiepin			1211.53	1494.25	1892.81	1875.37	1820.03	1097.22	1639.35	497.587	1647.42	1329.38	1654.88	1688.53	1246.91	1471	1312.88	1835.21	1750.55	928.252	964.334	241.024	750.681	1008.76	1961.96	1774.84	1052.97	638.878	1367.34		1.68409	0.969216	0.801391	0.775728	0.758301	1.46477	0.780511	0.748373		0.03917	0.415344	0.562221	0.918979	0.849325	0.150516	0.896115	0.939726
17.16_200.0898m/z	PDc	Ala-His-Lys			1258.67	1257.97	1734.94	1168.24	1277.2	1881.62	1551.19	1339.29	1993.33	1538.9	1274.46	2326.37	502.037	733.311	815.528	1330.86	2079.19	1579.84	1016.41	374.01	646.756	888.1	2055.6	1620.25	1067.31	913.687	816.012		1.68838	1.46658	1.12064	0.985761	0.745557	1.70679	0.806974	1.0066		0.0393115	0.0164616	0.446233	0.449591	0.930976	0.0502166	0.795491	0.41578
1.34_193.9878m/z	PDc	2-Methyl-1H-imidazole-5-sulfonyl chloride			11678.6	5499.19	8540.14	9421.95	5857.77	5425.57	10813.4	14074	6729.18	8350.04	5675.59	2909.37	9550.79	12873.4	6540.94	4476.13	13379	1011.62	12779.1	16148.3	17973.1	10188.5	11542.1	4485.57	14036.7	23769.3	10950.8		1.68459	0.761811	0.604733	1.13595	0.92426	1.47464	0.772917	0.865728		0.0394863	0.693588	0.517614	0.285506	0.487561	0.145394	0.955596	0.606597
9.69_217.0841m/z	PDc	Tri(ethylene glycol) monoethyl ether			878.184	450.804	819.606	1952.44	1594.37	1215.53	1299.19	952.81	1590.6	1413.5	1429.6	570.595	1743.21	1636.78	1651.87	834.636	1884.88	1625.16	1376.38	1807.17	1123.4	985.845	1242.16	1108.17	1098.32	845.254	1099.17		1.62781	1.54688	1.62313	1.17566	1.52958	1.49987	1.57244	1.40863		0.0401707	0.0022247	0.0682703	0.249967	0.0256597	0.132705	0.0607275	0.0997263
16.57_670.4567m/z	PDc	[(2R)-2-[(5Z,8Z,11Z)-icosa-5,8,11-trienoyloxy]-3-(tetradecanoyloxy)propoxy]phosphonic acid			38709.5	41682.1	52367	43078.3	51905.8	35484.5	29336	21653	42734.4	34833.7	31218.8	44097.9	40398	67684	34258	38366.8	35511.4	48984.5	22824.3	12468.6	32843.1	40731.9	41936.3	42177.7	36467.3	31035.9	36952.6		1.67321	0.697241	1.50721	1.1721	0.748007	1.55412	0.931269	0.868616		0.0402126	0.787442	0.154602	0.253037	0.909426	0.107358	0.561487	0.6018
15.82_195.0872m/z	PDc	3-[(3-sulfanylbutan-2-yl)sulfanyl]butan-2-ol			893.912	1273.33	1201.04	2064.9	2333.97	3490.68	1064.87	2226.23	2474.67	3279.02	1866.95	2377.53	3310.65	2676.78	3078.99	2749.27	2772.82	2774.73	2058.08	2605.92	1572.71	1981.73	1916.67	2687.98	2174.84	1577.57	2836.79		1.66411	1.55457	1.53279	1.55686	1.51755	1.71339	1.7251	1.78484		0.0405351	0.000967073	0.150248	0.0319887	0.0291036	0.0482203	0.0171116	0.000147259
1.32_222.9904m/z	PDc	N-(4-Chloro-3-nitrobenzoyl)glycine			4784.3	2119.35	2950.55	4444.68	1419.87	1764.36	5853	5988.36	2946.98	4011.49	1487.75	198.143	5156.56	5446.57	2320.02	1082.81	5589.75	203.115	5109.94	7031.83	7910.41	4313.96	4126.51	819.355	7042.63	8655.88	2661.39		1.68211	0.929807	1.086	1.05379	0.864305	1.34339	0.781098	0.858418		0.0408454	0.465893	0.263853	0.36869	0.581479	0.220847	0.892877	0.618996
16.22_334.0481m/z	PDc	Prothioconazole desthio			1653.76	905.519	1345.42	1764.19	435.951	2047.63	563.57	1410.51	0	1322.46	949.926	0	1248.31	1241.47	1348.15	847.795	1482.96	576.158	469.934	790.003	525.295	1876.83	0	673.76	789.891	348.701	526.493		1.64674	0.779457	1.36034	1.12815	0.759624	1.73662	0.988489	1.02981		0.0414724	0.924224	0.237621	0.292825	0.843248	0.041508	0.487106	0.390168
15.37_577.1072m/z	PDc	4-{[4-(dimethylamino)phenyl][4-(dimethyliminiumyl)cyclohexa-2,5-dien-1-ylidene]methyl}-3-hydroxy-7-sulfonaphthalene-2-sulfonate			1460.18	1062.87	3160.92	686.53	815.55	837.625	914.69	683.302	1039	0	0	0	1060.81	609.846	0	2171.4	821.693	766.501	0	0	0	701.446	0	0	3419.11	0	0		1.66389	1.2064	1.59307	1.52525	1.25291	0.926533	1.54264	0.96689		0.0421956	0.133892	0.19419	0.0421956	0.159077	0.59496	0.0722927	0.462673
16.79_296.0756n	PDc	Octamethylcyclotetrasiloxane			8359.74	3669.18	7529.63	16204	9562.79	17506.3	12407.8	14806.1	15520.6	13214.6	9777.25	7632.7	9595.38	12150.9	10643.2	8205.06	12463.3	7991.07	10175.3	13911	11420.9	13678.4	6182.25	11143.9	16855.1	13386	9724.28		1.63592	1.33913	1.90778	1.28567	1.45545	1.69509	1.27538	1.22632		0.0428604	0.0580043	0.0109972	0.165167	0.0502853	0.0538532	0.220972	0.213335
18.20_956.8014m/z	PDc	2-{4-hydroxy-3-[(9E)-octadec-9-enoyloxy]oxolan-2-yl}-2-[(9E)-octadec-9-enoyloxy]ethyl (9E)-octadec-9-enoate			41055.7	59577.5	21814.1	33852.6	65169.8	26654.6	66370.2	77682.9	88241.6	55984.8	112850	102004	19914.2	26979.1	53403	56192.4	31975.5	83693.2	79220.2	66038.3	87519.3	92583.7	95939	105274	74384.7	82319.4	94235.2		1.62542	0.819215	1.908	1.44606	0.743954	1.8008	1.78095	0.999846		0.0429811	0.646717	0.0438418	0.0738824	0.949839	0.0255248	0.00777419	0.423469
0.85_275.0532m/z	PDc	1,2,4-Benzenetriol			7182.82	13016.7	16046.3	18666	11245.9	24481.1	24541.5	23689.8	16373	20108.3	14681.2	11100.6	9897.35	11184.9	22094.7	11819.8	18757.4	16471.1	24871.4	28684.5	18094.5	42170.9	19795.7	13331.7	19293.5	21150.9	19374.3		1.65584	0.84649	1.75335	0.998947	1.12426	1.7338	1.2677	1.08135		0.0433215	0.646189	0.0617167	0.43289	0.261416	0.0422969	0.226494	0.337338
15.96_395.2775m/z	PDc	(2S)-1-hydroxy-3-(octanoyloxy)propan-2-yl decanoate			1361.87	688.259	1675.65	9559.55	7677.37	9145.39	0	0	770.689	6076.6	941.148	1604.69	11492.1	8579.32	12270	10473.5	10383.7	8591.43	615.024	0	0	0	896.083	0	1365.37	0	1499.07		1.65731	1.55418	1.81311	1.04754	1.69358	0.896947	1.50886	1.78131		0.0436279	0.00119394	0.0642353	0.375611	0.000297011	0.635514	0.0866006	0.000225928
15.86_491.4196m/z	PDc	N-[1-hydroxy-1-phenyl-3-(pyrrolidin-1-yl)propan-2-yl]hexadecanamide			2843.58	6531.82	7658.79	4720.03	6821.63	3153.84	889.396	2828.05	1412.39	4975.91	6049	2937.84	4253.52	3647.55	4727.33	4169.97	4677.94	4326.96	2555.28	0	0	5099.5	4822.61	9268.17	5584.81	3589	4883.58		1.66664	0.950668	1.67971	0.895012	0.810853	0.953426	0.827389	0.995441		0.0457476	0.379332	0.0643032	0.58302	0.687433	0.56103	0.742988	0.428545
9.14_258.0664m/z	PDc	2-(4-Fluorophenyl)-2,3-dihydro-1H-indole			672.536	1169.93	0	990.461	1712.69	1616.64	1060.65	1178.49	1327.71	700.045	2495.44	2161.34	1077.56	1616.47	1404.61	1607.96	748.732	1765.33	1519.58	1669.59	1572.61	1594.14	1258.41	2072	1325.6	1303.73	2098.19		1.64737	1.21651	1.61133	1.31684	1.32593	1.60014	1.55418	1.27838		0.0465452	0.114319	0.173631	0.144527	0.112771	0.0879325	0.0676964	0.176388
0.62_375.9448m/z	PDc	3,4-Difluoro-2-(2-fluoro-4-iodoanilino)benzoic acid			11484.5	0	14421.4	14100	3579.04	14757.1	11135.3	13619.4	7587.79	0	0	0	15640.6	7943.57	17454.2	901.566	7308.55	0	23665.2	23020.6	18669.6	4842.68	0	2063.41	10315.1	9710.03	4786.3		1.61539	0.926769	0.479113	1.35497	0.796681	0.769459	1.24641	1.12046		0.0480743	0.393367	0.673981	0.121203	0.721912	0.942291	0.242173	0.300563
0.54_264.1501m/z	PDc	[(2-hexylcyclopentylidene)amino]thiourea			10567.7	4411.36	14857.7	5597.07	7460.86	8211.8	9352.83	12132.5	6149.07	816.232	1961.5	4087.11	6503.83	13280	1730.75	2920.3	9112.92	877.849	20704.3	18890.6	17215.3	10239	7639.55	4125.68	29130.3	17018.8	17737.1		1.62644	0.855848	0.650082	1.4465	0.98059	1.61023	0.97922	1.21363		0.0480972	0.572463	0.843668	0.073684	0.413148	0.0839247	0.49843	0.222914
4.08_296.0616m/z	PDc	.alpha.,.alpha.,.alpha.-Trifluorothymidine			2075.23	1055.71	970.079	2086.18	1091.54	2602.53	1464.22	2239.84	1695.79	1316.66	348.928	0	3258.21	2833.97	4668.59	570.936	2649.48	0	2150.55	4142.09	3741.11	1548.03	1970.56	884.617	2696.54	5505.52	1752.31		1.65511	1.42806	1.01221	1.23679	1.00825	1.42141	0.792505	0.792691		0.0483938	0.0280017	0.363837	0.200486	0.380183	0.174068	0.842518	0.75542
0.54_272.9448m/z	PDc	4-Chloro-2-(methylthio)-6-(trifluoromethyl)pyrimidine			63742.8	29784.8	55742.8	61165	30860.9	71199.9	56278.7	91305.7	53129	28252.5	18437.1	9561.74	69543	68766.1	71395.1	25558.7	81863.9	11648.6	79856	91904.7	73730.1	70433.7	49444.4	40078.9	66901.2	92047.3	33727		1.60004	1.24756	0.875463	1.48949	0.775173	1.00252	0.803217	0.81896		0.0500561	0.12159	0.343139	0.0554215	0.784096	0.504544	0.806633	0.693921
14.35_381.0850m/z	PDc	Propoxycarbazone			4341.35	3127.16	3595.11	7833.74	6207.53	6908.92	3911.05	9527.45	2527.04	3274.06	3028.99	4447.39	12523	7547.34	8759.96	2496.95	10460.5	1665.72	6714.25	9286.84	5234.67	4204.03	2655.89	2364	6655.78	3644.71	4078.08		1.59892	1.42664	0.728839	0.784825	1.63247	1.18693	1.05449	0.817927		0.0516739	0.0183355	0.493244	0.861841	0.00500408	0.332914	0.412822	0.696115
1.38_188.9689m/z	PDc	4-chlorobenzene-1,2-diol			2188.22	1373.45	1901.33	2117.55	1725.59	1004.27	2942.82	2736.27	1845.19	2661.93	2112.9	611.682	2340.41	3000.84	2565.52	1121.6	2829.25	325.162	2461.99	4752.07	4642.25	2583.76	3819.37	1084.08	2868.28	4338.23	3208.19		1.6419	1.32357	1.24767	0.771561	0.833811	1.77827	1.01162	0.848152		0.0528877	0.0569968	0.171297	0.970932	0.638252	0.030706	0.459883	0.637081
16.30_158.9614m/z	PDc	6-Iodo-4(1H)-quinazolinone			162.683	272.583	489.619	524.637	524.713	300.438	54.9324	399.11	136.668	0	189.689	170.259	202.16	596.977	587.674	204.29	58.5138	133.405	53.9712	74.2635	0	299.326	190.576	88.5115	212.521	238.098	71.6714		1.63119	0.928673	0.977111	1.27568	1.07416	1.24801	1.09973	1.29072		0.0544397	0.394909	0.474998	0.172092	0.309222	0.286087	0.367248	0.168169
0.61_287.0707m/z	PDc	Tetrangomycin			13431.8	12547.8	8746.53	4871.69	7261.63	5873.87	6754.41	4692.71	11758.4	9374.99	14764.2	13803	10341.9	10558.4	7410.46	7477.83	5520.26	13399.9	6018.66	7239.73	8661.97	10241.9	12330.5	9496.44	6043.48	9251.16	10655		1.6135	1.04437	1.30256	0.858336	1.53176	1.35428	0.889955	1.04593		0.0586382	0.291074	0.205523	0.650897	0.0250594	0.213971	0.62369	0.373066
17.42_195.0159m/z	PDc	4-Chlorobutyric acid ethyl ester			2583.12	3528.58	3055.66	3866.41	1211.11	2080.44	2814.31	1484.92	1745.86	2480.22	3648.12	1181.29	1703.15	2131.23	2623.36	3203.09	2435.3	2994.74	1972.35	1387.27	2511.5	3405.31	1985.82	3278.93	3297.6	2004.12	2129.36		1.56009	1.31366	1.50643	0.975842	0.941323	1.22075	0.816404	0.844581		0.0606404	0.0767757	0.100775	0.462523	0.463857	0.306472	0.769812	0.643575
18.47_712.2356m/z	PDc	2-Hydroxy-5-[(3,4,5-trimethoxybenzoyl)amino]benzoic acid			81232.8	66105.6	0	260029	95571.6	291346	97492	378721	46864.4	73254.9	65538.7	125636	339210	163040	78907.3	59463.1	143743	122442	514558	578528	137547	77325.1	54611.7	54624.6	269351	48969.2	70425.4		1.59222	1.17532	1.12996	1.1417	1.42171	1.17737	0.878749	1.28847		0.0611592	0.147419	0.303582	0.28018	0.0641743	0.340636	0.642293	0.169655
16.34_481.9891m/z	PDc	Thymidine 5'-triphosphate			34060.7	38958.8	48462.2	44827.7	43905.1	42672.8	43458.1	33600.5	45656	39558	49129.4	47151.2	76967.2	44642.9	48775.2	42391	43093.5	52421.6	31996.8	19615.4	27086.4	34056.3	44251.3	48639.5	32333.8	28474.6	48959.5		1.61783	0.970845	0.837214	1.02259	0.928125	0.898436	0.813237	1.05689		0.062083	0.212527	0.945239	0.404231	0.482093	0.633376	0.778117	0.36175
15.54_652.1263m/z	PDc	5-{2-[(4-Fluorobenzyl)sulfanyl]phenyl}-1,3,4-thiadiazol-2-amine			2100.63	2127.71	4224.25	2909.73	0	1549.9	4193.8	3687.85	7366.52	5225.04	2654.63	1289.3	4000.62	3108.71	4434.11	3745.07	3026.44	1080.25	863.473	1101.95	1054.12	4058.44	1631.72	3207.8	4146.7	2946.04	2112.59		1.60489	1.01425	1.51074	0.783558	1.09225	0.807238	0.781791	0.761155		0.0625754	0.269463	0.168441	0.868317	0.291401	0.798202	0.889175	0.859635
12.75_242.1449m/z	PDc	Enalaprilat butyl tert-butyl diester			131.675	0	0	1013.7	2132.1	395.379	271.723	738.372	177.671	348.062	189.324	196.24	132.447	4200.69	0	0	767.663	447.103	475.802	590.078	143.509	344.304	260.554	0	178.153	148.919	0		1.57069	0.839607	1.48733	1.52655	1.36786	1.09952	1.25767	1.2632		0.063387	0.367383	0.12038	0.0417469	0.0898191	0.407801	0.233806	0.186777
8.75_284.0199m/z	PDc	Cinnabarinic acid			1431.33	2109.26	0	3630.59	1794.59	4131.53	2622.24	3078.88	2902.79	3832.8	1488.53	1650.47	3181.88	2925.24	3510.53	1984.35	2976.73	2317.54	2363.43	3349.28	3019.94	3372.37	2064.45	2547.61	2469.48	2089.7	955.961		1.59965	1.40814	1.87922	1.11291	1.34711	1.06438	1.45477	1.3293		0.0651356	0.0347239	0.0567015	0.307452	0.100848	0.44095	0.112178	0.143788
17.42_445.1207m/z	PDc	4-amino-2',7'-difluoro-3',6'-dihydroxy-5-(methylamino)-3H-spiro[2-benzofuran-1,9'-xanthene]-3-one			691.553	796.134	1394.5	0	0	1224.7	1216.34	0	0	890.969	1219.74	1004.34	0	0	0	0	0	0	0	0	615.798	1253.49	878.382	0	0	0	0		1.60692	1.48322	1.19722	0.811939	1.08453	1.87494	0.909602	1.66644		0.0655643	0.0118068	0.294608	0.761878	0.298921	0.0118068	0.592996	0.0118068
1.36_176.9850m/z	PDc	2-(Chloromethyl)-5-nitro-1,3-benzoxazole			3438.38	1636.15	1754.48	1659.56	767.144	800.703	2613.81	3428.64	1551.4	1685.51	1026.08	912.455	3781.39	2506.49	691.916	1158.83	2746.95	1078.36	4300.12	3348.5	4046.52	2429.07	3021.07	1391.09	5130.72	5801	2156.53		1.60755	0.76699	0.595216	1.2857	1.28298	1.42213	0.771228	0.950751		0.0665001	0.964747	0.764876	0.165148	0.139015	0.173664	0.995937	0.482992
16.47_667.1658m/z	PDc	Dinitramine			7059.38	2415.92	5492.02	19136.5	10192.4	13030	3368.78	0	0	0	0	5266.35	15875.5	17580.1	12128.4	9122.31	10423.2	10007.3	2544.96	786.556	0	0	697.614	0	2403.94	0	0		1.57525	1.50184	1.74722	1.21245	1.49193	1.68487	1.68369	1.5995		0.0674721	0.00842203	0.0938552	0.219453	0.0371543	0.0571332	0.0263411	0.0264947
8.79_297.9993m/z	PDc	{[(2R,3S,4R,5R,6R)-5-amino-3,4,6-trihydroxyoxan-2-yl]methoxy}sulfonic acid			2007.07	2563.72	0	4898.55	3085.09	5481.11	3256.78	5077.84	3452.57	4696.89	1824.83	2350.72	4860.16	3491.26	3700.91	4011	4474.3	2082.84	3339.57	5523.54	3446.39	4770.03	1802.29	3588.82	4408.78	2668.91	2419.15		1.59635	1.37297	1.80603	1.13103	1.45838	1.41879	1.32966	1.34441		0.0706892	0.048293	0.0680648	0.290109	0.0491591	0.175545	0.184061	0.134767
16.46_641.4357m/z	PDc	4-[2-(5,5,8,8-tetramethyl-5,6,7,8-tetrahydronaphthalen-2-yl)prop-1-en-1-yl]phenol			15070.1	25232.3	34834.8	53171.3	42252.6	37939.2	19328.2	12823.5	22928.1	28495.5	37332.6	44317.5	41158.4	67611.1	34040.1	38160.7	28990.7	49396.1	12509.6	0	11697.3	20294.3	18683.8	22705	8655.3	13833.2	26287.5		1.5854	1.21899	1.22731	1.25635	1.44058	1.20351	0.990829	1.29108		0.0721467	0.12608	0.356955	0.185912	0.0562002	0.31979	0.484287	0.167938
11.70_274.5205m/z	PDc	7-[3-(4-iodobenzenesulfonamido)bicyclo[2.2.1]heptan-2-yl]hept-5-enoic acid			590.857	514.158	439.007	0	670.335	210.391	265.406	1071.15	353.51	488.049	0	1103.46	672.295	725.804	748.893	0	676.33	349.082	177.654	452.103	222.74	546.631	0	0	612.842	0	375.664		1.56943	1.4581	0.294237	0.771933	1.04751	1.14159	1.38381	0.98868		0.0734859	0.0151972	0.860007	0.963176	0.336728	0.370516	0.150735	0.43643
4.08_319.0356m/z	PDc	1,3,5,7-tetranitro-1,3,5,7-tetrazocane			4888.65	715.832	1966.63	3830.75	2429.34	3766.58	2819.84	3991.9	2353.15	1271.89	651.084	0	7186.42	4242.75	7321.83	452.214	4019.45	642.593	4533.15	7200.61	6454.09	3272.35	2748.08	929.001	6934.13	9546.68	3030.39		1.57073	1.30266	0.458905	1.21411	0.872036	1.45966	0.781359	0.838904		0.0737149	0.0794365	0.709772	0.218134	0.568236	0.153204	0.891467	0.654133
16.16_665.1413m/z	PDc	2-{3-[6-(3,5-dihydroxybenzoyl)-5-(2,4-dihydroxyphenyl)-3-methylcyclohex-2-en-1-yl]-2,4-dihydroxyphenyl}-5,7-dihydroxy-3,4-dihydro-2H-1-benzopyran-4-one			0	1033.92	0	0	0	0	0	1303.42	396.674	0	0	0	0	0	0	1069.49	0	0	1433.4	965.1	2143.53	1637.62	1435.42	1205.46	0	0	0		1.50516	0.997903	0.660835	1.04908	1.01372	1.13765	1.62758	0.745727		0.0738361	0.373901	0.68983	0.373901	0.373901	0.373901	0.0419466	0.982065
17.32_712.4902m/z	PDc	(2S)-2-amino-3-({hydroxy[(2R)-2-[(11Z)-octadec-11-enoyloxy]-3-(pentadecanoyloxy)propoxy]phosphoryl}oxy)propanoic acid			4948.14	8475.15	4532.47	11338.7	1959.96	10896.8	9558.83	4871.98	11153.2	6092.13	1954.35	0	27694.6	15976	17193	3663.69	9799.02	9760.8	4019.97	1327.3	1987.18	7899.32	4335.54	8391.99	10436.4	0	6632.96		1.54517	1.41439	1.19215	1.22994	0.875229	0.770661	0.877355	0.935034		0.0763438	0.0218806	0.323908	0.205729	0.56288	0.932876	0.64467	0.503581
9.97_320.1839m/z	PDc	1,3-dibutyl-7-(2-oxopropyl)-2,3,6,7-tetrahydro-1H-purine-2,6-dione			742.111	1395.8	0	1210.22	1218.88	1193.42	1799.99	1471.63	1397.33	1558.55	1488.44	1426.45	1587.25	1314.08	1089.74	1080.85	1641.32	1719.82	1886.67	1996.94	1396.48	1560.27	1850.02	1965.42	1883.49	1339.69	1769.67		1.57418	1.12758	1.72797	1.34526	1.09676	1.58431	1.56815	1.29787		0.0774906	0.222509	0.116062	0.126946	0.287059	0.0943994	0.0623314	0.163506
2.20_134.9872m/z	PDc	thiophene-2-carbaldehyde			206.659	456.987	578.434	182.441	102.925	246.913	228.392	160.516	467.781	90.0677	86.0902	304.537	360.568	397.799	328.882	264.593	62.3982	232.115	153.532	92.6578	197.994	0	435.893	521.1	112.753	271.496	427.368		1.57037	0.821784	1.06371	1.34858	1.32476	1.14206	0.873385	1.32664		0.0793224	0.666827	0.422015	0.124963	0.113444	0.370108	0.651525	0.145406
17.19_698.3524m/z	PDc	3-[5-cyano-1-(4-fluorophenyl)-1,3-dihydro-2-benzofuran-1-yl]-N,N-dimethylpropanamine oxide			14654.9	30100.7	30393.9	23406.5	19326	23476.4	10814.4	25702.5	17632.8	18984.9	23376.1	28552.8	10379.3	9371.67	13889.1	13994.3	17228.5	20146.4	15911.7	6599.45	11743.3	16534.9	21237.8	21664.1	14812.5	24797.5	18855.7		1.55813	1.33902	0.977995	0.793867	0.849052	1.10475	1.07558	1.21416		0.080387	0.0617159	0.35817	0.822274	0.608881	0.403037	0.391099	0.222508
15.33_330.1318m/z	PDc	3-[(3,5-dihydroxy-3-methylpentanoyl)oxy]-4-(trimethylazaniumyl)butanoate			1307.72	1647.42	868.659	1898.42	1442.92	1443.79	1526.71	1558.42	2480.44	2721.75	2383.87	1532.13	2259.12	1944.3	1351.86	2876.05	1440.05	1517.14	509.632	933.888	547.182	3183.96	1956.04	1749.18	2427.08	1078.43	2380.88		1.56859	1.17879	1.42819	1.41424	1.07979	1.31678	1.45677	1.16046		0.0808868	0.173171	0.206545	0.089084	0.303604	0.23813	0.111172	0.265592
13.69_332.3166m/z	PDc	D-erythro-N-stearoylsphingosine			2832.93	2325.19	2451.45	4118.62	3300.22	4929.24	4883.93	4035.39	1885.79	2527.59	4319.27	3131.32	4742	2887.43	5310.88	3487.23	4842.71	4041.53	3392.21	4052.49	2829.07	3578.81	2333.74	4109.03	3823.84	1824.66	2818.98		1.50303	1.28218	1.05158	1.20794	1.50455	0.882465	1.28223	1.62704		0.0823759	0.0762049	0.304545	0.223073	0.033066	0.656917	0.21612	0.0197533
13.30_222.1989n	PDc	Patchouli alcohol			7808.42	4260.99	4461.47	6680	3358.23	6803.87	3055.31	3602.12	4668.82	3965.39	3710.18	3188.1	4266.72	9614.32	22670.7	3078.54	3297.28	3111.09	3103.06	2888.58	0	4147.47	3285.92	4318.49	3888.42	3702.64	3779.13		1.53388	1.0337	1.4134	1.26091	0.743819	1.36131	1.23207	1.38633		0.0825661	0.298175	0.235678	0.182598	0.951762	0.209594	0.253059	0.111293
19.44_166.0479m/z	PDc	(2R,3S,4R)-2,3,4,5-tetrahydroxypentanoate			1155.09	1307.12	1540.81	782.481	1413.69	1006.86	923.608	809.558	874.517	1322.93	1123.97	1587.04	459.206	429.894	1129.72	1133.84	420.886	1436.2	1099.55	1103.63	956.982	917.859	1534.4	1770.66	868.832	957.152	1560.76		1.55129	1.34846	1.96234	0.772368	1.09912	1.0568	0.803767	1.06569		0.0828457	0.0601815	0.0164359	0.955824	0.284801	0.448361	0.804963	0.352842
18.26_834.3276m/z	PDc	3-ethyl 5-methyl 2-[(2-aminoethoxy)methyl]-4-(2-chlorophenyl)-6-methyl-1,4-dihydropyridine-3,5-dicarboxylate			19633	26645.3	6927.46	8716.82	12213.8	7582.21	22532.8	34336.8	14415.7	41629.8	33187.8	39658.9	8764.22	7171.05	13001.7	19776.5	4934.69	28958.7	31505	28193.8	40758.1	23880.9	51263	37664.2	22060	45565	20451.3		1.49489	1.09402	1.07298	1.55764	1.15095	1.21878	1.4547	0.745601		0.0841482	0.250656	0.501662	0.031755	0.237868	0.307976	0.112211	0.987208
0.64_146.0440m/z	PDc	3H-indazol-3-one			288.648	0	649.452	0	0	0	199.262	503.08	673.188	0	675.206	0	706.957	833.355	450.559	0	736.601	635.407	590.986	915.477	901.296	464.21	580.061	403.451	0	706.785	619.644		1.53353	1.16804	0.931225	0.806012	1.23548	0.867944	1.03604	0.839957		0.0855673	0.184377	0.56613	0.779897	0.171347	0.679663	0.432569	0.652153
19.40_184.0585m/z	PDc	2-hydroxy-3-[(1r,4r)-4-(4-chlorophenyl)cyclohexyl]-1,4-dihydronaphthalene-1,4-dione			626.765	1108.61	857.315	514.176	773.259	1080.51	586.588	839.352	1028.82	1353.81	1795.71	655.781	811.237	762.453	230.739	823.038	208.033	1109.63	304.804	700.157	245.06	514.485	1015.44	988.735	862.032	727.219	484.274		1.55281	1.03322	0.258361	1.09606	0.788127	1.12462	0.777623	0.845401		0.0881454	0.321062	0.819878	0.324149	0.74488	0.385264	0.913785	0.642075
15.98_477.1744m/z	PDc	2-hydroxy-5-{2-[(2-hydroxy-3-{4-[1-methyl-4-(trifluoromethyl)-1H-imidazol-2-yl]phenoxy}propyl)amino]ethoxy}benzamide			7723.95	21772.9	23101.1	0	0	0	3969.31	7207.78	17581.9	29357.7	29035.8	14690.8	0	0	0	0	0	0	5817.49	9026.07	3130.61	11761.4	25413.6	18430.9	4491.65	11419.8	18320.4		1.5478	1.4381	1.16069	1.04518	1.53753	1.12084	0.783336	1.61125		0.0909284	0.0235007	0.282695	0.378258	0.0235007	0.388596	0.881328	0.0235007
14.33_383.0820m/z	PDc	methyl N-{6-[(4-fluorobenzenesulfonyl)oxy]-1H-1,3-benzodiazol-2-yl}carbamate			1594.36	497.945	778.835	5634.8	2237.62	3352.93	1554.74	3354.93	566.235	1950.76	0	1276.71	6389.42	4039.89	3765.14	441.679	4354.79	867.777	3160.38	4533.89	1460.6	1484.89	1736.54	713.784	4382.79	931.899	1379.45		1.47831	1.46216	0.906047	0.784026	1.43809	1.19899	0.998667	0.931729		0.0916133	0.0135237	0.379693	0.86589	0.0572234	0.323338	0.474951	0.508019
17.81_560.5027m/z	PDc	N-Palmitoyl-D-sphingosine			5916.94	8607.71	0	164956	161185	300563	9804.38	6116.51	1329.56	6220.48	1939.09	0	84109.6	204902	133111	126684	194837	95063.5	7977.64	17429.3	13996.5	1861.66	1302.98	0	3067.36	3146.02	3009.34		1.54407	1.42276	0.864027	0.924181	1.59169	0.983869	1.27786	1.67388		0.0917288	0.0180956	0.809733	0.535906	0.0112957	0.525278	0.219212	0.010532
16.46_399.2513m/z	PDc	.alpha.-Ethyltryptamine			6979.28	8959.86	13395.2	12720.4	12200.8	13617.9	7397.19	5997.41	10521.1	11918.1	12163.3	10429.1	9272.7	14319.4	14066	14494.1	15381.3	17353.7	7262.96	1232.15	3746.61	7115.53	9456.07	8801.34	6279.3	4725.1	7844.27		1.54594	1.01235	1.15128	1.00035	1.21132	1.42633	0.940175	1.53711		0.0917966	0.330743	0.479855	0.431145	0.189161	0.171309	0.549138	0.0453513
19.28_136.1221m/z	PDc	6-propyltridecane			250.267	337.666	607.699	126.074	192.455	499.752	316.282	173.435	351.061	591.845	207.358	551.483	0	303.447	158.248	538.503	201.847	652.819	182.855	0	191.048	302.673	169.538	227.682	315.667	340.399	182.433		1.54395	1.18996	1.27397	0.810355	0.937286	1.14105	1.27438	0.805977		0.0923643	0.15264	0.38196	0.76656	0.469366	0.370972	0.221686	0.72269
12.47_290.2696m/z	PDc	2S-Amino-4E-pentadecene-1,3R-diol			2219.11	2252.39	2019.85	2627.67	1726.38	3071.1	2853.32	3034.64	1466.68	1624.54	1631.92	677.053	3256.76	1845.41	2707.08	914.83	2866.89	1378	2521.62	3893.99	2847.8	1981.46	1213.26	1307.69	1324.51	1310.09	2114.28		1.52235	0.818818	0.667838	1.48125	0.928043	1.56491	1.57857	0.940764		0.0927926	0.351652	0.596117	0.0587237	0.482209	0.102634	0.0584713	0.495978
5.40_291.1419m/z	PDc	2-Amino-2-[2-(4-octylphenyl)ethyl]-1,3-propanediol-N-biotinoyl-1,5-diampentane			780.98	257.97	306.965	4638.38	809.917	1691.87	436.12	0	0	0	0	0	4726.57	935.795	4366.39	191.373	2132.24	0	178.492	0	0	190.27	0	0	406.855	0	0		1.53685	1.25493	1.43835	1.49145	1.23184	1.34623	1.48602	0.832575		0.0928899	0.0765428	0.242331	0.0546502	0.173972	0.219046	0.0969996	0.666274
0.54_558.2631m/z	PDc	1-(Hexopyranosyloxy)-7-(((2E)-8-hydroxy-2,6-dimethyloct-2-enoyl)oxy)-7-methyl-1,4a,5,6,7,7a-hexahydrocyclopenta[c]pyran-4-carboxylic acid			10111.8	4084.7	7684.99	1768.88	3349.14	1219.86	9754.38	6449.81	14905.2	1880.62	1411.33	1225.08	2214.54	14247.6	1708.17	1997.29	2663.38	0	12753.9	17065.3	32144.8	4624.51	17259.2	9536.69	1469.21	11463	5839.99		1.52645	0.545558	0.896592	1.56241	1.4567	0.817318	0.995587	1.55119		0.0949227	0.795077	0.365962	0.0303403	0.0498034	0.774492	0.4786	0.0406627
0.61_120.0034m/z	PDc	Glycine			7089.87	21074.8	16713.3	11432.3	35923.8	6313.88	35434.2	8818.91	26629.2	34364.6	22010.1	9495.35	8727.66	8218.1	19611.2	27125.4	4027.16	13904.8	5031.42	5666.03	7024.88	14911.3	14869.2	13941.4	3008.3	3442.43	22807.7		1.5143	0.841515	1.05052	0.988718	0.775014	0.973378	0.775397	0.745496		0.0958952	0.643855	0.382894	0.445798	0.784622	0.537315	0.930372	0.994295
18.93_154.0841m/z	PDc	D-Valine, methyl ester			53027.9	73312.4	57870.4	55992.8	73317.8	70133.6	65167	62255.3	87249.3	73997.3	81539.3	114859	54583.5	61734.2	71984.4	71342.4	65219.6	79225.4	74509.3	75631.4	73927.3	75270.3	85957.3	99026.1	70488.6	80497.7	97975.1		1.50666	0.771474	1.15814	1.3768	0.873874	1.57264	1.59956	1.21122		0.0963516	0.871827	0.366658	0.108791	0.565146	0.0993154	0.0510633	0.224758
12.14_447.2939m/z	PDc	[1,4'-bipiperidine]-1'-carboxylic acid			16783.4	14962.4	19848.3	11549.5	16399	12948.2	12053.4	11954.7	14495.5	14453.3	17787.6	16735.5	13598.8	16140.3	14155.8	13901.2	13306.2	12702.7	11463.7	12978.8	853.177	12576.1	16430.2	15652.4	13900	16615	17654		1.46228	1.15604	1.85735	0.863321	1.26123	0.951885	1.19899	1.50576		0.0976873	0.188509	0.0573182	0.640946	0.153384	0.562911	0.279226	0.0566902
16.30_200.0898m/z	PDc	Ala-His-Lys			885.145	1075.13	714.264	1040.31	939.053	627.758	586.4	416.186	618.857	671.07	418.491	997.081	756.162	218.637	554.26	993.962	763.3	1205.27	778.458	466.662	247.166	509.735	404.255	607.97	609.171	344.029	1258.07		1.52372	1.20909	1.72032	1.04656	0.749803	0.90539	1.6597	0.874974		0.101576	0.112425	0.0448196	0.376715	0.896421	0.623541	0.0325786	0.591423
19.30_137.0576m/z	PDc	3-oxopropyl			26032.3	25926.4	32146	21551.1	25416.7	24969.1	20960.8	22959.4	27944.3	27544.9	31607.9	26496.4	18613.7	22764.3	20105.7	25082.1	23839.5	29431.9	25266	20647.9	22753	26157.2	28299	33878.7	20929.9	23431.8	30073.5		1.51793	1.40751	1.42906	0.786959	1.24433	1.10939	0.862268	0.929038		0.103724	0.0342365	0.235117	0.851563	0.165054	0.398832	0.671426	0.511663
1.19_188.0235m/z	PDc	4-Chloro-2,6-bis(hydroxymethyl)phenol			7187.11	4226.58	7700.81	11883.7	6093.7	10356.5	8899.09	9249.87	6873.09	4963.24	3090.6	1973.92	10447.4	5384.35	12938	3424.04	7695.41	4043.5	7527.4	13054.7	10656.2	9646.52	5802.25	5150.76	3386.34	6920.64	3774.14		1.47399	1.02071	1.14586	1.40283	1.18837	1.17582	0.807557	0.948597		0.104632	0.262845	0.207728	0.0948791	0.206958	0.341894	0.793813	0.485764
16.79_297.0465m/z	PDc	Phosphonic acid, P-(3,3-difluoro-2-oxoheptyl)-, dimethyl ester			0	0	658.325	1015.73	505.089	2238.43	1243.52	1853.77	942.692	2442.93	577.196	466.429	875.929	585.325	998.535	564.008	902.099	426.573	2000.13	1412.03	430.248	1008.16	0	1113.64	1379.45	444.16	0		1.48256	1.28753	1.83275	1.19148	1.28425	1.05738	1.16543	1.25852		0.104806	0.0752305	0.0312518	0.236569	0.138197	0.447792	0.307314	0.190042
16.60_297.1678m/z	PDc	3-hydroxytetradecanedioic acid			2255.15	4731.57	4320.72	5005.23	3217.6	5023.13	1402.07	3149.44	2722.89	1814.6	3608.51	1185.99	3703.34	2712.4	1973.67	3067.16	2836.86	4981.13	1963.77	0	2570.08	2358.34	5219.39	3527.86	1188.75	2605.31	4368.97		1.45309	0.955145	1.18081	1.22188	0.887571	1.075	0.772934	0.75388		0.107124	0.34793	0.221581	0.211995	0.542757	0.430728	0.955373	0.897326
12.34_303.1573m/z	PDc	4,4-Dimethyl-1,3-cyclohexanedione			42524.1	56688.6	68949.3	39649.8	45776.8	46814	43676.7	42402.5	52544.5	43895.7	55600.8	53755.5	34100.4	40125.7	38155.7	48403.9	41323.4	51721.8	43091.6	39155.2	37380.5	48534.7	51109.6	52090.9	47364.2	58810.3	60088.9		1.51137	1.31764	1.3076	0.891961	1.18864	0.769132	0.964691	1.0786		0.107346	0.076641	0.299863	0.588253	0.206745	0.945124	0.516699	0.34003
18.12_158.9614m/z	PDc	6-Iodo-4(1H)-quinazolinone			1817.35	1965.34	2313.33	921.072	1717.37	2496.77	1055.13	1821.6	2351.47	2062.78	1171.23	599.989	371.553	361.444	2225.29	871.568	627.784	3357.5	2983.35	2136.47	3264.23	1824.01	754.574	1661.18	675.612	2452.76	1631.05		1.4768	1.17786	0.859585	1.2796	0.889574	1.054	1.36138	0.833343		0.107921	0.175843	0.513547	0.169358	0.539573	0.451124	0.164121	0.66478
12.40_162.0998m/z	PDc	DL-5-Hydroxylysine			327.238	272.655	421.318	235.763	98.0306	150.883	73.4258	208.878	124.877	280.422	124.031	238.876	187.342	213.875	277.24	276.091	254.107	143.448	227.854	212.914	282.894	362.492	408.198	144.53	133.621	237.369	184.015		1.50415	1.29837	1.95012	1.35765	1.48659	1.7344	0.837203	1.36225		0.109527	0.0883976	0.0251692	0.119646	0.0389539	0.0421297	0.721102	0.124505
19.26_184.0585m/z	PDc	2-hydroxy-3-[(1r,4r)-4-(4-chlorophenyl)cyclohexyl]-1,4-dihydronaphthalene-1,4-dione			639.615	598.653	435.879	510.971	787.024	285.568	758.802	1107.97	1355.99	1056.23	649.508	733.535	621.658	0	574.045	1434.92	531.306	559.231	1067.52	618.355	870.105	1323.02	1375.08	1163.03	544.391	969.659	980.933		1.4758	0.776407	1.79747	1.32429	0.75659	1.45541	1.85034	1.01878		0.110966	0.488378	0.0485791	0.139801	0.857563	0.155454	0.00121619	0.402181
14.88_533.2814m/z	PDc	(Methylenecyclopropyl)acetyl-L-carnitine			9681.32	13999.9	17754.7	12342.9	11537.6	11278.7	12319.1	12148.1	11412.4	12937.7	11704.2	17114.6	8846.52	8320.65	11961.9	13316.6	13601.5	11884.5	9188.99	8955.39	0	14482.7	11626.4	17360.9	11910.4	9449.06	16289.7		1.47149	1.14383	1.09917	0.771521	0.971539	0.854395	0.797692	0.801927		0.111883	0.189007	0.474528	0.971874	0.424404	0.702295	0.824248	0.732262
0.62_614.5584m/z	PDc	3,7,11,15,19,23,27,31,35-nonamethylhexatriaconta-2,6,10,14,18,22,26,30,34-nonaen-1-ol			0	0	0	0	0	0	0	0	0	0	0	0	0	0	0	0	7339.13	0	6126.55	1475.93	1631.45	0	0	0	2765.1	4984.66	0		1.49946	0	0	0	0	1.47025	0	1.04513		0.113703	#DIV/0!	#DIV/0!	#DIV/0!	#DIV/0!	0.147664	#DIV/0!	0.373901
11.42_319.1521m/z	PDc	3-(2-{[3-(2-carboxyethyl)-5-[(4-ethyl-3-methyl-5-oxo-2,5-dihydro-1H-pyrrol-2-yl)methyl]-4-methyl-1H-pyrrol-2-yl]methyl}-5-[(3-ethyl-4-methyl-5-oxo-2,5-dihydro-1H-pyrrol-2-yl)methyl]-4-methyl-1H-pyrrol-3-yl)propanoic acid			2549.5	3409.37	4463.34	2333.85	2888.98	1796.55	2424.55	3146.29	1941.62	2375.18	3706.7	3620.19	2268.03	2958.24	2532.07	3071.6	3221.79	2906.88	2709.46	2161.26	1942.02	2275.5	2201.21	3295.02	2467.64	2600.41	2910.71		1.49328	1.14472	1.3867	0.816368	1.26692	1.33626	1.23671	0.931814		0.114821	0.206035	0.212678	0.749232	0.149558	0.225413	0.249507	0.507904
15.23_951.3706m/z	PDc	2-(4-methoxyphenyl)-3-{4-[2-(piperidin-1-yl)ethoxy]phenoxy}-1-benzothiophen-6-ol			4918.41	3814.05	9159.65	14513.5	19681.5	9394.42	11413.6	11662.7	15332.8	6292.86	11769.2	17971.9	10341	6808.38	8458.61	11405.9	5384.95	20492.4	10022.5	8032.45	13361.1	6923.94	5309.4	11003.9	6256.95	9393.89	2239.03		1.49279	0.987227	1.88727	1.26202	1.42041	0.766046	0.98554	1.19212		0.115877	0.251953	0.0295544	0.181798	0.0647445	0.999787	0.490682	0.239672
10.74_261.1467m/z	PDc	3-Hydroxystanozolol glucuronide			3069.74	3551.94	0	3992.15	4581.8	4500.31	4096.9	3494.39	5118.11	4383.27	3815.45	4109.72	4226.37	3292.3	3776.73	3662.03	4703.74	4955.4	4593.57	4014.81	4846.51	3903.69	4790.93	4244.91	3684.1	3794.86	5027.07		1.45267	1.10465	1.58697	1.28287	1.29866	1.41903	1.40444	1.34994		0.116209	0.245112	0.168589	0.167094	0.12911	0.175413	0.138931	0.131542
0.66_386.1243m/z	PDc	2-methanesulfonyl-10-[2-(1-methylpiperidin-2-yl)ethyl]-10H-phenothiazine			0	0	0	0	0	0	0	0	0	0	0	0	0	2193.54	0	0	0	0	0	1271.54	1338.21	0	0	0	0	0	0		1.49425	0.830376	0	0	0	0	0	0		0.116376	0.373901	#DIV/0!	#DIV/0!	#DIV/0!	#DIV/0!	#DIV/0!	#DIV/0!
17.65_155.0794m/z	PDc	1,3,5-Triazinane-2,4,6-trione trihydrazone			141.895	457.513	458.907	187.055	275.706	387.422	515.855	0	477.334	427.599	510.896	223.988	122.612	374.422	0	213.406	327.823	0	166.566	173.942	0	779.914	221.922	190.055	184.423	353.77	379.415		1.49315	1.05462	0.41009	0.796991	0.856593	0.844432	0.79091	1.12837		0.116396	0.287221	0.917384	0.810487	0.59511	0.719996	0.848566	0.293444
16.22_577.1278m/z	PDc	Orotidine			962.816	1031.47	0	0	0	18.0097	2330.17	0	0	21.9522	0	1381.63	2251.6	0	706.519	901.672	0	1505.67	0	0	0	0	0	963.416	0	0	0		1.47279	0.647615	0.541233	0.817829	1.31521	1.5337	0.978877	0.77275		0.116588	0.687955	0.900998	0.745195	0.11906	0.116588	0.498853	0.814587
1.41_175.9952m/z	PDc	3-(nitrooxy)propane-1,2-diol			6048.08	5170.02	5480.77	5491.11	4574.15	3453.25	7075.59	7972.85	5533.26	4995.89	5391.07	316.641	6064.77	8920.72	5558.47	876.695	8198.8	494.119	6181.36	10050	13913.7	6834.6	9852.28	3847.72	9227.98	15160.6	7929.75		1.48309	0.930896	1.33714	1.12856	1.23112	1.61827	0.973103	1.02161		0.116809	0.300109	0.162645	0.292432	0.174493	0.0807979	0.50604	0.399072
17.87_558.7324m/z	PDc	{[(2R,3S,4R,5R)-5-(4-amino-2-oxo-1,2-dihydropyrimidin-1-yl)-3,4-dihydroxyoxolan-2-yl]methoxy}({hydroxy[(2R)-3-[(9Z,11Z)-octadeca-9,11-dienoyloxy]-2-{[(5R,6R,7Z,9Z,11E,13E,15S,17Z)-5,6,15-trihydroxyicosa-7,9,11,13,17-pentaenoyl]oxy}propoxy]phosphoryl}oxy)phosphinic acid			0	0	0	73276.4	51918	116025	0	0	0	1334.98	0	0	71239.5	85211.9	79249.9	43538.6	108571	38178.9	0	1321.99	1151.6	0	0	0	0	0	0		1.48973	1.58673	0	1.04908	1.58286	0	0	1.52768		0.118	4.154e-05	#DIV/0!	0.373901	0.0129869	#DIV/0!	#DIV/0!	0.0486295
17.08_610.2398m/z	PDc	[3-(octanoyloxy)-2-oxopropoxy]phosphonic acid			0	1128.87	0	1917.59	1365.27	1937.59	2520.91	0	1552.87	1245.63	0	2140.37	1175.55	3760.65	3162.64	1767.05	1134.52	0	1135.25	1152.45	1084.96	1540.69	0	3218.79	1707.96	1588.26	0		1.44939	1.30669	1.19653	1.06317	1.50941	1.17872	1.18114	1.01381		0.118154	0.0552848	0.299911	0.358464	0.0315553	0.339534	0.293965	0.407696
16.36_367.2463m/z	PDc	4'-Ethenyl-2'-hydroxy-1,4',4a-trimethyl-5-oxospiro[2,3,4,7,8,8a-hexahydronaphthalene-6,1'-cyclopentane]-1-carboxylic acid			10550	17708.7	19576.2	108418	45575.1	42796.5	17954.1	15068.4	16330.1	18671	18546.1	20984.9	154698	190941	132352	55234.6	35029.1	71619.8	12070.3	9340.84	9117.07	18381.3	16170	16314.3	13668.9	12709.8	12922.6		1.48896	1.55865	0.793069	1.12701	1.38118	1.1517	0.828599	1.60363		0.118474	0.00115472	0.868859	0.293895	0.083075	0.361906	0.740197	0.0254217
12.38_215.1048m/z	PDc	Fenfluramine			572.613	314.879	663.93	209.575	459.133	336.753	105.156	397.326	204.197	140.469	495.761	0	324.858	114.095	426.726	309.169	386.793	210.027	353.82	268.213	289.348	569.847	0	480.085	532.915	527.572	167.786		1.45179	1.14256	1.69619	1.28329	1.16622	0.973556	1.01018	1.33869		0.118511	0.176087	0.105719	0.166806	0.224961	0.537108	0.461532	0.13815
0.61_917.7893m/z	PDc	(2R)-1-(octadecyloxy)-3-(tetradecanoyloxy)propan-2-yl (13Z,16Z)-docosa-13,16-dienoate			0	593.387	86.9822	13080.8	0	42204.9	1823.45	13793.3	0	1284.74	1120.25	1728.06	640.943	923.759	24574.7	0	49319.9	0	0	32352.9	32298.9	907.369	150.312	485.287	1961.82	577.369	1251.5		1.48909	1.01951	1.07931	1.64273	1.17429	1.62513	1.09415	1.03944		0.118984	0.345008	0.314278	0.0113295	0.218307	0.0781789	0.372666	0.379892
1.34_165.5353m/z	PDc	17-chloro-4-methyl-13-oxa-4-azatetracyclo[12.4.0.0^{2,6}.0^{7,12}]octadeca-1(14),7,9,11,15,17-hexaene			1443.04	137.416	359.333	2004.22	623.542	1311.98	2308.76	2112.97	506.748	982.335	275.513	0	3295.41	1652.44	3362.56	154.214	1887.99	0	906.122	3193.67	2522.38	1286.22	382.382	0	1499.89	2480.77	642.836		1.47302	1.38675	1.19202	0.848256	1.07846	1.29789	0.783913	0.74646		0.119273	0.0369337	0.227202	0.671909	0.30493	0.250828	0.878527	0.964815
12.40_451.1009m/z	PDc	3-(3-{[1,1'-biphenyl]-4-yl}-2-[(phosphonomethyl)amino]propanamido)propanoic acid			593.554	0	724.691	0	0	712.795	0	0	1121.16	0	0	0	1409.02	0	1208.88	0	0	0	0	0	0	0	0	544.475	443.355	0	0		1.43856	0.766568	0.523176	1.35697	0.871477	1.18202	1.04739	1.37024		0.120038	0.429482	0.887314	0.120038	0.569181	0.336864	0.420335	0.120038
0.54_892.8220m/z	PDc	G2-2AA			0	0	0	3171.02	0	3159.18	0	0	0	0	0	0	2880.72	8537.37	4994.96	0	0	2685.32	0	6716.25	8215.99	6853.09	0	0	2413.86	0	0		1.48554	1.37611	0	0	1.32018	1.13765	1.09288	1.04513		0.120113	0.0295056	#DIV/0!	#DIV/0!	0.116118	0.373901	0.373901	0.373901
15.92_469.0823m/z	PDc	2-{4-chloro-3-[(4-ethoxyphenyl)methyl]phenyl}-6-(methylsulfanyl)oxane-3,4,5-triol			11984.3	9475	8293.35	63032.9	20544.9	79234.4	13857.5	18720.8	9691.73	13123.2	6969.78	14869	65428.7	38002.5	36100.7	23291.6	44080	22206	16852.2	26883.4	12274.9	14631.2	3739.48	7678.58	18172.5	7619.68	8807.83		1.42559	1.43216	1.287	0.918079	1.42053	0.874512	0.832087	1.52287		0.120545	0.0185092	0.213987	0.545363	0.0646883	0.6692	0.732299	0.0503484
13.08_384.1601m/z	PDc				4275.6	6143.19	9044.12	4848.52	7050.57	3762.15	4681.79	4958.06	5024.08	6774.72	7600.61	3997.33	3452.06	5229.45	6116.46	4142.88	4859.96	4567.72	4041.92	3741.65	3452.62	6862.02	6645.54	5718.1	4592.57	4128.06	6612.64		1.47939	0.990737	1.34568	0.787988	0.918832	1.07197	0.772696	1.19922		0.121277	0.384314	0.314292	0.846851	0.495343	0.433625	0.958576	0.234067
19.47_179.0005m/z	PDc	N-(4-Chloro-2-nitrophenyl)acetamide			30220.3	31021.1	31329.3	28769.8	24869.5	20639.4	16108.9	28285.2	33547.6	35904.1	32181.2	32436.6	20658.3	27978.7	16032.1	28058.3	21166	29404.1	30695.6	19623.8	22882.8	37023.8	32846.8	28943.8	25247.9	23166.6	31822.7		1.47628	1.33534	0.895433	1.39229	1.42706	1.38871	1.04121	1.32705		0.122192	0.0562576	0.399389	0.100401	0.0618595	0.192979	0.426965	0.145159
16.52_268.1528m/z	PDc	N-(8-Quinolinyl)cyclohexanecarboxamide			19508.5	30425.5	32868	862.244	0	1502.43	27278.7	22657.6	28778.7	21550.5	34455.3	26514.9	327.881	0	259.745	1580.38	0	0	22066.7	12414.9	19018.4	26575	28786.9	26864.3	17262	21222	28254		1.46376	1.54224	0.767747	0.771061	1.65176	1.15091	0.772245	1.73467		0.122369	0.00262457	0.777229	0.987365	0.00290317	0.362571	0.965447	0.00282735
2.93_173.0258m/z	PDc	N-(3-Cyano-4,5,6,7-tetrahydrobenzo[b]thiophen-2-yl)-2-fluorobenzamide			212.754	279.136	0	439.391	334.082	188.954	97.9619	130.203	0	0	0	600.888	0	169.947	0	0	0	235.974	0	0	0	0	225.067	0	0	0	0		1.45048	0.901275	1.20426	0.782257	1.15888	1.51933	0.999135	0.937593		0.12331	0.349904	0.397357	0.875308	0.231115	0.12331	0.474399	0.500172
17.73_544.2430m/z	PDc	Methyl (4aR,4bR,5R,6R,10aR,12aS)-5,6-diacetyloxy-2,4b,7,7,10a,12a-hexamethyl-12-methylidene-1,4,8-trioxo-4a,5,6,6a,9,10,10b,11-octahydronaphtho[1,2-h]isochromene-2-carboxylate			0	0	0	23616.9	18776.7	40567.7	0	0	0	0	0	0	26314.6	21770.3	21085.8	9722.94	39167	15492.1	0	1280.46	956.089	0	0	0	0	0	0		1.47381	1.57966	0	0	1.57856	0	0	1.45926		0.124415	0.000148819	#DIV/0!	#DIV/0!	0.0138523	#DIV/0!	#DIV/0!	0.0758006
0.61_577.8493m/z	PDc	{[hydroxy({[hydroxy({[3-hydroxy-5-(5-iodo-2,4-dioxo-1,2,3,4-tetrahydropyrimidin-1-yl)oxolan-2-yl]methoxy})phosphoryl]oxy})phosphoryl]oxy}phosphonic acid			0	0	0	11072	0	26733.7	1181.99	15931.3	0	0	0	0	0	0	11119.1	0	20157.1	1233.61	0	12702.1	17051.2	0	0	0	0	3088.24	0		1.47513	0.998122	1.04515	0	1.22427	1.13765	0	1.08295		0.124545	0.373901	0.328044	#DIV/0!	0.179494	0.373901	#DIV/0!	0.33578
0.66_423.0649m/z	PDc	Ethyl 4-[2-(2,4-dinitrophenoxy)-1-oxidodiazenyl]-1-piperazinecarboxylate			22922.9	6591.04	12461.3	11133.2	14451.7	9870.04	9954.81	14749.4	11665.4	2634.43	4550.9	4242.9	15309.2	39300.5	9118.95	3547.78	14060.4	5417.61	20657.3	26183.8	43625.6	12008.1	15297.1	8006.57	9335.59	15803	8175.12		1.46953	0.745666	0.683699	1.38956	0.812204	0.910101	0.851214	1.08359		0.126964	0.522907	0.726449	0.101852	0.684336	0.617008	0.692403	0.335164
10.24_156.9532m/z	PDc	2-oxopropanedioic acid			238.707	329.517	0	185.443	702.572	295.366	357.822	177.493	776.506	451.626	231.739	260.391	502.576	135.28	286.754	309.312	361.982	715.157	489.764	371.008	332.972	460.871	671.542	719.847	249.588	303.713	401.385		1.45151	0.866387	1.23004	1.0654	1.05303	1.23163	1.67853	1.29509		0.128372	0.458517	0.28876	0.356065	0.33091	0.298241	0.0276286	0.16531
11.76_293.1096m/z	PDc	9-[2-(4-Morpholinyl)ethyl]-9H-purin-6-ylamine			564.04	571.037	1695.63	673.088	0	670.621	0	595.956	355.379	0	1197.95	367.744	684.187	519.334	195.587	264.316	338.87	681.267	0	183.828	393.241	495.429	1165.27	1185.62	486.299	561.785	715.704		1.46213	1.01848	1.52602	0.977585	1.06285	1.10302	0.771282	1.16195		0.128397	0.301392	0.204754	0.460227	0.320708	0.40461	0.991113	0.264338
0.58_900.1393m/z	PDc	(3Z)-8-({2-[(3-{[(2R)-4-({[({[(2R,3S,4R,5R)-5-(6-amino-9H-purin-9-yl)-4-hydroxy-3-(phosphonooxy)oxolan-2-yl]methoxy}(hydroxy)phosphoryl)oxy](hydroxy)phosphoryl}oxy)-1,2-dihydroxy-3,3-dimethylbutylidene]amino}-1-hydroxypropylidene)amino]ethyl}sulfanyl)-6,8-dioxooct-3-enoic acid			17627.9	23721.5	16245.8	10287	23402.6	10.4467	9222.91	6622.7	14462.6	6562.98	14585.7	21545.2	9347.02	4749.2	13522.2	18410.2	14228.3	13803.8	0	16077.7	11207.4	19911.9	5847.21	18544.7	8541.86	7686.03	18879.7		1.47016	1.38263	1.65479	1.05435	1.05619	1.45843	1.03991	1.18617		0.12849	0.0431492	0.0490556	0.368072	0.327601	0.153855	0.428368	0.244428
16.79_313.0778m/z	PDc	5,6-Dimethyl-2-thiouracil			2332.09	2084.6	3229.05	2310.31	1863.16	4833.42	2550.09	2401.15	2535.74	2651.75	1105.23	1719.97	2189.9	1757.72	1788.16	2306.82	2074.76	2384.56	2085.43	1428.81	1867.53	3973.39	1377.94	1613.58	2829.12	1510.79	0		1.4624	1.14342	0.969064	1.15038	0.818685	1.25288	0.801139	0.968268		0.13059	0.164363	0.887405	0.272266	0.669864	0.282528	0.81307	0.460975
0.62_433.9036m/z	PDc	(2E,4E)-2,5-dichlorohexa-2,4-dienedioate			11779.3	0	11362.9	10294.3	774.875	13193.1	8864.9	10360	0	0	0	0	11750.4	1642.99	8971.91	0	5570.99	0	18538	15031.3	13247.3	805.902	0	0	9477.76	8474.53	2978.09		1.41034	0.643353	0.501399	1.36355	0.744087	0.782292	1.42701	1.18768		0.130698	0.960361	0.808146	0.116245	0.948017	0.873804	0.126576	0.243216
16.89_339.6830m/z	PDc	3,5-bis(3-amino-3-carboxypropyl)-1-(5-amino-5-carboxypentyl)-4-(1,9-diamino-1,9-dicarboxynonan-4-yl)pyridin-1-ium			906.385	1356.41	0	0	0	0	0	773.191	0	0	0	0	0	0	0	0	0	0	0	0	0	0	0	0	0	0	0		1.42846	1.22477	1.14865	1.33754	1.29465	1.50211	1.4177	1.34983		0.131606	0.131606	0.354785	0.131606	0.131606	0.131606	0.131606	0.131606
18.89_120.0563m/z	PDc	5-Amino-1,3-dimethyl-1H-pyrazole-4-carbonitrile			204.482	10.3921	168.531	30.1122	139.017	0	204.708	11.8494	38.0627	208.942	103.879	230.626	259.795	111.203	122.865	397.453	140.283	146.195	0.903827	28.6788	12.7371	80.9589	195.882	0	0	29.2129	123.982		1.40984	0.751744	0.727345	0.951304	1.00532	1.18199	0.853226	1.03143		0.131749	0.654851	0.639551	0.496014	0.383579	0.336892	0.688486	0.388418
18.26_732.3462m/z	PDc	(6aS)-1,2,10-Trimethoxy-6-methyl-6-oxido-5,6,6a,7-tetrahydro-4H-dibenzo[de,g]quinoline-6-ium-9-ol			7374.56	4023.23	8910.15	6842.45	10590.4	2180.82	9080.16	7791.85	19954.5	14301.4	18477.6	9773.1	4068.83	7597.29	10811.3	13327	4962.36	13033.1	16787.1	7523.04	13272.5	9842.27	11178.9	13160	6190.45	10827	13418.4		1.46035	0.766491	1.24293	1.47152	0.744838	1.28798	1.58518	1.11948		0.133144	0.780249	0.252209	0.0627419	0.938715	0.257627	0.0560846	0.301453
0.56_882.1592m/z	PDc	2-{8-[5,7-dihydroxy-3-(3,4,5-trihydroxybenzoyloxy)-3,4-dihydro-2H-1-benzopyran-2-yl]-3,4,6-trihydroxy-5-oxo-5H-benzo[7]annulen-1-yl}-5,7-dihydroxy-3,4-dihydro-2H-1-benzopyran-3-yl 3,4,5-trihydroxybenzoate			7748.9	0	0	4258.37	0	0	4029.54	2913.7	0	0	5481.68	0	11046.5	17956	3234.43	1745.6	8709.38	0	10545.2	4998.96	9746.15	0	0	0	0	4824.29	0		1.45962	1.13917	0.742529	0.793693	0.800129	0.821786	1.09288	0.771258		0.133205	0.176223	0.929425	0.822952	0.713157	0.764703	0.373901	0.819766
16.54_387.0968m/z	PDc	Eszopiclone N-oxide			0	0	0	3697.3	2100.74	4035.99	1025.7	0	1127.09	0	0	1345.73	1821.33	3363.35	3035.14	1896.56	2309.68	792.295	1610.87	0	1039.43	3006.57	864.776	0	2321.41	0	0		1.4306	1.51392	1.54017	1.04908	1.62971	1.13765	1.27363	1.62066		0.134269	0.00427945	0.116998	0.373901	0.00535069	0.373901	0.222223	0.0212278
17.19_124.0589m/z	PDc	methyl 3-(benzoyloxy)-8-(3-hydroxypropyl)-8-azabicyclo[3.2.1]octane-2-carboxylate			242.389	159.108	138.112	469.626	104.26	395.895	0	321.147	529.177	0	137.033	131.145	472.804	0	367.321	0	328.33	334.878	222.431	332.78	545.345	400.763	0	294.055	396.415	382.046	219.176		1.43883	0.680488	0.70559	1.27194	1.0999	1.62277	0.848427	0.79942		0.134765	0.532443	0.545933	0.174721	0.284057	0.0790734	0.697906	0.738355
16.79_656.2274m/z	PDc	3-Hydroxy-N-(2-oxo-2,3-dihydro-1H-benzimidazol-5-yl)-2-naphthamide			9035.87	9919.56	11414.6	8714.18	7128.17	17804.4	11635.6	17528.5	11801	10881.1	5845.44	7405.23	9811.32	12312.9	10203.8	7891.72	11710.8	12010.5	7110.31	9253.71	8713.37	16083.5	6638.32	4626.18	14290	7805.06	7687.84		1.44792	0.830986	1.4255	1.14828	0.781563	0.770245	0.80768	0.778568		0.135825	0.564975	0.161276	0.274166	0.76396	0.935977	0.793462	0.795611
8.32_255.1209m/z	PDc	N.omega.-Propyl-L-arginine			9996.63	9871.3	4514.71	15429.2	10359	14131.3	12309.5	13465.5	11520.2	12753	11911.7	11595.1	13849.8	10279.3	13060.6	11064.2	13319.5	11284.7	12889.7	13683.4	9832.91	12066.8	10648.4	11638.5	11732.3	10140.3	13308.6		1.4556	1.25608	1.77792	1.39734	1.36104	1.46552	1.38913	1.3612		0.136382	0.112641	0.0853779	0.0977362	0.0933732	0.150126	0.147644	0.125097
0.61_441.1019m/z	PDc	Metamifop			0	14225.7	13944.8	0	5457.9	1984.43	4738.38	0	15030.9	11380.9	11443.3	11756.8	0	6392.66	3905.67	6694.24	0	9879.39	0	0	1810.02	14944.5	8492.32	6482.44	0	0	10567.7		1.44129	1.05124	0.665468	0.847857	1.15315	1.13743	0.776956	0.92101		0.13704	0.303572	0.687014	0.672768	0.235982	0.374089	0.918404	0.522692
19.18_738.5062m/z	PDc	(2S)-2-amino-3-({hydroxy[(2R)-2-[(11Z,14Z)-icosa-11,14-dienoyloxy]-3-(pentadecanoyloxy)propoxy]phosphoryl}oxy)propanoic acid			2845.08	17600.4	13526	467422	99692.2	542374	103068	77262	162696	3467.31	2190.83	0	715084	344870	384441	94174.9	431337	60653.5	4070.67	0	4336.48	1518.97	0	0	102083	20716.7	328317		1.40945	1.43487	1.97907	1.38415	1.43421	1.3676	1.54584	1.25126		0.138741	0.0160908	0.0159717	0.104766	0.0588315	0.205719	0.0710034	0.195171
1.38_218.0224m/z	PDc	Imidacloprid-olefin			516.732	3238.91	2977.71	1270.31	2308.61	551.198	1744.85	4690.96	2463.58	2311.25	2197.31	425.282	16.4615	6528.3	1503.33	709.026	5467.78	8.23613	2146.23	9235.42	9809.6	2398.06	6732.77	1428.84	4837.41	8597.33	5169.92		1.4495	0.576077	0.82005	0.884188	0.961606	1.68902	0.956118	0.749519		0.138833	0.848607	0.591726	0.601884	0.437044	0.0557913	0.527799	0.928806
0.54_268.9609m/z	PDc	5-(3-Chloro-1-benzothien-2-yl)-1,3,4-oxadiazole-2-thiol			0	370.612	593.677	1222.69	0	678.501	3681.33	1033.81	0	0	0	0	1123.37	953.464	595.227	253.329	1292.33	0	497.562	1878.13	1007.91	1238.8	597.284	0	0	566.809	0		1.42507	1.3082	1.03015	1.32885	0.935291	0.899106	0.973818	0.827312		0.139842	0.0708227	0.32293	0.13695	0.47211	0.632419	0.505145	0.676697
17.24_184.0585m/z	PDc	2-hydroxy-3-[(1r,4r)-4-(4-chlorophenyl)cyclohexyl]-1,4-dihydronaphthalene-1,4-dione			1455.05	1237.5	1502.48	1960.69	1368.86	1617.25	1430.98	1431.94	434.488	946.474	1971.77	1726.25	366.82	2179.58	1248.8	1329.5	1363.82	3358.13	1359.53	178.03	723.774	1280.24	1312.87	2558.05	0	698.624	1370.61		1.44392	0.373251	0.971931	0.852123	1.12847	1.45757	0.979348	1.01043		0.140199	0.813735	0.431271	0.6637	0.25762	0.154308	0.498271	0.411465
16.36_150.0893m/z	PDc	Azocan-2-one			2610.3	4545.94	6558.27	6252.15	7366.38	5494.79	4024.54	2919.11	4146.87	4360.12	6415.15	5452.14	7623.58	7807.28	5613.3	6638.03	5447.29	7407	2770.92	2174.36	2442.55	3963.48	4459.07	4172.82	4182.33	4116.17	4300.3		1.44668	1.20881	1.10238	0.915085	1.1635	0.823611	0.819621	1.23728		0.141314	0.142099	0.508046	0.550076	0.227235	0.760813	0.761657	0.205245
10.01_148.8919m/z	PDc	aluminium(3+) ion calcium sodium oxosilanebis(olate)			3436.47	3235.06	0	1962.78	4015.3	5005.45	2425.58	4399.71	5081.63	3706.6	4325.55	5416.25	3382.9	3886.29	4256.83	1934.34	3672.67	4933.91	4156.96	3774.57	5419.47	3778.76	5072.45	4954.7	2083.68	3633.92	6827.46		1.39518	1.08655	1.35293	1.32742	1.01587	1.18487	1.44765	1.00915		0.141883	0.229414	0.271397	0.137843	0.371463	0.334569	0.115784	0.41291
4.08_290.0918m/z	PDc	3-[4-(4-Hydroxy-2-quinazolinyl)phenyl]-1,3-oxazolidin-2-one			32053.2	7147.54	11235.6	24322.5	14359.9	19749.1	18215.3	23096.6	13180.1	8958.51	7530.34	3646.45	42930.3	21719.7	30989.8	3690.78	20251.6	5741.46	25594.8	35535.1	35120.6	15693.7	11445.5	6927.46	39490	54315.6	19411.5		1.43258	1.12362	0.548757	1.15421	0.782103	1.41935	0.94824	0.938749		0.142015	0.201068	0.877423	0.268816	0.762334	0.17523	0.538226	0.498639
18.61_978.8226m/z	PDc	Bis(2,2,6,6-tetramethyl-4-piperidyl) sebacate			2693.36	17474.5	0	5474.75	12890.9	15353.4	4108.48	27600.5	62005.3	12209.4	15864.4	33282.5	3664.96	13625.9	11481.5	19089.4	14199.8	27414.7	14015.8	23849.7	16211.5	12353.6	20753.9	30365.3	7773.09	20746.6	40893.1		1.43432	0.748746	1.33914	1.26393	0.911531	1.3575	1.42545	1.38416		0.142161	0.66859	0.237563	0.180422	0.506007	0.211961	0.127414	0.112452
6.28_340.1827m/z	PDc	17-{[(2E)-3-(3,4-dihydroxyphenyl)prop-2-enoyl]oxy}-16-hydroxy-1,2,14,18,18-pentamethyl-8-(prop-1-en-2-yl)pentacyclo[11.8.0.0²,¹⁰.0⁵,⁹.0¹⁴,¹⁹]henicosane-5-carboxylic acid			2133.32	0	0	3850.41	709.199	3048.14	2634.9	1889.15	0	327.317	0	0	2775.32	2358.92	5557.75	0	3263.31	0	891.182	4056.86	4491.68	0	0	0	1776.07	1301.29	0		1.44307	1.31007	0.835507	0.985601	1.20101	0.833444	1.09288	0.781607		0.143082	0.0812551	0.493436	0.449797	0.197044	0.740793	0.373901	0.786346
1.38_112.0139n	PDc	sodium 2-hydroxypropanoate			36427.2	28905.4	32367.4	27586.5	26521.6	21098.7	34238.6	32978.6	25632.8	29773.4	29316.4	14268.2	32105.8	40550.1	24445.8	14757.9	34197.3	11144.5	32328.9	48475.9	52149.6	30908.9	45695.6	22991.5	43500.4	66152.5	42470.7		1.44305	0.679465	0.754779	1.21583	1.4211	1.60321	0.775159	1.28919		0.143218	0.970876	0.664049	0.216769	0.0644414	0.0867029	0.932389	0.169179
19.21_163.9928m/z	PDc	2-aminopropanedioic acid			856.016	583.12	638.619	1446.83	0	161.36	661.289	1382.08	249.835	959.219	772.151	0	750.298	435.716	0	645.853	352.929	428.402	579.053	422.221	552.246	900.415	247.436	221.182	210.182	461.97	202.806		1.44233	1.06392	0.317444	0.825721	0.785111	1.7891	1.091	1.32305		0.143877	0.270965	0.843583	0.724378	0.75347	0.0281567	0.375746	0.147607
5.90_190.0902m/z	PDc	2-Amino-N-cyclohexylethanesulfonamide			3268.27	1201.3	3686.88	2008.51	3605.02	3838.04	796.416	3235.49	3066.7	1064.6	940.349	848.316	2161.44	4793.41	1156.86	456.446	5910.13	1315.06	3608.58	4222.05	5815.71	2041.22	5641.83	3962.9	2716.73	5652.8	4022.75		1.43754	0.688362	0.640456	1.42545	0.815854	1.24932	1.0484	0.748717		0.144663	0.991584	0.764474	0.0835665	0.676109	0.28513	0.419261	0.93625
1.21_260.0085m/z	PDc	7-Chloro-8-methyl-4-hydroxy-3-quinolinecarboxylic acid			8841.16	8155.94	11325.1	17277.4	9986.85	18867.1	14537	13029.9	11786.7	8616.13	6181.97	3908.21	14108.1	10530.4	18715.5	6365.24	13151.9	7496.51	9141.27	19848.7	17984.6	13797.6	9359.8	8130.01	6475.14	9316.1	9000.81		1.43071	1.21923	1.75439	1.34576	1.33087	1.08403	0.878587	0.761207		0.144988	0.121637	0.0421803	0.126646	0.109926	0.422179	0.642569	0.859403
1.41_227.9988m/z	PDc	N,N-dinitroaniline			1335.19	564.79	0	158.2	0	0	342.159	1627.37	232.237	0	206.238	0	375.943	1044.09	446.281	0	465.942	0	696.288	2737.02	3759.55	0	534.118	0	726.478	1938.65	0		1.43187	0.553623	0.682142	1.20654	1.18293	0.83979	1.12288	1.10419		0.146203	0.980928	0.873288	0.224204	0.211303	0.728602	0.34534	0.31554
14.01_256.1676m/z	PDc	potassium dodecanoate			243.698	0	136.574	0	0	0	0	112.228	0	175.554	107.547	209.056	0	0	0	145.206	0	0	0	0	0	0	0	0	0	82.5554	0		1.40018	1.21126	1.25404	0.857917	1.27125	1.28446	1.39081	1.01044		0.146673	0.146673	0.325703	0.651748	0.146673	0.260068	0.146673	0.411456
16.00_371.2200m/z	PDc	[2-(1H-indol-3-yl)ethyl](methyl)amine			4430.21	3499.6	1968.53	6798.44	5958.67	4756.92	2072.16	760.623	1376.27	1497.99	2133.71	3868.28	5000.38	4773.41	5826.33	5933.11	5563.39	5594.2	1480.26	413.456	2727.13	2601.74	3947.41	778.244	1241.24	0	700.627		1.38226	1.32059	1.77016	0.968552	1.44965	1.78205	0.975587	1.5864		0.147337	0.072848	0.0796442	0.472242	0.0525528	0.0298044	0.502936	0.0300412
16.34_631.1212m/z	PDc	2,5-dihydroxy-6,8-dimethoxy-2-methyl-10-{2,5,8-trihydroxy-6-methoxy-2-methyl-4-oxo-2H,3H,4H-naphtho[2,3-b]pyran-7-yl}-2H,3H,4H-naphtho[2,3-b]pyran-4-one			7416.26	9448.96	14670.5	10041.4	12320.3	7414.19	7705.35	7006.55	8182.04	13086.5	6844.81	10232.2	5075.98	8455.92	9496.85	7769.89	6919.23	12479.1	5095.16	4635.92	8510.76	9281.71	9174.65	10514.5	7982.02	6422.19	8019.58		1.43186	1.03247	1.44865	0.781636	0.762318	1.30838	0.838796	0.854022		0.148787	0.326682	0.258233	0.878791	0.831539	0.243733	0.717699	0.62664
9.63_306.9437m/z	PDc	bis(prop-2-en-1-yl)hexasulfane			2619.61	1431.44	0	3699.77	3846.55	2610.49	2623.36	2530.61	1521.99	1770.96	2632.27	1510.69	3735.95	2542.93	2690.09	1940.39	3003.29	1395.5	2766.29	3465.53	2273.09	2037.95	3510.54	2391.91	2862.96	2919.52	2426.39		1.42815	1.24262	1.27158	0.951448	1.39742	1.47054	1.28562	0.984891		0.149134	0.124479	0.354045	0.495811	0.0752124	0.147512	0.213732	0.440901
0.61_569.8624m/z	PDc	2-amino-3-[4-(4-hydroxyphenoxy)-3,5-diiodophenyl]propanoic acid			0	0	4485.48	24773.4	0	29305.9	0	29088.8	1558.16	0	2267.98	5235.5	1701.85	0	17501.8	0	53835.6	0	0	23613.6	24828.8	2856.23	0	0	0	6418.79	0		1.43242	0.946236	0.8863	0.853316	1.26962	0.799948	0.814565	1.00937		0.149189	0.443011	0.413492	0.661205	0.147759	0.817149	0.774598	0.412653
16.06_554.3728m/z	PDc	{4-[(2E)-3,7-dimethyl-5-oxoocta-2,6-dien-1-yl]-2-formyl-3-hydroxy-5-methoxyphenyl}methyl hexadecanoate			37179.1	33384.1	47024.3	40056.5	41766.3	45264.8	39694.4	24754.1	44346.6	43249.1	48551	41046.3	41191.2	59442.7	31726.3	52550.7	37789.7	38602.6	37251.2	18200.3	25425.4	31517.8	42138.9	44949.3	31580.3	34077.6	46101.8		1.43087	0.805568	0.784982	1.0863	0.91126	0.821994	0.772895	0.882572		0.149991	0.616889	0.703766	0.334091	0.506408	0.764257	0.955874	0.579342
17.32_258.0953m/z	PDc	2-(2-Methoxyanilino)nicotinic acid			1.03909e+06	793931	799446	954139	676131	772334	936188	1.11991e+06	1.02845e+06	978023	891499	795699	808303	616835	829966	755869	879082	664284	1.29566e+06	983231	1.02862e+06	1.13137e+06	851475	774661	1.19874e+06	1.11674e+06	914012		1.43054	1.04255	1.28123	0.776166	0.888691	1.43916	0.815072	1.08132		0.150171	0.298802	0.194029	0.915344	0.540975	0.164217	0.773268	0.33737
17.14_163.1233m/z	PDc	1-methyl-1H-pyrrole			664.474	632.832	749.754	528.718	568.686	253.731	921.478	864.96	367.646	862.451	913.382	475.233	562.409	910.396	567.988	678.819	390.371	197.784	584.188	568.247	197.904	166.8	418.726	798.014	294.805	815.681	797.93		1.35737	0.5626	0.151317	0.854611	1.36434	0.804944	1.17183	1.32662		0.150774	0.986971	0.852059	0.658518	0.0916454	0.803976	0.301827	0.145419
17.11_467.1030m/z	PDc	Dodecamethylcyclohexasiloxane			7036.26	9569.5	7258.13	31947.8	7490.73	34553.9	9079.13	27852.5	7644.1	6371.25	6148.03	15313.1	15735.5	19087.8	8720.25	9979.81	19346	6502.25	14543.7	32259.5	11620.3	15576.3	4070.5	10871.9	17553.8	5082.34	6879.76		1.37992	1.2623	1.0302	0.838366	1.30402	0.880253	0.936804	1.05226		0.150971	0.106518	0.351999	0.693867	0.125809	0.660294	0.553774	0.366508
6.04_213.0334m/z	PDc	Fenaminosulf			4572.99	8863.72	16897.2	3628.73	1236.18	3403.48	3503.41	2859.24	2892.02	1614.75	2067.13	151.722	962.246	525.582	1452.91	355.418	1301.66	1341.02	3130.65	4683.84	3115.83	3474.04	1715.29	1677.59	3178.42	3925.29	1816.14		1.41834	1.32852	1.64429	1.44764	1.31847	1.51946	1.4809	1.48261		0.151018	0.0652814	0.124084	0.0731672	0.117129	0.123245	0.0994113	0.0658648
0.72_120.0035m/z	PDc	Glycine			1176.23	0	0	1537.38	0	1412.52	1032.91	2383.42	130.739	0	0	0	2141.32	752.814	1221.92	0	635.108	0	1346.29	1242.07	831.077	0	222.377	0	1522.76	1653.75	699.109		1.40482	1.16543	0.985819	1.04908	0.990531	1.48129	1.00273	0.81321		0.151433	0.158264	0.358831	0.373901	0.401059	0.141992	0.470173	0.706334
3.36_406.1288m/z	PDc	3-(3-{[1,1'-biphenyl]-4-yl}-2-[(phosphonomethyl)amino]propanamido)propanoic acid			18912.5	0	1419.37	14990.5	830.437	5364.1	11969.3	13660.4	5296.04	2120.4	0	0	14102	973.198	11114.3	1221.71	13955.7	1100.94	20434.2	17670.5	15388.2	14461.8	3493.69	3336.15	30642.3	24569.8	5824.79		1.41228	0.777239	0.713175	1.04581	0.742755	1.32655	0.772197	0.760091		0.151888	0.801388	0.620762	0.377554	0.971095	0.231702	0.966266	0.864501
1.32_265.0237m/z	PDc	Cinnabarinic acid			38075	11728.5	13586.9	20112.2	11624.2	11068	22005.6	26196.2	12936.7	12501.3	11407.4	1629.21	29854	35247	16525.9	4508.58	28814.1	3848.01	25398.1	49069.6	67613.2	18513.1	27295.4	8863.07	41163.8	90482.1	23077.3		1.42566	0.835711	0.687812	1.18657	0.924405	1.31985	0.810263	0.937382		0.152646	0.581512	0.939855	0.240679	0.487354	0.2361	0.786198	0.500452
12.40_398.1942m/z	PDc	3-[(10-carboxydecanoyl)oxy]-4-(trimethylazaniumyl)butanoate			835.051	353.899	1399.87	403.169	570.099	640.827	0	326.548	0	781.694	433.905	965.438	279.106	936.373	359.852	479.891	0	857.312	337.75	0	483.172	984.265	0	493.989	344.931	0	581.925		1.42008	0.948974	1.80878	0.8316	1.03127	1.40249	1.04524	1.07243		0.152848	0.408607	0.0787541	0.709808	0.354258	0.184886	0.422636	0.346117
1.34_233.9827m/z	PDc	Benzo[b]thiophene, 6-nitro-, 1,1-dioxide			19605.6	6163.96	7476.67	9604.84	5888.08	4624.54	11596.1	16418.8	6730.89	8178.39	6847.26	204.009	14818	22218.3	9780.05	1228.16	17883.6	263.022	12696.7	30095.2	46110.1	9623.94	15795.1	4806.1	23047.3	42986.2	13697.2		1.42027	0.852034	0.588146	1.13027	1.00075	1.40538	0.788212	0.900081		0.153624	0.46449	0.926807	0.29082	0.388923	0.183215	0.859372	0.552683
18.99_788.6181m/z	PDc	1-Octadecanoyl-2-octadecenoyl-sn-glycero-3-phosphocholine			0	0	0	277213	131326	433075	6689.58	0	0	0	0	0	257539	307525	293725	37334.4	187745	24680.8	0	5907.65	3058.33	0	0	0	0	0	0		1.40448	1.58664	0.936203	0	1.50707	0	0	1.2627		0.154634	4.33055e-05	0.373901	#DIV/0!	0.0322799	#DIV/0!	#DIV/0!	0.187125
15.11_294.2047m/z	PDc	N-Lauroylsarcosine			3400.98	3948.48	4488.8	3527.73	2658.73	2720.29	2771.18	2655.47	2467.81	4183.97	3169.97	5009.06	2003.91	2389.52	3317.68	4204.51	1995.08	3532.3	3315.04	3329.46	1282.91	4999.69	3598.9	4416.88	2923.64	3314.8	2289.38		1.36807	1.36861	1.95048	0.802564	1.38559	1.66554	0.988293	1.03192		0.156674	0.0514796	0.0157385	0.791072	0.0808998	0.0635887	0.487344	0.387895
10.37_268.1525m/z	PDc	5-Methylcytosine			1261.91	1066.44	0	1371.62	2074.81	1061.84	1660.4	1342.59	2824.79	1688.25	1637.88	1903.78	1453.78	410.297	1347.8	1844.81	1600.27	2074.29	1870.15	1348.21	1344.3	1740.24	2301.15	1746.02	1100.7	1147.98	1607.67		1.40578	0.841975	1.58663	1.44762	1.17845	1.23451	1.58377	1.49072		0.157763	0.597015	0.122543	0.0731751	0.214922	0.29608	0.0565909	0.0625722
1.38_195.0067m/z	PDc	1-(Carboxymethyl)-2,2,3,3-tetrafluorocyclobutanecarboxylic acid			1559.73	1540.49	1639.85	2047.26	1877.41	370.152	2764.6	2128.62	706.34	1153.04	510.576	0	1182.14	2102.49	896.333	159.38	1920	0	1367.94	3746.41	4244.44	2407.17	4209.42	706.001	2628.8	4742.01	2794		1.41664	0.700469	0.474038	1.53894	0.772007	1.68756	1.02668	1.21313		0.158013	0.636661	0.662655	0.0376046	0.794783	0.0562612	0.442875	0.223295
0.64_221.0190m/z	PDc	7-Hydroxy-4-methylchromen-2-one			19639.6	29999.8	11022.3	16587.3	11960	12615	19578.2	9261.21	8014.18	11608.4	35068.1	10360.2	15533.2	9786.42	11283.2	7994.08	12767.5	34373.2	42555.8	31824.2	25119.1	17480.7	12979.4	11683	14082.7	10854.3	15275.7		1.40725	1.11312	1.18177	0.777223	1.06764	1.23785	1.12405	0.761079		0.158355	0.235547	0.295343	0.90716	0.31581	0.293588	0.344252	0.859976
8.79_195.0873m/z	PDc	Methyl .alpha.-D-mannopyranoside			87674.4	89344.1	1499.68	114219	80708.2	142469	94005.3	123025	103536	114202	81811	96166.4	143211	108293	116601	94978.3	118531	89623.8	102625	123993	106401	111039	82380.6	115759	123530	84456.6	101412		1.40708	1.26443	1.57084	1.13996	1.20374	1.3234	1.26211	1.18826		0.158426	0.10996	0.192435	0.281788	0.194943	0.233764	0.23055	0.242754
15.84_361.2435m/z	PDc	[(2R)-2-[(4Z,7Z,10Z,13Z,16Z,19Z)-docosa-4,7,10,13,16,19-hexaenoyloxy]-3-(hexadecanoyloxy)propoxy]phosphonic acid			0	1498.92	0	30.3679	36.3115	25.2888	22.9997	3659.9	0	46.3712	40.7665	0	48.2367	50.1763	29.8741	24.3845	74.661	70.0479	1163.82	1692.1	4288.91	5.59237	40.3336	0	4124.78	0	2351.08		1.32841	0.971267	0.689115	1.02639	0.990526	1.27121	1.07926	0.998236		0.158539	0.41227	0.609279	0.399773	0.401066	0.269362	0.387394	0.42532
1.32_310.0875m/z	PDc	4-({[(2R,3S,4S,5R)-2,3,4-trihydroxy-5-(hydroxymethyl)oxolan-2-yl]methyl}amino)butanoic acid			391572	148468	246825	597982	274865	534003	392171	479019	288381	289264	174087	112915	339600	138079	322099	316036	821316	338905	419077	485215	322940	730465	353160	376797	816655	918371	528493		1.32843	0.70616	1.09866	0.972184	1.24588	1.81448	1.32597	1.15634		0.158789	0.966244	0.237682	0.467376	0.163966	0.0226082	0.18646	0.269079
14.83_429.1960m/z	PDc	2-(2-amino-1,3-thiazol-4-yl)-N-(4-{2-[(2-hydroxy-2-phenylethyl)amino]ethyl}phenyl)acetamide			1829.84	3263.54	5638.66	2371.23	2856.86	3914.47	1875.78	1845.54	3853.59	2817.17	3793.88	3490.93	1001.34	3403.84	3449.08	2313.31	2913.9	4525.31	1008.75	2685.86	0	3202.57	4346.05	3418.43	2277.24	3378.7	6182.22		1.36967	0.892993	1.17436	0.784458	0.813335	0.795444	0.773407	0.773225		0.159422	0.523468	0.461758	0.863687	0.681764	0.829857	0.949604	0.812969
0.61_876.8056m/z	PDc	(2S)-3-(hexadecanoyloxy)-2-(octadecanoyloxy)propyl (9Z,12Z)-octadeca-9,12-dienoate			0	0	3723.2	3284.6	0	23863.4	3211.22	7643.22	4117.99	0	0	2781.52	0	0	19277.7	0	34834.7	2461.43	0	17840.8	15716.2	0	3907.33	0	0	0	4450.08		1.41057	0.93338	1.58489	0.787445	1.02554	0.775016	0.771779	1.04145		0.159425	0.472564	0.110522	0.849319	0.360594	0.906348	0.974419	0.377769
15.17_481.3181n	PDc	1-Stearoyl-2-hydroxy-sn-glycero-3-phosphoethanolamine			33615.7	20294.2	23583.9	42868.6	13780.7	49677.7	65096	41065.5	67693.5	3813.27	11628.2	4496.68	104417	42715.1	67459.1	7671.69	43896.7	14258	16603.9	22604.4	7439.7	10049.8	4665.99	0	42854.7	21414.7	44966.4		1.32643	1.26499	1.82999	1.62227	0.94564	1.25319	1.74497	0.79133		0.159453	0.0676511	0.0266331	0.0153095	0.458031	0.282304	0.0133781	0.759012
14.98_501.1087m/z	PDc	1-(4-Chlorophenyl)-3,5-dimethyl-1H-pyrazole-4-carboxylic acid			4713.2	2333.92	5581.77	2378.14	2160.58	2166.68	7362.28	3723.25	7321.04	8690.58	3028.51	0	4622.9	2792.59	6635.4	4367.98	5317.7	2788.46	3344.77	2156.12	0	5428.8	0	2787.89	9262.42	3452.14	3320.57		1.32976	0.750962	1.1016	0.775993	1.32654	0.900132	1.00314	0.746274		0.159912	0.763947	0.28147	0.916765	0.112418	0.630957	0.469702	0.968282
17.27_510.3435m/z	PDc	3-hydroxy-2-(4-{5,9,16-trihydroxy-2,15-dimethyltetracyclo[8.7.0.0^{2,7}.0^{11,15}]heptadecan-14-yl}pentanamido)butanoic acid			6.7429	5.71082	1.04265	16.9759	501459	0	12.585	6.76481	1.16041	6.35142	7.45825	0	87.8294	112759	0.0384085	22.4941	1.23391	4.0663	0	0.00017513	3.0351	5.14159	0.165089	10.0317	9.22931	5.87378	0		1.36664	0.830994	0.882365	0.771472	1.01373	0.781771	0.787286	0.917731		0.160091	0.373451	0.565325	0.973102	0.373891	0.875857	0.863279	0.527269
16.50_390.3582m/z	PDc	Undecanoic acid			10354.7	25385.6	30053.4	0	0	138.306	12022.1	23655.7	26448	9745.68	16910.4	10283.7	186.749	0	0	120.961	0	0	14774.6	1858.63	12340.7	20102.8	27071.2	17097.5	15557.8	21415.9	24643.5		1.39043	1.44506	0.750298	1.22983	1.54657	0.791707	0.774046	1.62103		0.160878	0.0212119	0.876863	0.205811	0.0211597	0.841139	0.942725	0.0211412
7.54_205.0841m/z	PDc	7-Methyl-2-(4-morpholinyl)-9-[1-(phenylamino)ethyl]-4H-pyrido[1,2-a]pyrimidin-4-one			9763.69	11120.4	9679.62	12845.8	11958	14174.2	12788.5	12513.8	11684.2	14131.7	12567.1	12807.1	12964	12280.7	9869.06	12159.1	12221.3	11303.3	13909	14887.7	9926.06	12818.9	11757.9	12598.4	14089	11026.7	11475.6		1.37971	1.12247	1.99348	1.64175	1.5345	1.50195	1.72155	1.56376		0.161837	0.221542	0.0201675	0.0115059	0.0243117	0.131683	0.017828	0.0366897
15.11_531.9755m/z	PDc	({[({[(1S,4R)-4-(2-amino-6-oxo-6,9-dihydro-1H-purin-9-yl)cyclopent-2-en-1-yl]methoxy}(hydroxy)phosphoryl)oxy](hydroxy)phosphoryl}oxy)phosphonic acid			1039.05	2768.91	5324.76	1181.52	3451.58	3307.03	2085.38	0	2012.95	1336.84	2071.49	2107.53	0	1631.62	873.75	2054.41	2380.63	4202.9	620.092	1652.32	0	2162.98	4170.08	2908.55	1549.25	2372.92	5663.17		1.38688	1.18232	1.31282	1.02947	0.77141	0.770226	0.771552	0.751553		0.161844	0.172326	0.302768	0.396183	0.796859	0.936128	0.980214	0.912704
0.61_831.7829m/z	PDc	(2R)-1-(octadecyloxy)-3-(pentadecanoyloxy)propan-2-yl (9Z,12Z)-octadeca-9,12-dienoate			0	0	0	20567.2	0	8996.64	0	27519.8	0	0	0	0	0	0	0	0	14901.3	0	0	4000.83	8309.71	0	0	0	3436.29	18838.5	0		1.3914	0	0.963098	0	1.23295	1.27151	0	1.04513		0.162392	#DIV/0!	0.373901	#DIV/0!	0.173169	0.269151	#DIV/0!	0.373901
1.41_246.9780m/z	PDc	5-(Chloromethyl)-7-oxo-4,7-dihydropyrazolo[1,5-a]pyrimidine-3-carbonitrile			27986.2	15814.6	19384.4	17852.1	17155.3	18410.1	18458.8	20511.3	15447	11849.5	13948.5	6936.56	22411.9	27089.5	20449.1	6666.35	18858.1	6373.34	24016.5	28812.9	36449.5	16613.7	22764	14000.4	18680.1	25225.8	15848.9		1.40702	0.781592	1.05171	1.45125	0.974649	0.801036	0.975334	1.3535		0.164212	0.61278	0.495299	0.0715395	0.420509	0.814205	0.503252	0.129488
8.73_166.0486n	PDc	7-Methylxanthine			118700	123858	1057.83	159916	109286	185972	133656	170114	133012	162684	108133	128066	190559	147991	153873	130399	159072	119827	143235	172359	139046	157801	108258	151462	175517	118033	135804		1.39854	1.24819	1.56546	1.1242	1.19727	1.33192	1.2373	1.17107		0.164909	0.121172	0.199466	0.296567	0.199952	0.228213	0.249059	0.25674
8.79_196.0905m/z	PDc	(2R,3S,4R,5S)-hexane-1,2,3,4,5,6-hexol			2241	1476.23	38.6929	2893.75	1311.18	3343.21	2342.79	4102.44	2130.65	3087.94	1610.78	1631.26	4226.64	2962.67	2451.7	2159.35	3361.69	1582.8	2595.45	4153.34	1796.03	2962.27	2165.92	2688.72	4026.83	1680.12	1578.94		1.38012	1.31331	1.53578	1.0719	1.16066	1.20826	1.43961	1.17848		0.166962	0.0782561	0.148264	0.349127	0.229615	0.316084	0.119931	0.250658
15.96_87.0267m/z	PDc	2-methyl-1,3-thiazolidine			236.03	488.25	494.222	693.169	551	886.665	0	83.167	399.551	402.492	274.736	447.787	811.026	322.029	508.913	277.837	428.913	590.082	203.774	212.388	327.346	500.39	351.365	554.13	288.125	211.907	296.716		1.37167	0.660625	1.33913	0.809193	1.39105	1.39316	0.916863	0.764954		0.167211	0.442884	0.173975	0.770053	0.0782472	0.190347	0.582188	0.843475
0.61_1011.7820m/z	PDc	(2S)-2-[(4Z,7Z,10Z,13Z,16Z)-docosa-4,7,10,13,16-pentaenoyloxy]-3-[(7Z,10Z,13Z,16Z)-docosa-7,10,13,16-tetraenoyloxy]propyl (4Z,7Z,10Z,13Z,16Z,19Z)-docosa-4,7,10,13,16,19-hexaenoate			0	0	7300.85	5061.87	0	30637.4	0	0	0	13562.6	5326.44	0	0	0	13998	0	27839.6	0	0	27264.2	29238	0	0	4643.18	0	0	0		1.40066	0.826954	1.34812	0.984258	1.00127	1.13765	0.814776	0.926672		0.167606	0.693236	0.373901	0.45153	0.388313	0.373901	0.774045	0.514888
15.35_325.1992m/z	PDc	1-[1-(2-amino-3-methylpentanoyl)pyrrolidine-2-carbonyl]pyrrolidine-2-carboxylic acid			1478.38	6006.51	8894.69	6602.62	7380.38	4147.22	1856.04	1382.58	3906.24	5405.83	6969.44	6725.53	4621.68	5200.8	5587.07	5020.34	3798.84	5770.43	2706.65	1184.44	1322.69	3067.14	7537.38	7418.52	2483.11	602.658	6861.84		1.40115	0.760782	1.34747	0.834531	0.765803	1.01315	0.792079	0.776373		0.167789	0.889085	0.25058	0.7028	0.81748	0.493077	0.844109	0.802564
14.52_381.0850m/z	PDc	Propoxycarbazone			3689.16	980.789	3470.31	10279.5	3290.59	7661.91	4624.46	8381.07	1843.18	5095.42	1338.32	1058.51	13110.3	7097.88	6380.98	2921.8	8985.2	1406.23	5952.76	10768.4	3285.79	3219.18	3226.45	3169.66	6705.3	2276.72	2815.55		1.27634	1.31478	0.908686	0.778688	1.31319	1.00727	0.903897	0.92004		0.1684	0.0558383	0.343682	0.896878	0.12026	0.49939	0.601681	0.524042
8.28_163.1333m/z	PDc	Ethyl isovalerate			3191.1	3494.39	839.263	4749.65	3673.97	5647.43	2445.16	4766.26	2941.07	3324.96	3052.63	3732.18	5636.78	3620.57	4630.25	3252.1	4368.57	3846.82	4077.02	4648.25	3392.23	4238.82	2922.86	3486.72	3969.39	2588.87	3670.7		1.39658	1.2594	1.11868	1.04894	1.35252	1.11814	1.14893	1.2207		0.169345	0.106388	0.469096	0.37406	0.0979109	0.390992	0.321723	0.21755
16.79_644.4847m/z	PDc	3-(dec-9-enoyloxy)-4-(trimethylazaniumyl)butanoate			6668.48	8155.33	8572.31	3956.78	2906.48	1226.13	11970.8	1674.69	2986.95	7157.47	1735.38	1831.31	6601.18	4718.84	980.051	5110.6	4124.28	2820.67	7476.29	1144.28	5106.83	7364.9	4287.33	0	7377.24	2230.26	2970.61		1.36158	1.25764	0.717966	1.41593	1.62073	1.56581	1.38243	1.66164		0.171185	0.10209	0.530432	0.0882422	0.00655832	0.102246	0.151543	0.0126675
16.52_194.9358m/z	PDc	chlorodifluoromethane			1176.18	1982.54	3288.36	3592.15	4713.9	3028.87	1184.36	1862.79	2340.67	2138.5	2478.34	2587.3	3144.78	4132.03	3911.25	4222.61	3323.48	4960.51	1390.92	0	1266.11	1784.14	2610.14	2592.11	1242.1	598.698	2703.87		1.38843	1.30885	1.04646	0.831836	1.33402	0.998449	0.804562	1.49735		0.171354	0.0820704	0.640905	0.709238	0.108135	0.509001	0.802575	0.059944
17.11_331.2097m/z	PDc	Milameline			8504.74	10109.7	13729	8880.95	8453.3	7713.33	7666.88	9693.15	11567.9	8971.85	10749.7	9703.67	10484.1	8594.61	7512.79	6722.5	8448.51	12146.6	7430.01	8617.68	8378.21	8077.98	11769.1	11216.1	7790.1	11709.4	12582.5		1.38515	0.938893	1.06441	0.895288	1.19837	0.767006	0.794444	0.94286		0.171651	0.340192	0.5836	0.58255	0.199097	0.969399	0.835456	0.493225
1.34_264.9593m/z	PDc	N-(6-Chloro-1,3-benzothiazol-2-yl)acetamide			38301.4	55043.7	46899.3	33701.1	24375	24618	38932.4	50330	44299.3	49794.4	46616.9	28571.4	33218.9	70013.8	39281.9	30583.8	74000.3	16163.5	51117.3	56835.8	59107.1	34896.8	50704.1	36001	71476	52153.4	64472.8		1.35281	0.530723	0.256941	0.903951	1.51941	1.57471	1.04188	0.800018		0.172365	0.954167	0.722646	0.568044	0.0285576	0.0984314	0.426237	0.736888
15.90_279.1936m/z	PDc	1-[5-(4-hydroxybutan-2-yl)-2-methyloxolan-2-yl]-4-methylpentan-2-one			1043.11	1962.05	1902.34	2701.89	3325.04	2023.34	1367.7	945.076	2109.29	2457.07	2167.36	2512.9	2546.78	2065.8	1999.44	3394.91	3002.77	2545.21	1710.72	0	0	1920.96	1947.98	3781.24	1615.42	792.577	1601.71		1.39005	1.11822	0.591192	1.43699	1.35987	1.00798	1.23344	1.60494		0.172755	0.173279	0.7382	0.0780702	0.0939893	0.498623	0.252011	0.0250855
8.85_257.1365m/z	PDc	7,8-Dihydro-L-Biopterin			48400.3	43931.5	260.254	76295.4	45549.1	68540.9	52830.9	58901.3	50353.3	47613.7	40249.9	46741.3	73454.5	49552.1	69019.9	46734.2	72396.4	43364.7	60060.1	65688.8	47628.4	47927.5	44112.6	50263.8	53132.5	41777.9	57144		1.39123	1.24407	1.54635	1.0109	1.27685	1.25094	1.12414	1.16407		0.172971	0.123334	0.210903	0.418199	0.14299	0.283941	0.344169	0.262562
17.00_173.0425m/z	PDc	N-(2-Thienylmethyl)aniline			664.916	1451.65	2202.31	518.769	1424.16	752.706	866.381	826.883	904.096	975.716	1594.15	456.519	1483.46	679.957	520.339	1148.18	612.011	1406.95	943.764	202.685	713.542	706.052	2132.24	1745.51	1526.51	642.035	972.324		1.3892	0.879252	1.36303	0.963569	1.02876	1.01887	0.781116	0.947739		0.173053	0.365612	0.266186	0.478994	0.357028	0.487003	0.892782	0.486874
1.43_177.0248m/z	PDc	Antibiotic TMC 264			6123.81	4751.38	5723.22	5423.05	4079.18	4189.64	6354.82	7410.33	4412.72	4962.88	4581.99	1620.85	5935.43	7477.67	6039.09	2903.67	6512.47	1314.25	5269.13	8973.79	11323.9	5002.24	7449.65	3513.36	7909.41	11690.5	6916.51		1.38901	1.05503	0.458899	1.25767	1.22686	1.58573	0.78557	1.13645		0.173742	0.213253	0.615348	0.184948	0.177592	0.0938113	0.870815	0.286272
16.34_563.1336m/z	PDc	6-[3-(dimethylcarbamoyl)benzenesulfonyl]-4-[(3-methoxyphenyl)imino]-8-methyl-1,4-dihydroquinoline-3-carboximidic acid			6222.38	15163.6	8491.99	13285.3	15999.2	11683.6	7650.22	10076.2	7875.73	11945.6	12346.4	10003.9	11715.8	12358.1	13638.5	12110	11282.1	10121	14112.6	17181	13170.3	15015.5	15180.5	13317.2	13013.4	17083.4	11233.1		1.38207	0.983398	0.330448	0.871996	1.10376	1.23198	1.34613	0.824851		0.17397	0.394862	0.636674	0.624229	0.280394	0.297973	0.173557	0.681681
2.91_246.1310m/z	PDc	N-(3,4-Difluorophenyl)-2,2-dimethylpropanamide			3644.62	218.499	541.306	1494.36	0	308.622	2445.89	4092.65	351.271	1025.15	643.035	548.074	1802.03	227.364	745.277	0	1576.87	260.022	2016.05	4664.18	4658.65	5175.49	1619.17	839.605	6407.61	6979.44	2460.98		1.38119	0.836032	0.667091	0.918822	0.91267	1.57024	0.927887	0.927395		0.174974	0.670806	0.618668	0.544202	0.504328	0.100339	0.566263	0.513901
12.17_400.0982m/z	PDc	[(2,3-dihydro-1,4-benzoxathiin-2-yl)methyl][2-(2,6-dimethoxyphenoxy)ethyl]amine			1461.87	3978.18	8429.21	2304.2	5472.88	10035.4	591.044	2850.43	6217.91	892.88	3878.49	7456.54	1204.25	2676.29	5812.65	1449.86	5324	7401.73	1248.27	2147.42	0	453.071	5518	7137.83	510.825	4146.21	5633.34		1.36347	0.864622	1.01781	0.786488	0.811102	0.878267	0.775003	0.746122		0.176547	0.600104	0.619572	0.853768	0.686861	0.663351	0.933738	0.97145
1.34_116.9638m/z	PDc	2-oxo-3-sulfinopropanoic acid			799.456	0	0	348.926	0	0	670.316	776.689	0	0	0	0	595.159	346.375	0	0	603.691	0	420.238	914.402	1634.26	0	173.207	0	774.333	2338.08	168.268		1.38062	0.787724	0.761672	1.04908	0.836579	1.22619	0.988906	0.762297		0.177064	0.888638	0.581818	0.373901	0.632751	0.302337	0.486603	0.854592
14.73_148.8921m/z	PDc	aluminium(3+) ion calcium sodium oxosilanebis(olate)			1352.54	1782.07	2159	1501.53	1559.55	1741.04	1275.04	1397.84	2172.84	1603.23	1786.22	2058.92	981.244	858.139	1289.92	2457.2	1570.97	1867.64	1739.48	935.861	658.03	2640.18	1945.29	1638.17	2117.3	1082.71	3190.04		1.38159	1.35171	0.839708	0.78587	0.890228	0.919158	1.01406	0.871887		0.177071	0.0534288	0.703509	0.856716	0.538538	0.604718	0.457086	0.596429
17.22_698.4750m/z	PDc	(3E)-1-(3,3-dimethyloxiran-2-yl)-3-methyl-5-{4-[2-(phenylformamido)ethyl]phenoxy}pent-3-en-2-yl octadecanoate			1280.98	837.456	1149.06	3892.33	1309.68	35362.7	607.349	509.468	2225.02	1014.48	1957.2	1897.66	15962.4	8500.28	21256.2	570.84	989.52	955.014	942.157	0	767.782	1181.61	1566.35	355.27	2453.39	581.999	2339.05		1.37284	1.44503	0.25877	1.26035	1.06402	1.20268	0.781151	1.17569		0.177739	0.0187457	0.967499	0.183008	0.319508	0.32044	0.892589	0.252938
14.40_307.1421m/z	PDc	benzyl N-[1-({5-[(diaminomethylidene)amino]-2-[(4-methyl-2-oxo-2H-chromen-7-yl)amino]pentanoyl}carbamoyl)-2-phenylethyl]carbamate			2005.26	2025.47	2735.13	1482.46	1561.14	1952.08	1863.04	1290.8	1520.11	1802.7	2963.91	1476.64	1727.13	1014.95	1764.31	2451.29	1507.31	2090.17	1078.03	2069.33	1762.68	1746.9	2030.31	1267.17	2067.12	1188.46	2145.2		1.3574	1.22775	1.76813	0.815946	1.34276	1.21934	1.37732	0.903069		0.177751	0.0925055	0.0753072	0.750411	0.103239	0.307547	0.154546	0.548285
13.41_281.2092m/z	PDc	3-Dodecyloxypropanoic acid			26777.3	33734.9	42614.9	28474	30348.7	27665.4	29637.1	28979.8	35272.1	34616.6	35335.7	36800.3	26423.5	29883.6	27189.5	32743.6	27631.8	32600.5	30169.7	25630.7	10167.1	35560.6	35421.6	34560.5	29993.6	30526.8	35652.5		1.34593	1.1104	1.09459	0.797983	1.08444	0.878874	0.785888	0.91839		0.178185	0.236398	0.571235	0.806892	0.299015	0.662414	0.869386	0.526346
19.38_173.9852m/z	PDc	4-Chloro-6-nitroquinazoline			2293.29	1955.44	1800.31	2056.77	2095.83	858.502	997.901	1939.94	2409.16	2910.53	2256.55	1622.35	1377.87	2079.96	895.491	2066.02	1308.9	2098.57	2080.23	1136.86	598.659	3205.29	1822.65	2241.76	1815.66	1554.3	2577.68		1.37465	1.07729	0.548671	0.902753	0.938664	0.771724	1.06491	0.900228		0.178502	0.204654	0.622787	0.570021	0.467479	0.925535	0.40198	0.552466
16.52_330.9108m/z	PDc	1-chloro-1,1,2,2,2-pentafluoroethane			8301.27	14256.9	19911	13866.2	16737.5	15400.2	10180.3	7903.91	16746.9	14605.4	17927.3	20419.6	13825.5	15884.3	14391.2	17053.3	15158.2	24442.2	10083.3	5017.6	9330.12	9035.63	13402.8	14617.4	11473.9	11726.4	17175.8		1.37673	0.776275	0.994449	1.02253	0.78628	0.784781	0.870823	1.07669		0.179913	0.880911	0.583399	0.404298	0.750107	0.864424	0.656015	0.341909
12.34_285.2042m/z	PDc	2,15,16-trimethyl-5-thiapentacyclo[9.7.0.0^{2,8}.0^{4,6}.0^{12,16}]octadecan-15-ol			2419.14	2491.25	4452.68	3395.42	3217.28	2386.89	2790.79	2052.61	2564.71	2442.1	3296.88	1752.99	2119.8	2422.58	2124.85	2352.37	2134.54	2395.63	2182.12	1656.44	2177.7	3079.55	3523.37	2633.71	2966.51	2000.83	3626.78		1.37416	1.0908	1.28713	0.962705	0.752917	0.819681	0.772904	1.1375		0.180538	0.253092	0.405211	0.480174	0.877075	0.769268	0.955755	0.285353
4.61_146.0968m/z	PDc	2-(Benzylmethylamino)ethanol N-oxide			1912.8	309.815	135.855	3414.14	1791.11	2684.65	1040.35	2152.85	201.081	273.843	177.734	0	4239.71	1273.28	2856.87	90.8499	2519.98	0	2114.17	3710.16	1116.61	1481.43	366.347	111.385	4367.87	1326.68	437.176		1.30548	1.19594	0.692869	1.09209	1.41724	1.11495	0.788202	0.748638		0.180797	0.122741	0.688144	0.328171	0.0661393	0.393837	0.859415	0.937032
13.99_367.1433m/z	PDc	7-{2-[4-(2-chlorophenyl)piperazin-1-yl]ethyl}-1,3-dimethyl-2,3,6,7-tetrahydro-1H-purine-2,6-dione			6569.11	8647.49	10227.7	6687.61	7363.97	7070.59	6920.71	6345.56	8006.09	9351.66	7497.02	8351.28	7937.29	5943.38	6828.64	8083.36	6812.06	8348.49	7442.66	5898.06	6520.78	8574.6	8531.78	7254.41	7367.29	7645.41	6965.54		1.37856	0.976632	1.29081	0.77287	1.13463	1.17319	0.817064	0.894007		0.181076	0.260834	0.298881	0.948608	0.252112	0.34404	0.768117	0.561755
8.79_190.0412m/z	PDc	1-(4-Fluorophenyl)-1H-1,2,3-triazole-4-carboxylic acid			1673.61	586.752	0	1829.32	609.989	2361.94	1663.09	2570.38	473.679	2512.96	233.725	494.238	3197.38	1938.44	1833.78	1868.85	2897.23	597.985	1256	3059.27	1547.77	1530.8	227.061	636.743	2736.69	899.966	18.6685		1.34783	1.31315	1.10645	0.82485	1.08247	0.889506	0.773711	1.14513		0.181534	0.0753798	0.354936	0.726601	0.30095	0.646366	0.946217	0.278697
0.50_147.0254m/z	PDc	6-Fluoroquinolin-4-ol			6536.34	7294.27	7439.35	8854.52	6795.52	9582.58	8350.96	10834	9075.29	9673.31	7178.84	3927.37	9155.89	6673.72	9756.58	6042.31	8177.29	6996.41	7269.59	8273.9	7680.05	11787.2	5476.5	5989.97	7556.96	8631.47	4843.1		1.36988	1.02514	1.83202	0.77478	1.18722	0.768741	0.819332	0.745786		0.182449	0.217609	0.0417728	0.927457	0.207872	0.948731	0.762381	0.980108
16.10_942.8539m/z	PDc	(2S)-2-(icosanoyloxy)-3-(pentadecanoyloxy)propyl (13Z)-docosa-13,16-dienoate			3142.35	8471.55	5274.76	5097.29	8755.37	0	0	5963.15	2339.19	6947.71	0	3275.23	6631.72	6072.38	4087.9	1836.95	3892.57	2971.71	2587.82	2718.69	3851.5	10320.4	9081.6	2301.58	8563.29	2372.98	2074.97		1.30679	0.765752	0.98652	1.0011	0.786055	0.888539	0.896336	1.28006		0.182508	0.986036	0.285815	0.43021	0.750751	0.647799	0.613472	0.175261
16.44_483.1344m/z	PDc	3-Amino-4-methoxy-N,N-dimethylbenzenesulfonamide			28480.9	34941	43557.1	111381	36886.4	122083	39754.1	64608.2	33760.6	50195.5	26132	51238	100404	64203.9	58311.7	41537.7	80509.4	44229.3	55646.9	62529.3	34574	45510.5	14645.1	31073.8	49066.1	20905.8	35352.6		1.30351	1.31797	1.00175	0.947692	1.32153	0.768102	0.889186	1.22876		0.182657	0.0494429	0.374849	0.50114	0.115327	0.955218	0.62494	0.211521
16.66_693.1183m/z	PDc	3-carbamoyl-1-[(2R,3R,4S,5R)-3,4-dihydroxy-5-[(phosphonooxy)methyl]oxolan-2-yl]-1lambda5-pyridin-1-ylium			0	0	0	1355.46	1451.33	3307	5374.8	10014.1	3152.34	4829.48	0	0	7857.08	2321.37	0	0	2757.05	1930.38	3131.44	0	1262.14	3451.32	1323.36	4239.07	3135.42	1365.07	1532.37		1.36239	1.04914	1.79816	1.04908	1.50594	1.81016	1.68488	1.3555		0.182674	0.219155	0.0377491	0.373901	0.032631	0.02351	0.0260483	0.128338
19.30_124.0872m/z	PDc	prop-2-enenitrile			151.824	230.385	159.095	0	294.148	0	119.73	0	143.758	275.991	337.689	207.232	246.993	0	0	124.374	303.72	0	118.361	0	161.004	188.44	267.465	0	165.672	377.456	292.881		1.24129	0.895887	1.35448	1.37733	0.943218	1.35515	0.824632	0.815365		0.18307	0.317942	0.143797	0.108501	0.461292	0.213428	0.749463	0.701625
1.30_315.0194m/z	PDc	1-[(2,3,4,5,6-Pentafluorophenyl)ethynyl]cyclopentanol			6062.03	0	0	518.614	0	290.36	268.131	3984.95	0	0	0	0	2674.78	4522.62	926.547	0	3224.22	0	2146.43	9033.92	13141.4	0	1104.42	0	8119.18	23356.4	413.464		1.37431	0.724966	0.730804	1.04908	0.962233	1.24494	1.00617	0.815848		0.183652	0.777322	0.81364	0.373901	0.436237	0.28834	0.466167	0.700579
16.60_495.3410m/z	PDc	(1S,2S,4R,5S,7S,10R,11S,14R,15S)-14-[(2S,3R,4R,5S)-3,4-dihydroxy-5,6-dimethylheptan-2-yl]-2,15-dimethyltetracyclo[8.7.0.0²,⁷.0¹¹,¹⁵]heptadecane-4,5-diol			6771.64	22320.1	28893.8	11607.2	18246	16503	12679.6	7763.67	22328.7	17124.8	20557	26605	6005.99	19431.6	10866.4	21111.8	14336.2	17699.9	9232.18	1849.73	12098.8	17460.4	21791	26560.7	8506.74	12138.3	24323.9		1.35589	0.971675	0.951897	0.805136	0.852861	0.906973	0.832815	0.769704		0.184062	0.397923	0.552535	0.782683	0.601868	0.621334	0.730678	0.825316
1.36_207.0182m/z	PDc	2-Amino-3,5-dinitrothiophene			53439.7	44575.4	57485.5	49752.3	43552.1	39726.2	51996.2	56922.4	48648.4	43622.5	45864.5	27801.2	51237.1	63054.9	47126.2	24680.8	57836.1	21945.7	49171.3	76406.7	81614	51165.4	69728.8	42993.3	65405.7	102303	70492.2		1.37128	0.743262	0.428914	1.32999	1.20511	1.60503	0.817846	1.19932		0.184476	0.762977	0.885918	0.136243	0.193891	0.0859808	0.766123	0.233987
0.54_470.8907m/z	PDc	{2,3-bis[(15Z)-tetracos-15-enoyloxy]propoxy}[2-(dimethylamino)ethoxy]phosphinic acid			3055.24	1397.77	0	1580.82	1298.62	1810.31	2579.45	1228.64	1943.99	0	0	0	4685.34	9731.63	3159.22	0	3556.99	0	1527.23	4868.67	4910.14	1580.77	0	0	0	0	0		1.37382	1.18989	0.919709	1.28146	0.745266	1.43216	1.06244	0.76343		0.184639	0.114447	0.676985	0.168067	0.934004	0.168067	0.404525	0.849753
1.41_172.0489n	PDc	N-Succinimidyl N-methylcarbamate			31152.7	16926.2	16645.2	14136	12928	10575.3	18154.3	20219.4	13831.8	15025.5	14093.9	5863.12	17425.3	30031.7	14822.7	6486.67	22475.4	3795.5	36055.9	23718.4	34553.3	14150.1	22504.5	11103.3	28394.3	25875.8	17220		1.36725	0.56177	1.17146	1.30581	1.28247	0.844363	1.07617	1.20347		0.184884	0.909182	0.462933	0.151665	0.139344	0.720121	0.390501	0.230748
1.30_234.9905m/z	PDc	4-hydroxy-3-(sulfooxy)benzoic acid			9945.97	0	0	2523.2	412.988	0	4367.28	6883.46	179.967	1273.25	343.623	0	7741.36	7524.95	890.257	0	6190.84	0	4361.13	12328.2	17448.4	3569.2	4071.29	0	9323.94	19092.7	1797.72		1.37233	0.84078	0.660551	0.983735	0.895413	1.19881	0.79335	0.789247		0.185455	0.632563	0.903891	0.452206	0.530414	0.32348	0.839404	0.764612
18.22_184.0585m/z	PDc	2-hydroxy-3-[(1r,4r)-4-(4-chlorophenyl)cyclohexyl]-1,4-dihydronaphthalene-1,4-dione			266.052	886.419	0	0	215.91	221.321	751.38	540.514	743.256	1482.46	676.769	1055.48	201.501	0	0	849.238	0	641.077	789.205	697.38	988.484	1094.48	826.652	634.886	707.982	558.48	0		1.2646	1.0488	1.30598	1.35414	0.966267	0.773212	1.32462	0.785884		0.185822	0.307165	0.33948	0.121688	0.431074	0.916321	0.18734	0.77393
16.83_719.5812m/z	PDc	(2S)-2-{[(5E)-7-[(1R,2R,3R,5S)-3,5-dihydroxy-2-[(1E,3S)-3-hydroxyoct-1-en-1-yl]cyclopentyl]hept-5-enoyl]oxy}-3-hydroxypropyl henicosanoate			1477.1	0	0	0	0	0	9652.09	8974.55	30260.4	0	2998.13	5476.07	174870	1771.19	33030.4	0	0	0	2625.11	1226.04	1006.17	0	0	0	92250.4	15657.1	22300		1.36438	0.918999	1.65385	1.1967	1.01372	1.45662	1.09288	1.04513		0.186094	0.262534	0.0869849	0.232239	0.373901	0.15481	0.373901	0.373901
12.77_191.1435m/z	PDc	(1S,2R)-2-(Diethylamino)-1-phenyl-1-propanol			864.033	1310.87	994.664	753.539	625.59	781.071	761.648	1048.99	815.386	916.235	1285.37	644.942	529.776	540.319	390.68	859.102	531.909	1254.52	1009.03	342.965	700.832	975.198	594.837	881.427	616.934	531.045	810.412		1.30104	1.47011	0.89383	0.85316	1.39676	1.67287	1.24456	0.923525		0.186476	0.0156593	0.318882	0.66153	0.0755212	0.0611013	0.243556	0.519211
14.03_325.2550m/z	PDc	(2S)-1-(hexadecanoyloxy)-3-hydroxypropan-2-yl (5R,6Z,8E,10E,12S,14Z)-5,12-dihydroxyicosa-6,8,10,14-tetraenoate			203.02	0	438.382	668.897	795.544	310.985	543.413	577.966	353.628	713.147	671.612	758.03	358.733	271.296	722.371	860.229	671.572	0	710.639	573.743	248.512	412.471	0	846.833	477.188	236.359	0		1.28038	1.06436	1.44264	1.61038	1.31164	0.77548	0.981168	1.05452		0.186518	0.274654	0.127019	0.0178933	0.121189	0.90395	0.496029	0.364176
3.74_137.0689m/z	PDc	Sufentanyl			306.923	119.158	0	714.845	0	157.554	240.526	69.1587	0	0	0	0	2083.23	185.031	1555.21	95.184	83.9477	100.559	0	0	0	76.9397	0	0	0	0	0		1.37009	1.15892	0.937307	1.25475	0.87677	1.39872	1.19959	0.861063		0.187081	0.119138	0.751598	0.187081	0.560319	0.187081	0.278732	0.614466
6.96_93.0913m/z	PDc	ethanol			348.924	349.74	0	552.715	631.865	416.183	454.656	504.296	532.78	263.826	595.229	551.11	433.112	603.614	486.457	685.558	636.926	596.384	503.343	370.886	409.785	520.066	541.91	563.027	510.165	498.959	636.294		1.33806	1.2405	1.76706	1.23322	1.37613	1.66341	1.58049	1.59752		0.187567	0.0961991	0.0898262	0.203207	0.0856041	0.0643207	0.057772	0.0270176
15.92_373.2720m/z	PDc	N4-[5-(hexyloxy)-6-methoxy-4-methylquinolin-8-yl]pentane-1,4-diamine			3744.2	8582.73	9922.85	9439.78	9168.67	10932.5	5798.39	4735.89	4223.3	5394.73	5144.02	7289.21	12614.7	10006.5	8620.1	14601	10891.1	10535.5	5384.5	3859.77	3737.55	5693	6171.62	7737.08	5093.9	3417.32	9305.83		1.36679	1.03093	1.22526	0.947782	1.10238	0.925959	0.858668	1.38025		0.188283	0.246878	0.265951	0.501013	0.281694	0.595711	0.678117	0.114559
17.79_781.4522m/z	PDc	(2-aminoethoxy)[(2R)-2-{[(3Z)-5-[(1S,2R,3R,5S)-3,5-dihydroxy-2-[(1E,3R)-3-hydroxyoct-1-en-1-yl]cyclopentyl]pent-3-enoyl]oxy}-3-[(6Z,9Z,12Z,15Z)-octadeca-6,9,12,15-tetraenoyloxy]propoxy]phosphinic acid			0	0	0	6633.15	4547.28	4980.62	3025.38	2897.42	2075.43	2570.39	0	0	7980.52	2877.85	3160.44	0	0	0	1805.88	0	4704.35	3648.34	0	0	1500.38	1682.87	0		1.28445	1.321	2.10026	1.04908	1.67608	1.5319	1.09288	0		0.188415	0.0477233	0.000859194	0.373901	0.00106162	0.117422	0.373901	#DIV/0!
0.61_868.3213m/z	PDc	13-[(2,4-difluorophenyl)amino]-5-(2,3-dihydroxypropoxy)tricyclo[9.4.0.0^{3,8}]pentadeca-1(11),3(8),4,6,12,14-hexaen-2-one			0	0	9413.23	5888.33	9736.01	11086.7	7160.4	8688.72	11784.5	3400.11	0	0	0	3726.28	13065.1	2698.94	25668.1	0	3821.96	12094	17283.9	4420.38	3242.89	13251.4	0	8267.57	5014.62		1.36613	0.848632	1.60411	0.896579	1.23028	0.823711	1.03134	0.930873		0.189455	0.648228	0.150395	0.580356	0.175103	0.760604	0.437717	0.509176
16.77_163.0212m/z	PDc	Thianaphtene-3-carboxaldehyde			1179.66	1892.51	2088.35	1545.75	1361.22	1080.56	1509.02	1287.36	2186.19	1599.56	1295.55	1505.17	1617.25	1517.57	1713.57	1365.28	1597.85	2377.44	1340.83	0	1335.04	858.837	1092.4	2277.68	1038.73	1229.07	1605.75		1.30831	0.760069	0.721626	0.999625	1.11231	1.29295	0.917187	0.754896		0.189488	0.730727	0.885437	0.432046	0.272378	0.2542	0.581712	0.891285
7.80_149.1327m/z	PDc	pentylbenzene			523.862	1381.76	0	737.259	2217.59	713.577	1766.48	1025.13	533.735	1595.95	1729.24	2423.93	666.663	1412.25	818.696	682.581	1147.21	1892.7	1587.3	1207.62	1128.74	1678.51	1628.35	1374.57	1286.44	1112.89	1579.45		1.31714	0.809888	1.1357	1.49036	0.982724	1.41204	1.5037	1.09833		0.190208	0.514186	0.42956	0.0550807	0.410529	0.179385	0.0888992	0.321043
19.46_156.1580m/z	PDc	1,4-Bis(aminomethyl)cyclohexane			713.734	858.754	729.782	448.202	693.692	360.801	376.801	914.457	195.934	860.418	608.869	434.561	546.35	188.59	0	817.21	539.804	781.308	643.808	631.217	0	800.627	975.622	744.409	366.19	413.5	1158.93		1.32947	1.38689	1.12441	1.05187	1.40424	0.876398	1.03661	0.864633		0.190424	0.0350253	0.285557	0.370806	0.072026	0.666252	0.431953	0.608431
16.46_327.1962m/z	PDc	(8E)-9-(2H-1,3-benzodioxol-5-yl)-1-(piperidin-1-yl)non-8-en-1-one			2449.25	4153.94	10366.2	6848.41	6392.77	6795.24	2396.24	2140.87	2912.39	1452.3	3526.14	3757.02	6953.98	6004.28	5594.2	6972.77	7511.6	6137.55	3548.08	0	1033.62	1573.75	6244.82	1563.31	1064.01	4504.03	2869.39		1.35951	0.716495	1.46196	1.08402	0.808357	1.18317	1.04076	0.844449		0.190995	0.839309	0.259373	0.336444	0.693236	0.335935	0.427451	0.643817
8.77_181.0675n	PDc	N-(4-Methylphenyl)hydrazinecarbothioamide			1476.75	240.966	216.71	1711.09	143.846	2805.72	1017.74	2003.6	699.568	1199.83	439.823	592.469	3586.31	1818.54	2007.36	307.869	2075.33	377.142	1355.66	2839.99	1022.7	1034.01	0	1217.39	1656.99	1114.84	328.564		1.28667	1.32847	1.00851	0.788362	1.02714	0.978937	0.788011	0.807689		0.191136	0.0590459	0.356619	0.845175	0.358814	0.530901	0.860212	0.718738
19.46_253.9771m/z	PDc	5-[(4-Methoxybenzyl)thio]-1,3,4-thiadiazole-2-thiol			21769.8	10134.6	8872.7	20364.1	11024	17314	24280.2	14689	14479.9	29791.1	35149.3	19614.1	26083.2	22568.9	9442.41	22245.4	11344.2	5190.79	31151.5	13115.9	29990.2	26623.3	15165.2	20906.9	26341.1	11477.3	25176.1		1.33586	0.962535	0.897245	1.44139	0.84251	1.22316	1.25195	0.750219		0.192505	0.425898	0.464178	0.0760271	0.62122	0.304634	0.238037	0.922881
4.08_304.0710m/z	PDc	Ofurace			4166.93	0	1636.58	2473.42	1320.28	3384.75	2549.03	2608.2	757.158	876.269	613.805	0	5890.01	3085.91	4821.21	0	1688.47	0	2763.54	4905.69	4634.82	2096.41	1119.73	0	4326.28	7964.28	2671.21		1.32953	1.20011	0.419547	1.10969	0.785781	1.38089	0.933011	1.05595		0.193158	0.142407	0.979554	0.310598	0.751537	0.197645	0.559044	0.36271
0.85_204.0185m/z	PDc	7-Hydroxycoumarin-4-acetic acid			3781.23	3104.76	5888.72	5033.37	3917.69	6754.14	5191.43	6155.38	6023.69	4967.15	4238.17	2718.32	2912.46	5549.56	5999.55	3096.79	4463.27	4118.59	4903.65	6690.71	5788.08	6598.38	5025.06	4507.15	3669.33	4177.94	4032.03		1.29585	0.781918	1.51074	0.798869	0.949453	0.83196	1.12227	0.809143		0.19369	0.682372	0.160661	0.803735	0.452941	0.743722	0.345898	0.715421
19.44_175.0581m/z	PDc	(5-hydroxy-2,2-dimethylpyrrolidin-1-yl)oxidanyl			6445.32	9839.16	10128.1	6125.3	8643.97	7388.19	5973.72	7180.18	8346.8	8313.04	7900.7	10162.3	4279.28	7872.08	6033.95	7002.15	6020.15	9714.08	6764.81	4660.9	7895.29	6696.74	9398.44	10666.4	5104.12	6208.13	9722.15		1.30076	1.17821	1.14042	0.770977	1.02193	1.1284	0.773583	0.944542		0.193775	0.156183	0.296995	0.993347	0.364622	0.381942	0.947611	0.491027
15.78_680.5480m/z	PDc	7-[(1R,2R,3R,5S)-3,5-dihydroxy-2-[(1E,3S)-3-hydroxyoct-1-en-1-yl]cyclopentyl]-N-[(2S,3R,4E)-1,3-dihydroxyicos-4-en-2-yl]-6-oxoheptanamide			50147.3	27377.7	7659.63	34644.3	40260.6	33391.9	34842.7	44603.4	42938.2	37967.1	45653.5	39357	34877.1	31897.8	36430.4	37388.1	35084.8	42955	47126.3	48501.4	47039.1	39811.9	33864.9	36700.7	46284	44605.5	44743.4		1.35938	0.820666	1.18343	1.05205	0.871155	1.30952	0.950464	0.964972		0.193841	0.652073	0.382148	0.370606	0.569726	0.242965	0.535259	0.465047
5.02_263.4880m/z	PDc	({[({[(2R,3S,5R)-5-(6-amino-2-chloro-9H-purin-9-yl)-3-hydroxyoxolan-2-yl]methoxy}(hydroxy)phosphoryl)oxy](hydroxy)phosphoryl}oxy)phosphonic acid			291.311	0	0	1834.57	0	728.353	0	902.994	0	0	0	0	388.185	246.629	881.488	156.431	760.675	0	0	1361.16	840.333	273.79	0	0	255.535	260.798	0		1.34092	1.23426	0.661151	1.04908	1.15432	0.927109	0.772146	0.974479		0.193847	0.131062	0.554247	0.373901	0.234984	0.594206	0.967144	0.453385
0.62_316.9870m/z	PDc	[(5E)-5-(3-Ethyl-1,3-benzothiazol-2(3H)-ylidene)-4-oxo-2-thioxo-1,3-thiazolidin-3-yl]acetic acid			47504.1	0	44807.7	64151.1	20122	71681.9	49744.8	78996.4	43099.2	2771.71	243.348	271.645	71844.7	40005.6	67418	1568.7	54795	0	54051.5	53267.2	57225.8	33050.6	20846.7	12302.8	67132.5	76835	25704.2		1.30671	1.12462	1.08061	1.34556	0.99586	1.2216	0.888201	0.846697		0.194193	0.189215	0.234287	0.126762	0.394693	0.30582	0.626545	0.639714
6.81_347.1314m/z	PDc	5-(2-Ethoxyethyl)-1,3,4-thiadiazol-2-ylamine			1180.57	503.622	176.766	2658.16	1464.89	2400.48	974.016	727.924	512.783	472.336	498.776	784.533	4562.79	2278.6	3170.75	698.362	4055.58	914.56	901.478	1129.72	1324.18	573.815	566.211	530.099	1317.99	1615.12	565.059		1.35757	1.42752	0.89463	0.776105	1.51687	1.26561	0.793105	1.09721		0.194349	0.0202033	0.734495	0.915845	0.0293058	0.27335	0.840301	0.322105
14.90_238.1055m/z	PDc	tert-Butyl 3-(trifluoromethyl)piperazine-1-carboxylate			137.249	441.751	373.859	164.314	467.574	220.662	0	348.229	216.866	197.483	631.613	0	431.183	360.686	461.056	313.948	542.659	180.886	193.824	220.072	0	689.92	460.626	272.049	582.603	437.769	279.332		1.35623	0.964356	0.839393	0.786749	0.767427	1.09183	1.10596	0.76327		0.194728	0.360592	0.399512	0.852544	0.811283	0.414898	0.361263	0.850427
15.96_370.1482n	PDc	5-{[3,4-dihydroxy-6-(hydroxymethyl)-5-methoxyoxan-2-yl]oxy}-6-(hydroxymethyl)-2-methoxyoxane-3,4-diol			56855.6	38075.8	42869.8	53006.6	21145.5	49566.9	49352.7	59520.8	52908.6	44336.3	15413.2	30311.9	39330.5	28396.4	30639.6	21360	35037.9	20761.3	75866.5	45043.3	67131.1	40848.9	39943.8	30457.5	55748	66322.7	41543.3		1.34841	1.24952	1.04413	1.25172	0.803222	1.10907	1.23943	1.52209		0.194736	0.115064	0.278017	0.189312	0.705516	0.399121	0.247438	0.0506267
12.45_421.1902m/z	PDc	3-[8-amino-1-(2-phenylquinolin-7-yl)imidazo[1,5-a]pyrazin-3-yl]-1-methylcyclobutan-1-ol			1799.95	2047.42	2665.48	2272.9	3176.73	2098.81	1141.29	1733.64	3180.06	2810.85	2434.94	2420.28	440.125	2144.14	1481.6	1686.7	3051.19	1478.72	930.752	902.575	2263.94	2833.43	1240.32	2966.69	1705.98	1913.29	3618.35		1.32862	1.04829	0.642945	1.1733	0.944902	0.837887	0.809649	0.759404		0.194833	0.218125	0.827952	0.251996	0.459024	0.732205	0.787905	0.867735
19.26_161.0297m/z	PDc	8,8'-Disulfanediyldiquinoline			12868.7	16818.9	22285.1	15294.2	18268	13305.3	24015.7	11755.8	17964.4	26283.8	23391.9	21089.8	21377.6	14046.2	10355.9	21439.9	11800.8	24123.6	12359.6	14666.8	11459.2	19975.5	26626.5	22952.5	10407.9	10330.3	20385.9		1.33503	0.657665	0.584909	1.36614	0.847999	1.05619	1.37802	0.808116		0.195066	0.651535	0.901737	0.114771	0.610843	0.448962	0.154132	0.717758
16.34_851.3851m/z	PDc	4-[4-(4-fluorophenyl)-1-(3-phenylpropyl)-5-(pyridin-4-yl)-1H-imidazol-2-yl]but-3-yn-1-ol			5397.44	11221.6	2921.76	13269	6727.96	14906.2	5365.25	12586.4	7188.47	6341.82	12172	6235.51	12711	10930.6	13907.8	10766.5	17461.4	3767.13	10184.7	8742.62	15560.5	8775.95	3444.92	4527.46	10547.8	11069.2	3616.92		1.21165	1.30762	0.875035	0.879436	1.17473	0.914961	0.817075	1.00024		0.196473	0.0827596	0.599659	0.610447	0.217944	0.61037	0.768088	0.423021
12.88_258.2796m/z	PDc	hexadecanal			9717.63	10152.3	10611.3	9754.34	10058.3	8660.65	9917.93	9036.29	9764.24	12543	10274.9	11089.5	8779.02	8791.92	7433.73	10599.8	8621.95	10035.5	10543.9	7682.65	6108.52	11522.7	10995.7	9734.34	8073.06	8088.94	11096.6		1.34515	1.43726	1.40729	1.25918	1.1381	1.15503	1.0933	0.895262		0.196581	0.0245439	0.192057	0.183855	0.249051	0.359097	0.373495	0.559866
9.86_369.1388m/z	PDc	N-[4-(4-Fluorophenyl)-5-formyl-6-(propan-2-yl)pyrimidin-2-yl]-N-methylmethanesulfonamide			9537.78	0	0	0	0	0	1232.83	3441.94	709.835	0	0	0	5726.5	8911.56	716.374	0	3561.21	0	9064.89	5487.45	12186.2	1600.9	2498.28	1473.99	3862.85	6642.46	768.397		1.34769	0.782752	0.890692	1.04908	1.01372	0.780692	0.847174	0.876659		0.19829	0.651204	0.695333	0.373901	0.373901	0.880212	0.700412	0.588715
12.25_148.8921m/z	PDc	aluminium(3+) ion calcium sodium oxosilanebis(olate)			4368.62	5175.69	6391.72	5901.76	7549.86	8126.89	4534.86	4677.44	8151.47	6459.17	5798.24	8326	3470.19	5450.07	5266.04	6015.06	6182.39	8568.36	4067.97	4903.29	1386.17	5610.66	7210.87	8669.85	4542.6	6108.22	8049.04		1.27178	0.85009	0.790375	1.26267	1.34534	1.02953	1.37499	1.2627		0.200037	0.536149	0.736791	0.181331	0.101818	0.475874	0.15593	0.187128
15.74_545.0808m/z	PDc	3-(2,3-Dihydro-1,4-benzodioxin-6-ylsulfonyl)propanoic acid			15446.5	13730.9	6070.38	24871.5	18808.4	63436.5	15766.8	52428.8	8931.22	36824.3	14889.6	22278.2	64832.9	32605.7	36874.7	16302.3	52600.8	20634.9	22728.4	30080	11089.9	19360.1	18886.4	49953.4	21567	14653.7	8226.06		1.30845	1.37198	1.00803	1.32193	1.23948	0.95547	1.34614	1.24451		0.200332	0.0347754	0.369242	0.141288	0.168488	0.558547	0.173553	0.200002
19.42_227.1775m/z	PDc	4,7-dimethyl-1-(propan-2-yl)-1,2,3,5,6,8a-hexahydronaphthalene			281.956	995.334	396.27	1471.82	783.205	905.498	1301.12	1267.48	3968.6	767.644	2298.26	922.57	902.279	1357.61	1562.8	1811.95	1112.62	2185.01	2320.58	826.76	946.762	1299.79	2997.66	2074.43	1666.37	931.924	2726.33		1.33204	1.31228	1.5212	1.20898	1.22205	1.57596	1.62195	1.55094		0.20106	0.0721134	0.153427	0.222239	0.181131	0.0979022	0.0437093	0.0407424
14.86_334.1911m/z	PDc	18-oxooctadec-9-enoate			1938.07	5827.65	8894.57	5524.66	5112.54	4449.13	2353.82	4292.9	3614.98	5853.75	3544.63	7515.5	1674.9	3599.09	5264.52	2751.97	4898.98	6401.7	1947.98	4042.41	0	4322.15	6792.91	7112.48	2672.29	4807.34	6537.38		1.32125	0.966526	1.20529	0.771489	0.767914	0.843655	0.797837	0.80637		0.201099	0.418443	0.365492	0.972667	0.80946	0.721419	0.823767	0.721777
12.12_257.1156m/z	PDc	5-[(3aR,4R,6aS)-2-oxo-hexahydro-1H-thieno[3,4-d]imidazolidin-4-yl]pentanamide			11854.5	15239.1	19423.9	14306.9	15124	15451.1	13534.1	14490.2	17487	13981.7	15556.4	17970.7	12168	12938.3	13978.9	14967	13335.2	16961.4	12170.8	13586.1	5160.98	13466.2	16588	17609.1	13767.7	14417.2	18045.9		1.28863	1.01651	0.962186	0.778178	0.765738	0.766848	0.782242	0.758596		0.201173	0.332882	0.899443	0.900337	0.817732	0.972037	0.886829	0.871641
19.47_160.9903m/z	PDc	6-Chloro-1H-indazole-3-carbonitrile			186641	201159	185579	197619	223555	214019	201896	190703	249772	256889	287902	253333	185761	205338	173548	209713	181755	233970	251175	194839	208324	228069	242571	284747	199402	184990	270606		1.32591	0.699873	1.22901	1.69917	1.37527	1.14258	1.68216	1.08225		0.20227	0.795987	0.288352	0.00343272	0.0860352	0.369661	0.0267196	0.336461
18.97_724.3612m/z	PDc	22-hydroxy-1,10,10,12,12,30,30,36-octamethyl-28-(2-methylprop-1-en-1-yl)-11,24,27,29,32-pentaoxa-3-azadecacyclo[17.17.0.0²,¹⁷.0⁴,¹⁶.0⁷,¹⁵.0⁹,¹³.0²²,³⁶.0²³,²⁵.0²³,³³.0²⁶,³¹]hexatriaconta-2(17),4(16),5,7(15)-tetraen-8-one			26588.4	51154.4	31025.6	40684.2	53344.9	31130.8	39466.5	56234.2	74161.4	57767.6	68974.2	79956.4	19351.7	27316.4	44183.9	47481.1	30145.4	77106	66891.3	50291.7	40692.3	65492.3	56204	83338.4	57808.7	57302.3	83261.2		1.33612	0.85475	1.51656	1.5633	0.847758	1.67863	1.62383	1.03635		0.202699	0.600668	0.179954	0.0300803	0.611291	0.0591801	0.0431158	0.383167
19.32_167.0795m/z	PDc	Methyl 1-piperazinecarboxylate			1691.49	1783.75	2132.55	1192.76	1700.65	1527.13	1048.54	1777.77	1507.23	1589.23	2131.6	1713.66	992.99	973.116	1105.55	2318.38	1272.01	1025.13	1953.92	1188.05	996.869	2654.86	2331.52	1389.04	1343.39	2073.62	1068.35		1.33761	1.53098	1.45236	0.800302	1.31392	1.20516	0.932507	0.958148		0.202737	0.00384234	0.166736	0.798733	0.119823	0.318497	0.559751	0.47358
15.33_471.0616m/z	PDc	2-[2-(4-aminophenyl)-1,3-benzothiazol-6-yl]-6-methyl-1,3-benzothiazole-7-sulfonic acid			11546.2	6940.76	14053.1	15021.9	10546.8	27067.7	11273.6	22307	14211.9	22920.4	12943.5	15661.9	25176.5	18798.4	17073.8	13239.5	24956.6	16700.8	16015.6	11786.3	25489	19312.1	12535.5	20554.8	19023	11836.4	9166.1		1.32526	1.35961	1.131	1.29841	1.1051	0.982346	1.45687	1.33605		0.203503	0.0421692	0.262474	0.156556	0.279124	0.527008	0.111122	0.139723
11.11_333.1680m/z	PDc	Trp(O)-Ile			4018.53	5484.61	0	6013.77	5968.76	5564.87	5053.49	5223.23	6848.92	7821.7	6480.22	7334.88	5059.46	5980.61	5313.58	6068.39	7678.92	6653.17	6057.71	5046.2	6011.21	6934.15	6873.16	6353.34	6264.97	5230.2	7964.4		1.27952	1.07783	1.51777	1.44492	1.22555	1.47976	1.48471	1.40759		0.203788	0.241487	0.217235	0.0744051	0.178556	0.142774	0.0976129	0.100247
1.36_156.9979m/z	PDc	4-Chloro-6-methyl-2-(methylthio)pyrimidine			18887.5	18335.5	22103.2	16624	15928.8	14379.3	13430.3	24678	18366.1	15014.2	18464.1	11183.5	13211.8	27713.1	17535.5	11356.2	24460.5	8818.65	16647.9	35859	43412.6	16890.8	28382.2	15976	23796	46780.5	25491.6		1.34153	0.473335	0.456895	1.37054	1.49066	1.41577	0.782593	1.0377		0.204421	0.951468	0.797145	0.112285	0.0375787	0.177258	0.885037	0.381725
16.50_533.2386m/z	PDc	3-Quinolinecarboxamide, 6-(2-furanyl)-1,4-dihydro-8-methoxy-4-oxo-1-pentyl-N-tricyclo[3.3.1.1(3,7)]dec-1-yl-			28338	48175.2	58882.7	1248.71	0	0	32885.7	36065.9	51430.9	36689.5	51055.7	49736.8	0	0	0	0	0	0	34153.8	9143.76	35713.1	43507.6	54613.2	57626.9	44369	38313.9	40312.9		1.30657	1.5073	0.921291	0.772903	1.61407	0.871474	0.953076	1.69532		0.204654	0.00726215	0.662115	0.948178	0.00753308	0.674002	0.531799	0.00726215
0.66_115.0635m/z	PDc	Ibuprofen			106.303	0	0	106.88	0	0	128.275	0	0	183.527	0	251.417	0	274.936	0	113.798	120.446	0	661.797	324.535	0	82.2228	0	139.123	247.55	124.958	411.777		1.3178	0.594694	0.525338	1.16695	0.742165	1.65677	0.966174	0.965634		0.205647	0.597885	0.901445	0.257518	0.997131	0.06663	0.514803	0.464226
0.62_794.4243m/z	PDc	10,10'-dimethyl-1H,1'H,10H,10'H-9,9'-biacridine			8191.23	0	3648.83	2174.86	0	5445.95	0	2807.26	0	0	0	0	0	0	0	0	15729.2	0	12619.5	4269.25	10582.4	0	0	0	5607.02	10644.9	0		1.34054	1.17904	1.31103	1.27711	0.829268	0.842242	1.35008	0.767691		0.20595	0.171089	0.302683	0.171089	0.64746	0.724025	0.171089	0.832775
16.12_296.9434m/z	PDc	2,2'-Dithiobis(benzothiazole)			11889.8	17376.3	26977.4	21075.5	18283.9	19258.8	12509.6	13677	18818.3	19053.2	17624.9	25329.8	14543.7	18149.5	15535.8	18691	17733.6	25680.2	13049.3	9605.66	12986.2	15926	20671.2	21294.7	12490	11318.9	18552.9		1.34118	0.869363	1.1859	0.827247	0.754472	1.10535	0.77774	0.807299		0.205998	0.587726	0.480102	0.720526	0.868462	0.40249	0.913002	0.719633
17.36_765.5145m/z	PDc	2-(6-{6-[2-(5-ethyl-5-hydroxy-6-methyloxan-2-yl)-15-hydroxy-2,10,12-trimethyl-1,6,8-trioxadispiro[4.1.5⁷.3⁵]pentadec-13-en-9-yl]-3-hydroxy-4-methyl-5-oxooctan-2-yl}-3,5-dimethyloxan-2-yl)butanoic acid			24.6606	58.3339	278.865	30612.8	0	31474.5	387.268	76.6024	609.443	0	6.28031	0	19113.2	14332.7	24655.9	4057.84	27415.5	5261.76	0	0.318458	0.869627	0	0	0	425.316	193.636	417.847		1.32334	1.53678	1.33688	1.22265	1.3174	1.54679	1.29851	1.26493		0.206015	0.00297337	0.2443	0.21139	0.117759	0.110629	0.204808	0.185578
8.64_137.1328m/z	PDc	bicyclo[2.1.0]pentane			2131.42	3295.52	0	2700.14	3416.7	2934.8	3050.15	2668.62	2968.1	3417.38	4007.76	3136.2	2923.35	3344.96	2740.5	3383.89	3314.65	3555.94	3607.76	3201.04	3044.32	3069.81	3335.64	3761.35	2756.45	3082.08	3487.28		1.29805	1.03853	1.39186	1.2908	1.09541	1.28655	1.32941	1.2855		0.206426	0.290619	0.326128	0.161672	0.288353	0.258617	0.184222	0.17162
1.38_183.9967m/z	PDc	4-Amino-2,3-difluorophenol			2440.52	2630.99	3687.34	2249.12	2321.69	2310.88	2549.36	3711.57	1564.38	2499.61	3036.8	258.576	936.13	5319.88	2279.75	882.43	4229.12	274.126	2204.75	6681.41	7570.02	1911.12	5714.21	3282.57	2936.58	7033.17	3930.51		1.34002	0.494738	0.609307	1.07082	1.2202	1.29074	0.921207	0.992156		0.206798	0.958819	0.692529	0.35027	0.182502	0.255722	0.575846	0.432363
16.46_466.3199m/z	PDc	4-Fluoro-5-(4-methylpiperazin-1-yl)benzene-1,2-diamine			0	4364.75	7334.24	9756.81	15566.3	10488.3	0	1511.5	4545.44	4480.85	8868.21	9454.31	3128.66	11014.2	7566.91	14157.6	8209.13	17843.6	1739.91	0	0	9245.13	4403.55	4253.98	1641.2	2028.04	6295.34		1.33964	0.972268	1.05723	1.19415	1.4675	0.793734	0.990579	1.51225		0.207061	0.345327	0.496078	0.234353	0.0457295	0.834927	0.484588	0.0542424
19.32_160.1084m/z	PDc	prop-2-enamide			1152.95	2023.52	2372.81	603.186	2033.92	2004.16	627.082	1637.68	1309.06	1409.95	2688.81	1126.54	1283.79	958.958	1378.74	1690.72	1976.34	2109.88	1162.69	1451.68	1257.16	1367.51	1740.41	2360.73	1222.86	1517.48	2256		1.33826	1.14283	1.27895	0.783934	0.833989	0.845547	0.77284	0.762741		0.207712	0.169837	0.233138	0.866359	0.637895	0.717964	0.9566	0.852676
14.54_237.0799m/z	PDc	1-(3-Fluoro-4-methylphenyl)-5-oxo-3-pyrrolidinecarboxylic acid			4476.63	4390.45	4752.25	4031.09	3949.04	5828.27	5823.93	6045.55	5107.83	5958.69	6074.8	5404.55	4832.64	4758.77	4292.93	4530.83	5542.01	4239.76	4371.98	4384.14	3610.31	5778.83	6449.14	5835.25	4170.87	3172.73	4596.59		1.23572	0.809955	1.86275	1.6806	0.746249	1.27257	1.81832	0.868122		0.207742	0.683189	0.0210032	0.00552842	0.924267	0.2684	0.00354212	0.602615
15.29_366.2624m/z	PDc	Methanone, [1-(hexahydro-1-methyl-1H-azepin-3-yl)-1H-indol-3-yl](2,2,3,3-tetramethylcyclopropyl)-			409.249	2404.65	1415	2105.87	2112.17	1173.12	1001.5	2395.26	1046.82	1890.43	757.48	567.005	3108.07	948.672	2781.23	2425.66	1954.3	1330	0	0	1131.39	480.895	634.697	1072.21	0	1346.76	486.743		1.23919	0.839764	0.299005	0.854687	0.861691	1.20799	1.14858	0.94182		0.208091	0.381432	0.927164	0.658361	0.586051	0.316294	0.322034	0.49459
7.56_259.1522m/z	PDc	2-(propan-2-ylsulfanyl)propane			2073.91	2034.92	373.644	4037.4	2852.44	2705.86	2073	2780.97	2571.57	2742.36	3067.68	3246.25	2668.04	1973.96	2977.05	2957.77	2739.59	2833.74	2692.57	2189.76	2224.34	2567.8	2355.86	2870.39	2619	2390.18	4057.17		1.31316	1.17979	1.57849	1.48274	1.40444	1.53347	1.42117	1.46129		0.208128	0.174484	0.176482	0.0581197	0.0719323	0.116694	0.129718	0.074911
13.01_239.1986m/z	PDc				1413.84	1813.61	2541.31	2313.24	1252.61	1229.01	1485.99	513.803	772.674	1654.81	2219.67	1805.9	968.341	2056.71	1782.74	2094.54	1356.19	2166.43	1826.48	1036.09	981.477	1641.89	1779.68	2593.91	2537.33	2117.2	2071.66		1.33301	0.854338	1.68377	0.773527	0.888564	1.07837	0.787569	0.751946		0.208526	0.528352	0.085635	0.940477	0.541177	0.427522	0.862073	0.909928
16.60_200.0898m/z	PDc	Ala-His-Lys			877.556	1310.86	2393.57	2047.75	1206.21	1117.39	980.769	906.242	481.29	1479.05	1371.7	1060.64	1633.06	383.415	695.565	1405.14	1527.81	1374.59	728.139	537.391	1139.48	1253.13	1301.45	1686.4	781.523	1545.26	1830.38		1.33717	0.836901	1.49319	0.854955	0.7489	0.802945	0.798602	0.763397		0.208601	0.347948	0.196711	0.657808	0.902742	0.809144	0.821233	0.849892
1.30_244.9941m/z	PDc	2-Amino-5-fluoro-3-nitrobenzoic acid			8456.31	0	299.843	2046.09	0	351.638	2388.67	5393.68	206.085	225.387	0	0	3667.29	4154.62	281.811	0	4378.67	0	4294.8	9382.39	9861.95	1278.69	1758.15	0	10123	24273	682.585		1.33073	0.749209	0.681018	1.05914	0.91759	1.22796	0.949904	0.832998		0.208928	0.946156	0.939192	0.362827	0.49714	0.301003	0.536005	0.66545
0.61_978.7847m/z	PDc	trimethyl(2-{[(2R)-2-[(15Z)-tetracos-15-enoyloxy]-3-(tetracosanoyloxy)propyl phosphonato]oxy}ethyl)azanium			0	4898.27	0	0	0	26722.3	0	0	3665.32	7485.97	4233.29	0	0	0	11467.1	10284.7	19917.1	2759.27	0	11499	15819.5	5270.79	0	0	0	0	0		1.31384	0.85717	0.130708	0.986053	0.93915	1.13765	0.772515	1.32238		0.208956	0.626198	0.850115	0.449215	0.466815	0.373901	0.961193	0.14802
1.38_216.0119n	PDc	3-(Methylsulfonyl)propyl methanesulfonate			419400	383687	493244	357645	393866	365296	290542	499475	412618	310742	402233	244363	335000	547763	421970	205584	518969	199426	379468	713659	747971	363938	649073	404469	577243	998385	603497		1.33294	0.553359	0.688412	1.36795	1.26027	1.56314	0.851513	1.09572		0.210499	0.969865	0.672745	0.113741	0.154039	0.103404	0.691817	0.323518
9.12_172.1336m/z	PDc	Propamocarb			4223.44	6571.3	0	5437.25	7689.23	7434.79	4306.36	6729.89	8742.53	6121.03	8399.59	8519.43	4509.2	5982.08	6403.86	6445.88	7051.02	8202.68	5990.98	6003.06	7802.39	6277.55	8010.4	9289.17	5521.68	6239.67	9483.08		1.24863	0.956423	1.39236	1.35609	1.21352	1.37584	1.45165	1.33251		0.210609	0.36817	0.264754	0.120548	0.1875	0.200692	0.11375	0.141846
0.52_134.0018m/z	PDc	6-Chloroguanine			947.199	374.622	295.606	1322.01	0	1414.61	1374.08	1394.28	265.179	1131.37	713.003	479.652	1610.69	893.592	374.983	541.471	735.303	585.996	688.301	1282.45	854.007	1617.51	496.63	488.855	1035.32	1203.84	416.202		1.29513	0.975509	1.06059	0.987123	0.917155	1.18523	0.990217	0.806631		0.211818	0.36596	0.329778	0.447841	0.497771	0.334284	0.485023	0.721174
17.45_449.3524m/z	PDc	(2S)-2-[(5Z,8Z,11Z,14Z,17Z)-icosa-5,8,11,14,17-pentaenoyloxy]-3-(tetradecanoyloxy)propyl (4Z,7Z,10Z,13Z,16Z,19Z)-docosa-4,7,10,13,16,19-hexaenoate			28563	34816.2	42690.1	25758.8	30961.3	21665.4	31109.9	26755.8	31388	36919.8	36168.1	29787.3	19321.3	24478.5	19710.9	29922.8	20569.7	31806	30994.3	21111.4	30740.7	33433.2	29278.3	34621.1	26925.1	30829.2	32141.4		1.31738	1.41546	1.3727	0.791709	1.29345	1.24879	0.94401	1.22582		0.212485	0.0323899	0.267366	0.830889	0.132357	0.285516	0.543918	0.213702
14.52_473.0655m/z	PDc	Furazolidone			1096.09	2551.98	2692.46	3379.4	2558.43	2904.76	3093.28	3746.75	4314.51	2024.7	853.774	781.149	3692.41	1950.22	3987.61	1898.43	1512.42	698.298	2885.5	4525.57	2497.75	2595.82	683.406	3440.16	2933.32	1234.93	754.488		1.3008	0.983837	1.86708	1.18582	1.18122	0.921459	0.779508	1.12431		0.2132	0.249763	0.0609126	0.241315	0.212676	0.601651	0.901895	0.297089
16.04_358.2652m/z	PDc	3-methoxy-5-(1H-pyrrol-2-yl)-2-[(5-undecyl-1H-pyrrol-2-yl)methylidene]-2H-pyrrole			2314.63	7185.35	10396.7	0	0	0	4588.04	4555.96	6280.38	6440.44	6706.93	14084.2	0	0	0	0	0	0	2623.23	1252.77	4698.24	9059.15	7158.25	6115.23	6496.91	3289.96	10855.5		1.31795	1.36931	1.03202	0.937563	1.46225	0.769487	0.819548	1.53036		0.213543	0.0476867	0.570824	0.51581	0.0476867	0.942055	0.76184	0.0476867
10.90_687.2171m/z	PDc	Benzoic acid, 2-[[(2Z)-3-(3,4-dimethoxyphenyl)-1-oxo-2-propen-1-yl]amino]-3-hydroxy-			111269	18016.6	0	21857.1	12802.7	20219.8	31041.2	65855.3	32590.9	13453.6	12339.9	8644.79	41085.9	44332.3	17204.8	2274.13	30412.7	1001.67	96750.9	74366.3	123108	32574	26589.2	17442.5	49949.1	72978.8	16324.6		1.32609	0.759505	0.751021	1.01651	0.906803	0.77039	0.880099	0.999717		0.213971	0.814778	0.998614	0.411456	0.513039	0.934885	0.640005	0.423618
12.14_339.0549m/z	PDc	2-(Benzylsulfanyl)-6-phenylpyrimidin-4(3H)-one			7080.25	7371.62	11474.2	10410.4	7012.46	8445.22	9979.62	8644.35	13201.3	10371.6	6280.04	4606.14	9326.9	8969.13	9430.67	8454.06	6982.58	5949.01	8192.77	5624.41	2590.12	12543.6	3256.9	5471.41	12111.5	7248.58	7702.71		1.2813	0.776333	1.25125	0.932964	0.742209	0.784432	0.875952	1.02431		0.214513	0.695346	0.372508	0.52262	0.99161	0.865702	0.647079	0.396126
13.43_413.0738m/z	PDc	(Phenoxymethyl)penicilloic acid			11132	9953.7	10518.7	10021.3	7295.31	8103.28	14935.6	11967.6	12555.6	17415.6	6790.97	6583.93	10469.4	8561.95	10223.9	8702.54	11079.5	6461.48	9935.12	9396.94	4533.02	12537	4304.3	7449.89	14951.2	10894.5	8665.83		1.25015	0.939508	1.67111	0.773277	1.39059	0.899513	1.09564	1.16249		0.214753	0.319183	0.0539919	0.943438	0.078473	0.631838	0.371213	0.263881
1.55_227.0035m/z	PDc	1-Benzothiophene-2-sulfonamide			12602.9	6148.23	9740.62	12815.1	11219	16258.2	8919.18	12912	9885.85	6304.98	6237.56	3003.21	8756.86	13916.3	14463	2726.86	13954.9	5220.06	9234.9	15585.6	17170.5	9375.33	10793.7	7083.5	8138.49	13604.1	6529.84		1.31881	0.936413	0.328835	1.36287	1.23081	0.766428	0.788668	0.868627		0.215417	0.330879	0.653665	0.116637	0.174719	0.9807	0.857489	0.60178
13.28_335.1836m/z	PDc	(E)-4-[4-[(E)-Hept-1-enyl]-2,5-dihydroxy-3-(hydroxymethyl)-7-oxabicyclo[4.1.0]hept-3-en-6-yl]-2-methylbut-2-enoic acid			15235.1	22288.2	28407.5	18078.9	21478.8	17851.7	18003.7	17893.3	23699	21047.9	24768	24696.7	17396.9	20000.3	20427.9	23161.7	20384.6	23973.7	19065.5	16200.2	2093.81	20707	24923.8	26159.1	17687.7	19677.5	26821.5		1.28611	0.896069	1.00413	0.826682	0.905441	0.774761	0.867287	0.753449		0.215606	0.528739	0.64621	0.721946	0.515084	0.907693	0.662305	0.899997
13.54_399.1763m/z	PDc	2-acetyl-6-hydroxy-7-(hydroxymethyl)-4,5,6,7-tetrahydro-1H-azepin-4-one			9975.69	2686.03	7999.54	2568.62	1743.35	3341.48	5103.44	11957.2	9180.96	1522.43	2097.71	2114.89	1717.9	2434.91	1694.96	1293.08	6751.85	1421.51	7344.91	11925.5	17404.9	7050.52	7746.39	6223.27	6651.23	10086.4	6389.82		1.32682	1.29782	0.505887	1.42232	1.30841	0.825413	0.772622	1.17097		0.215611	0.0872015	0.562496	0.0850905	0.123134	0.75703	0.959618	0.256823
2.59_162.0587m/z	PDc	4-Aminotetrahydro-2H-thiopyran-4-carboxylic acid			33560.3	14049.3	28210	20551.9	26681.2	27628.6	12965.9	24939.7	23172	11989	13864.5	11414.2	22884.2	38422	9075.43	12018	45337.6	14117.7	33247.7	31085.8	39262.7	16299.2	37646.5	28089.7	24597.9	39454.1	28045.1		1.31391	0.716921	0.909499	1.40517	0.743213	1.00542	0.799255	0.751718		0.216412	0.868636	0.516507	0.093676	0.961576	0.501392	0.819097	0.911527
0.89_136.5324m/z	PDc	2-(3-Carboxypropionylamino)-4-methylsulfanylbutyric acid			12058.8	4091.97	8823.1	16961	8232.44	12292.2	13379.6	14785.8	10375.1	7493.63	4097.94	3104.31	19340.8	10754.3	17618.1	5312.22	13089.3	4426.66	12980.3	12555.8	10266.3	11974	5710.66	4908.05	11639	12745	6327.4		1.24001	1.24664	1.22962	1.15467	1.09379	0.950928	0.799845	0.762898		0.216511	0.0960807	0.163596	0.268404	0.289905	0.564082	0.817189	0.852006
13.16_306.2645m/z	PDc	octanoic acid			15080.8	21122.9	29076.5	18720.4	19231.2	18912.8	18627.3	16609.6	21153.2	23095.1	22632.8	22573.2	15921.9	18666.1	16081.8	22164	20020.3	21313.6	19440.2	14949.7	4442.13	20527.5	19841.2	24092.2	20125.4	17410	24513.5		1.29033	1.04585	1.13244	0.795464	0.897511	0.797299	0.773205	0.754806		0.216587	0.305605	0.525011	0.816156	0.527165	0.824518	0.951983	0.891804
15.80_288.0523m/z	PDc	3-[5,7-Dihydroxy-2-(4-hydroxyphenyl)-4-oxochromen-8-yl]-5-hydroxy-2-(4-hydroxyphenyl)-7-methoxychromen-4-one			2812.05	3071.6	1056.27	3563.34	3751.39	5931.81	4439.51	4595.26	2943.67	5233.02	2573.83	2564.33	5447.11	3385.48	4670.87	4831.55	4423.61	2661.4	3089.83	4609.99	2900.47	5260.05	1028.29	1227.55	5696.45	2976.81	2300.79		1.32398	1.32113	1.68716	1.06785	1.34731	1.18975	0.778929	1.32684		0.216714	0.0663213	0.110952	0.353438	0.100739	0.330664	0.905392	0.145283
17.27_279.1937m/z	PDc	1-[5-(4-hydroxybutan-2-yl)-2-methyloxolan-2-yl]-4-methylpentan-2-one			4587.46	6004.89	7083.9	4202.12	5275	5557.18	5453.86	6130.16	7040.87	6968.3	6659.61	6282.89	4154.85	4570.64	4585.4	5597.19	4240.73	4974.38	5145.1	3465.69	5078.97	6011.52	5904.68	6837.57	4629.24	4767.21	6347.18		1.30428	1.24713	1.01308	1.04666	1.03541	0.990674	0.8634	1.1099		0.217084	0.119389	0.73076	0.376596	0.349738	0.517618	0.669349	0.310233
12.17_402.0952m/z	PDc	8-Methoxyloxapine			283.935	4510.37	7270.37	1489.73	5253.11	7042.33	441.251	1943.93	3805.45	1245.98	2307.93	6658.25	1239.44	2699.65	2942.92	601.379	4923.63	6599.77	499.671	2186.76	0	1090.02	4573.63	6040.48	1047.48	3553.9	5316.42		1.31556	0.938241	1.12342	0.793096	0.761095	0.815506	0.77233	0.745494		0.217263	0.456933	0.433763	0.825302	0.836752	0.778578	0.964056	0.994446
6.11_169.0863m/z	PDc	(1S)-2-Amino-1-(4-fluorophenyl)ethanol			24975.3	28736.5	24692.8	27138.3	31007.2	29459.5	28408.4	28447.5	34378.5	31697.2	33892.7	34744.4	24515.5	28335.6	27535.7	28314	28677.6	32377.8	29443.1	27424.5	27848.6	29543.4	33085.5	35242.9	26897.6	26348.7	37250.1		1.25114	0.663839	1.57822	1.65026	1.26718	1.17065	1.64341	1.37416		0.218045	0.72447	0.145924	0.0100129	0.149379	0.346121	0.0371847	0.117879
16.20_210.0074m/z	PDc	3-(2-Thienyl)-1H-pyrazol-5-amine			2496.87	3568.52	5430.8	4489.41	4491.92	4158.12	2843.95	2707.21	4039.53	4493.95	3662.16	4966.46	2139.57	2881.47	3731.47	4182.01	3432.9	5135.67	3181.2	938.477	2609.51	3067.86	3345.46	5347.14	3289.02	2073.41	2620.33		1.3171	0.97784	1.13022	0.888477	0.876562	1.26356	0.77422	0.818875		0.218529	0.400346	0.542737	0.594308	0.560664	0.274817	0.94099	0.694101
13.32_363.1785m/z	PDc	Methyl 2-oxocycloheptane-1-carboxylate			14981.1	21143.6	26089.9	17500.8	20511.5	18716.6	17180.4	17869	19685.3	19725.9	22459.6	19443.9	16312.6	17900.5	17318	19800.6	20766.6	19340.9	19169	14692.6	2650.42	22343.9	22978.6	21893.1	18222.4	18895.8	25017.3		1.28693	1.01867	1.11333	0.77233	0.8473	0.766073	0.88437	0.770034		0.219259	0.334281	0.491845	0.956413	0.612148	0.994895	0.632853	0.824123
16.10_943.3539m/z	PDc	4-(2-amino-3-carboxypropanamido)-4-({1-[(1-carboxy-3-oxopropan-2-yl)carbamoyl]-2-methylpropyl}carbamoyl)butanoic acid			8342.05	5669.24	13774.1	8741.54	2589.08	7987.68	5945.61	11113.9	13600.7	10503.3	17375.9	11068.4	10009.6	12788.8	6241.93	11069.6	17262.3	7750.3	7000.78	1875.89	6369.01	7182.65	16870.1	12643.5	7752.88	8950.38	7991.39		1.31862	0.786288	0.818222	1.10459	0.98294	0.860858	1.00723	0.943165		0.220173	0.897443	0.784791	0.315623	0.410266	0.691311	0.464937	0.492825
7.72_195.0632m/z	PDc	4-Hydroxybutanoic acid lactone			4581.19	5189.02	1709.58	6406.72	6561.6	5049.78	5073.26	5192.3	4466.94	6380.6	5933.24	6933.82	6795.96	7004.89	4345.37	7271.82	6102	6282.06	8166.21	4940.22	4965.81	7454.58	5805.46	5300.25	7294.75	7009.79	5839.39		1.29852	1.16381	1.35403	1.43236	1.28558	1.65354	1.41492	1.4636		0.220803	0.180427	0.378614	0.0802536	0.137347	0.0677679	0.133124	0.0739034
10.63_155.1434m/z	PDc	1,2,2,6,6-Pentamethyl-4-piperidinol			610.708	433.649	0	684.728	483.378	506.143	558.332	557.515	673.813	571.684	544.68	890.897	462.382	571.919	553.069	656.87	441.374	920.469	665.885	627.223	548.666	853.593	209.136	705.15	712.639	631.506	760.49		1.31222	0.929554	1.4255	1.2297	1.04806	1.50724	1.05127	1.2072		0.223432	0.382188	0.251468	0.205911	0.336152	0.129104	0.41622	0.227849
16.22_224.0674m/z	PDc	Desethylterbutylazine			0	0	0	134.395	18.5153	82.7791	0	0	0	0	0	0	265.087	0	0	0	0	0	97.7979	0	343.865	0	0	0	0.788819	0	0		1.22673	0.81269	0	0	1.38941	1.13765	0	0		0.223503	0.373901	#DIV/0!	#DIV/0!	0.0790394	0.373901	#DIV/0!	#DIV/0!
0.56_843.8181m/z	PDc	(2R)-1-(octadecyloxy)-3-(pentadecanoyloxy)propan-2-yl (11Z)-icos-11-enoate			17826.8	6704.83	7702.97	21329.9	9222.63	10411.9	10247.8	4846.48	12888.4	3974.94	7704.41	0	25424.5	28394.6	13680.4	2743.91	11565.7	6823.43	10154	33874.4	21473.9	12132.6	0	9431.64	8552.43	10134.9	5574.53		1.27374	1.25641	0.626928	1.26807	0.849361	0.986386	0.958273	0.981411		0.224052	0.109387	0.756551	0.177465	0.608309	0.522431	0.524985	0.445042
9.78_167.1048m/z	PDc	2-Buten-1-ol			10544.5	14344.1	6562.78	15556.4	14548	12400.7	14542.4	12027.6	15156.3	16329.7	16053.3	15106	12505.3	13756.6	12948.8	16921.7	12882.5	13627	14518.8	13498.7	13253.8	16615.5	14847.2	15591.4	13098.1	12754.4	16192.4		1.25904	1.01368	1.47841	1.43567	1.19176	1.32852	1.50806	1.2519		0.224374	0.319281	0.233385	0.0786924	0.204276	0.230419	0.0869576	0.194713
18.28_130.9694m/z	PDc	trifluoromethanol			1233.47	976.066	0	1069.27	1125.74	935.661	1593.27	1118.12	1454.47	1212.27	1473.29	1580.66	820.896	1077.24	1306.36	1729.28	1023.86	1418.58	1567.99	1294.98	1076.03	1396.23	1243.24	1677.77	953.442	1769.91	1348.67		1.30982	0.875007	1.54625	1.3013	0.941024	1.32281	1.38299	1.24339		0.224603	0.454673	0.179479	0.154636	0.464264	0.234157	0.151214	0.200807
1.41_231.0061n	PDc	4-Chloro-8-(trifluoromethyl)quinoline			184469	97633	129722	104938	113066	103001	108838	126958	106851	73590.8	91922.8	56617.2	142299	158302	112503	42895.9	114284	49352.6	154708	173455	229118	101723	148065	93612	120601	168014	112871		1.31415	0.742476	1.12187	1.42942	1.08197	0.773282	0.981061	1.37913		0.224656	0.988837	0.427608	0.0816558	0.301448	0.915914	0.496161	0.115166
1.41_210.0246m/z	PDc	6-(Methylthio)benzo[d]thiazol-2-amine			17944.6	10030.3	10981.4	9751.53	10851.9	10729.7	7641.91	14504.8	9894.49	5721.65	9254.76	5209.78	9628.01	17724.9	11711.1	3492.86	11724.7	4874.26	13208.6	18982	26698	8498.58	15371.9	10160.7	12547.6	20469.7	11291.3		1.30807	0.455675	0.962147	1.41406	1.01702	0.878132	0.880556	1.31526		0.225095	0.992257	0.512403	0.0891733	0.370151	0.663559	0.639233	0.152435
0.61_355.0583m/z	PDc	Clofibric acid acyl-.beta.-D-glucuronide			13953.1	23166.7	21601.7	7474.99	17464.4	14967.7	12613.8	9049.96	20966.9	18581.2	24917.7	24016.8	12315.9	30559.8	18704.2	15978.4	13838.3	20774.1	8151.15	12216.7	19532.2	27089.8	22415.2	19523.2	10212.7	8117.29	18467.1		1.25854	0.575487	1.04957	0.98901	1.192	1.44543	1.07272	0.950823		0.225359	0.8826	0.302497	0.445426	0.20408	0.160811	0.393993	0.482899
16.28_226.9470m/z	PDc	4-Iodobenzohydrazide			0	253.676	579.842	490.608	862.563	635.688	78.791	109.315	192.891	898.263	361.777	736.108	536.392	578.286	689.973	275.477	565.892	707.361	0	100.425	0	746.597	0	263.813	0	156.261	610.055		1.29975	1.21727	1.21839	1.28035	1.30365	0.770721	0.792903	1.09864		0.226486	0.136282	0.428164	0.168833	0.126035	0.932443	0.841042	0.320752
0.61_951.7810m/z	PDc	(2S)-2-[(9Z,12Z)-octadeca-9,12-dienoyloxy]-3-(octadecanoyloxy)propyl (11Z)-icos-11-enoate			0	0	7045.77	0	2443.68	33627.6	5766.75	12877.2	0	10025.4	6178.98	0	0	0	10915.8	0	28240.8	0	0	24721.7	14659.7	0	0	0	0	152.811	7283.61		1.27998	0.798833	0.882465	0.97701	0.965766	0.766912	1.09288	0.932607		0.226683	0.780632	0.429473	0.460983	0.431713	0.970942	0.373901	0.506837
14.48_120.9595m/z	PDc	1,3,5-trithiane			897.687	1168	1492.62	1005.99	1236.71	1085.68	1184.69	942.049	1125.19	877.903	942.764	1287.57	866.302	1091.41	1032.02	1083.08	933.834	1455.47	1075.37	788.164	873.235	1013.27	1393.08	1538.43	658.28	1086.36	1243.06		1.31117	1.00625	1.0074	0.933602	0.805661	1.02438	0.899089	0.752293		0.226772	0.362829	0.61371	0.52167	0.699622	0.481219	0.60914	0.907543
16.10_785.1481m/z	PDc	{[(2R,3S,4R,5R)-5-(6-amino-9H-purin-9-yl)-4-hydroxy-2-({[hydroxy({hydroxy[(3R)-3-hydroxy-2,2-dimethyl-3-({2-[(2-sulfanylethyl)carbamoyl]ethyl}carbamoyl)propoxy]phosphoryl}oxy)phosphoryl]oxy}methyl)oxolan-3-yl]oxy}phosphonic acid			4925.73	7199.62	5982.74	4783.78	0	6273.15	7333.7	6976.98	2036.41	9677.21	3844.99	0	6124.42	5388.37	8460.87	4608.87	7055.77	5446.83	5691.02	4400.1	4761.93	8127.4	4001.4	1574.67	6333.56	2225.74	7330.81		1.25566	0.844384	0.361611	0.871745	1.07764	0.864564	0.971503	0.794779		0.227168	0.613064	0.764609	0.624704	0.305748	0.685172	0.508051	0.750005
0.61_176.9364m/z	PDc	isothiocyanatofluorane			5858.95	10386.7	12605.6	8374.26	7552.72	9232.72	8686.22	8397.47	8194.49	10052	9239.61	7309.01	6775.48	7560.86	10939.6	7154.27	7820.35	9435.96	4782.04	7334.56	7462.14	8893.24	9159.74	8083.21	6989.65	7259.2	8790.66		1.31034	0.841468	0.950647	0.818185	0.865412	1.10714	0.859764	0.92344		0.227223	0.640223	0.581813	0.744223	0.57956	0.400864	0.676067	0.519327
18.65_975.3189m/z	PDc	Dasatinib			442137	693139	341108	502830	658553	516671	611771	613478	811516	673392	752908	951632	358361	440918	445575	708285	511307	809325	631966	618317	677926	709040	793115	927743	594730	643176	976683		1.20812	0.87554	1.49629	1.41763	0.8578	1.38157	1.57331	1.18136		0.229105	0.515873	0.206092	0.0873952	0.592948	0.197237	0.060405	0.248311
0.66_166.1078m/z	PDc	DL-Threonine methyl ester			0	424.655	557.05	384.742	1547.1	194.546	455.561	148.222	214.541	1141.7	7697.55	760.687	0	148.234	237.631	1112.89	0	383.681	209.244	0	0	663.616	1232.99	466.855	204.167	7202.34	234.067		1.30521	1.02579	0.668364	1.15049	0.952587	1.11318	1.33456	0.833505		0.229888	0.335891	0.790994	0.272164	0.448794	0.395424	0.180905	0.664465
14.07_250.1863m/z	PDc	N-[2-(1H-indol-3-yl)ethyl]icosanamide			6861.61	8458.09	9675.1	7526.15	8218.85	7208.3	8557.8	7524.98	8891.17	8141.56	8097.68	9361.76	5797.28	5385.25	7244.63	7549.29	8249.3	7637.1	7465.51	7443.98	6202.81	7858.21	7565.49	8879.59	8762.11	6725.13	10006.9		1.28806	1.27863	0.881631	0.790515	0.932009	0.776066	0.801518	0.887743		0.230291	0.0916544	0.994289	0.835844	0.476658	0.901	0.81188	0.571304
8.00_302.0291n	PDc	4-{[4-(4-chlorophenyl)-1,3-thiazol-2-yl]amino}phenol			3255.71	1990.12	717.703	2793.97	1103.53	3801.52	3927.99	4408.36	3417.09	4214.69	1517.78	1836.56	2547.95	2708.18	891.093	2581.38	2386.76	1244.93	3551.22	2729.27	2956.78	4131.52	1187.91	4192.84	4084.24	1727.65	3217.8		1.30144	0.745818	1.73328	0.854622	0.843603	1.14599	1.07502	0.749827		0.230658	0.950925	0.0701698	0.658495	0.619132	0.366753	0.391658	0.926141
9.93_339.1421m/z	PDc	4,5,6,7-Tetrahydro-1,3-benzothiazole-2,6-diamine			3060.98	3344.57	0	3855.9	3664.26	3359.55	3720.86	3156.86	4423.26	3427.25	2852.99	5438.91	3109.17	3606.05	3271.68	4460.01	4342.22	4410.42	4751.63	3893.23	2857.02	4460.41	4107.46	5309.09	2904.15	3939.42	4356.32		1.29797	0.989963	1.50216	1.17227	1.14894	1.31623	1.49695	1.40501		0.230672	0.331279	0.222767	0.252886	0.2396	0.238493	0.091953	0.101562
17.36_135.1149m/z	PDc	but-1-ene			331.978	412.081	1083.77	982.836	913.889	1290.44	1070.03	438.504	1319.94	571.927	1180.95	2100.15	866.43	865.232	1178.43	881.977	375.434	1085.68	1075.67	705.803	1285.67	1242.63	1358.39	1040.69	1218.85	660.894	1084.83		1.30224	1.09554	1.16307	1.17382	1.24804	1.27912	1.53033	0.858844		0.230704	0.237807	0.399928	0.251554	0.162454	0.26379	0.0773598	0.618264
12.08_210.1858m/z	PDc	N-Cyclohexylcyclohexanecarboxamide			491.315	1388.31	1341.84	1105.02	946.435	1304.88	706.579	698.196	816.037	964.556	659.538	984.67	578.336	1052.42	566.78	1082.5	768.859	1072.63	804.248	759.621	0	863.863	1151.21	1804.75	936.843	1117.49	1399.69		1.29792	1.00142	1.05258	0.917705	0.750541	0.798498	0.876167	0.789288		0.230784	0.362771	0.319984	0.54595	0.891526	0.821145	0.646708	0.7645
13.50_163.0213m/z	PDc	Thianaphtene-3-carboxaldehyde			4289.55	5830.51	6216.47	4771.59	4519.4	5034.58	5008.83	4800.82	5154	5525.07	5210.76	5336.16	4187.38	5168.08	4170.53	5338.9	4260.74	5497.23	5228.06	4301.84	1773.1	5183.8	5696.47	6297.42	5177.31	4563.42	5520.29		1.27982	1.11032	0.975267	0.779837	1.05246	0.914082	0.848663	0.876234		0.230877	0.237289	0.486416	0.88948	0.331502	0.611562	0.697437	0.589396
16.32_437.2989m/z	PDc	15-(3-methyl-5-pentylfuran-2-yl)pentadecanoic acid			514.364	5823.76	5605.19	0	1926.36	3114.76	789.087	510.903	5624.23	3442.75	5291.26	3657.18	1182.21	1109.29	1022.45	3295.62	1844.82	4949.29	1210.23	1312.59	2003.77	904.367	5584.45	3591.9	1469.66	2146.42	6556.49		1.28491	1.16981	0.796453	0.773666	1.07832	0.800911	0.808217	0.788188		0.231122	0.172704	0.524277	0.938904	0.305062	0.814541	0.791931	0.767507
16.64_184.0949m/z	PDc	1-Butyl-3-methyl-1H-imidazol-3-ium cation			291.759	604.289	245.698	394.178	236.464	411.405	523.024	123.96	439.861	0	279.23	189.182	275.204	505.744	0	138.575	154.847	446.473	401.499	0	0	0	490.937	452.738	171.744	150.046	206.602		1.27268	0.849197	0.27919	1.26049	0.769274	1.47167	0.824219	0.999251		0.231188	0.550157	0.917388	0.182901	0.804463	0.146926	0.750447	0.424152
14.52_383.0818m/z	PDc	methyl N-{6-[(4-fluorobenzenesulfonyl)oxy]-1H-1,3-benzodiazol-2-yl}carbamate			1915.77	934.471	696.662	5586.19	1931.18	3795.04	2059.82	4369.12	1048.42	2491.83	1670.13	822.822	5851.24	5242.92	3645.5	1639.25	3958.23	435.853	3608.88	6138.31	668.538	1496.11	1312.69	669.862	4293.75	1787.53	1354.2		1.20403	1.50618	1.13719	0.966106	1.3838	1.28415	0.772457	0.943256		0.231368	0.00785118	0.280626	0.475545	0.0817791	0.260281	0.962062	0.492706
9.14_250.1114m/z	PDc	7-(Difluoromethyl)-5-methyl-4,5,6,7-tetrahydro[1,2,4]triazolo[1,5-a]pyrimidine-2-carboxylic acid			447.515	177.611	0	174.916	368.893	641.361	844.617	185.076	1076.15	439.246	821.532	336.181	193.308	463.044	376.014	161.448	168.599	1032.37	182.22	799.164	584.319	352.417	763.474	551.469	0	379.048	888.65		1.29608	0.793686	1.38059	1.27146	1.0117	1.00763	1.4399	0.951903		0.232029	0.42357	0.171825	0.175061	0.376216	0.498998	0.119783	0.481515
0.61_255.9785m/z	PDc	Zoledronic acid			9945.99	45488.9	78326.1	38788.9	119679	27511.7	117726	27121	101840	62352.8	32018.5	14541.7	14654	33402	74984.8	61843.1	8845.54	17642.5	10750.9	15605.6	22817.4	54989.1	55605.6	48543.7	5797.9	5601.4	63248.5		1.30324	0.785574	1.19656	0.816365	0.82997	0.994197	0.851284	0.877795		0.23244	0.899631	0.332919	0.749241	0.646021	0.513695	0.692266	0.586898
0.61_842.2330n	PDc	3-[10,14,19-tris(2-carboxylatoethyl)-5,9,15,20-tetrakis(carboxylatomethyl)-5-methyl-21,22,23,24-tetraazapentacyclo[16.2.1.1³,⁶.1⁸,¹¹.1¹³,¹⁶]tetracosa-1(20),3(24),6,8,10,13,15,18-octaen-4-yl]propanoate			0	36480.7	58495.5	1514.17	24262.5	11104.5	34821.5	0	58094.2	38224.4	37543.1	66646.6	0	27460.6	11073.5	41257.9	2830.82	39242	0	3626.89	16439.9	72463.2	61662.3	55388.3	0	3340.92	59310.3		1.29901	0.995898	0.754877	0.974452	1.03577	0.857673	1.38357	0.760364		0.232706	0.374272	0.978539	0.464362	0.349344	0.696679	0.150872	0.863236
14.96_443.2416m/z	PDc	[(1R,6R,12Z,15S,19R,20R,21R,22R,23S,24R)-3,20,21,22,23,24-hexahydroxy-19-[(1E,3S)-3-hydroxyoct-1-en-1-yl]-3,8,18-trioxo-2,4,7-trioxa-3lambda5-phosphabicyclo[13.6.3]tetracosa-12,16-dien-6-yl]methyl (9Z,12Z)-hexadeca-9,12-dienoate			4127.8	4856.52	9149.64	4215.54	4553.47	7192.02	5180.51	6364.26	7638.08	5132.21	5919.93	7949.74	4203.32	5446.51	6896.99	6969.28	5845.95	7774.08	5204.71	3662.55	0	3464.05	7732.26	7071.96	5400.63	5638.13	10187.1		1.24299	0.804906	1.0291	0.781671	0.800557	0.877134	0.771445	0.841919		0.232855	0.777405	0.848835	0.878589	0.712088	0.665107	0.983646	0.648489
12.14_331.1522m/z	PDc	2-pentylthiophene			5026.09	7607.75	8257.49	7091.05	7761.62	7138.74	5968.77	7262.12	7992.18	7431.49	7362.47	8605.98	6855.54	7520.24	6513.23	8839.98	6625.01	9845.7	6171.48	5505.97	0	8353.97	8189.12	8671.68	7469.08	6077.18	8609.6		1.26221	0.77373	0.815178	0.965261	0.791728	0.829396	1.27419	1.07557		0.233534	0.99944	0.928057	0.476691	0.734978	0.748854	0.221823	0.343012
[truncated: 4,101 more rows]
