# Supplementary material for: Metabolomics Analysis Reveals Novel Targets of Chemosensitizing Polyphenols and Omega-3 Polyunsaturated Fatty Acids in Triple Negative Breast Cancer Cells
Source: Int J Mol Sci. 2023 Feb 23;24(5):4406. doi: 10.3390/ijms24054406 (PMC10002396; doi:10.3390/ijms24054406)
Supplement: Supplementary file 1 [file ijms-24-04406-s001.zip › Supplemental Table S3.xlsx]

## Sheet: Sheet 1
Supplemental Table S3. ANOVA p-values for all in-house matches across all treatments
Peak name (RT_mass)	ontology level	Metabolite name	p-value	FDR
0.68_132.0770m/z	OL1	Creatine	9.219e-18	1.558e-15
0.68_129.0661m/z	OL1	Glutamine	5.9206e-16	5.0029e-14
16.08_328.2409n	OL1	DOCOSAHEXAENOATE	8.452e-09	4.7613e-07
16.54_355.2613m/z	OL2a	Docosatetraenoic acid	1.7566e-06	7.4218e-05
0.54_89.1075m/z	OL1	PUTRESCINE	1.1374e-05	0.00038443
13.64_301.2987n	OL1	SPHINGANINE	3.3473e-05	0.00094284
0.54_203.2235m/z	OL1	SPERMINE	5.7721e-05	0.0013935
0.54_263.1467m/z	OL2a	Creatine	7.7331e-05	0.0016336
0.85_489.1158m/z	OL1	CITICOLINE	0.00023746	0.004459
13.23_372.3116m/z	OL1	Myristoyl-L-carnitine	0.00028405	0.0047323
9.1_288.2174m/z	OL2a	Octanoyl-L-carnitine	0.00030802	0.0047323
1.49_290.1353m/z	OL1	OPHTHALMATE	0.00036726	0.0049395
0.64_265.1122m/z	OL1	THIAMINE	0.00037997	0.0049395
12.25_344.2801m/z	OL2a	Dodecanoylcarnitine	0.00043646	0.0052687
14.56_428.3745m/z	OL1	Octadecanoylcarnitine	0.00085826	0.0096697
13.99_400.3430m/z	OL2b	Hexadecanoylcarnitine	0.00099307	0.010489
14.17_426.3587m/z	OL1	Oleoylcarnitine	0.0012624	0.01255
0.85_241.0316m/z	OL1	L-Cystine	0.0034522	0.031302
0.76_203.2236m/z	OL2a	SPERMINE	0.0035192	0.031302
0.66_117.0792n	OL1	L-Valine	0.0044169	0.037323
0.87_134.0451m/z	OL1	L-Aspartic acid	0.0058708	0.044298
5.77_241.0954m/z	OL2b	N-ACETYLSEROTONIN	0.005941	0.044298
4.23_179.0257n	OL2b	S-CARBOXYMETHYLCYSTEINE	0.0060287	0.044298
0.87_191.0668m/z	OL2a	Dihydroorotic acid	0.0085035	0.059879
1.32_179.0489m/z	OL2b	L-Cysteinylglycine	0.010633	0.071881
4.08_219.1113n	OL1	PANTOTHENATE	0.01219	0.079237
19.13_153.0525m/z	OL2b	Mevalonolactone	0.013969	0.087436
0.74_232.1549m/z	OL2b	Isobutyryl-L-carnitine	0.01582	0.09234
0.89_262.1041m/z	OL2a	pseudouridine	0.015845	0.09234
0.5_102.1154m/z	OL1	SPERMINE	0.016834	0.093126
5.77_219.1134m/z	OL2b	N-ACETYLSEROTONIN	0.017268	0.093126
6.44_153.0549m/z	OL2a	2-HYDROXYPHENYLACETATE	0.017633	0.093126
0.87_88.0395m/z	OL1	L-Serine	0.018444	0.094456
1.32_308.0918m/z	OL1	L-Glutathione reduced	0.020584	0.10052
1.17_176.0558m/z	OL1	N-ACETYLASPARTATE	0.021126	0.10052
0.89_276.1196m/z	OL2a	Cytidine	0.021412	0.10052
1.32_134.0451m/z	OL2a	MALEATE	0.022477	0.10266
12.51_283.1886m/z	OL2a	Heptanoic acid	0.023677	0.10272
0.62_105.0428n	OL1	L-Serine	0.024338	0.10272
13.5_398.3274m/z	OL2a	3-Hydroxyhexadecanoylcarnitine	0.024461	0.10272
18.95_183.0996m/z	OL2b	3-hydroxyoctanoic acid	0.025003	0.10272
2.54_268.1046m/z	OL1	ADENOSINE	0.02572	0.10272
0.68_365.1061m/z	OL1	LACTOSE	0.026848	0.10272
7.78_183.0997m/z	OL2b	3-hydroxyoctanoic acid	0.02728	0.10272
1.41_129.0430n	OL1	Pyroglutamic acid	0.02735	0.10272
0.72_150.0553m/z	OL2a	PYRIDOXAL	0.029746	0.10832
7.58_197.0789m/z	OL1	SUBERATE	0.030124	0.10832
5.77_128.0709m/z	OL2b	Butyrylglycine	0.032407	0.11256
0.7_204.1235m/z	OL1	Acetyl-DL-carnitine	0.032635	0.11256
0.64_398.1382n	OL1	S-ADENOSYLMETHIONINE	0.033986	0.11487
0.85_156.0271m/z	OL2a	L-Aspartic acid	0.035219	0.11671
0.7_218.1392m/z	OL2b	Propionyl-L-carnitine	0.037836	0.12297
1.32_330.0737m/z	OL1	L-Glutathione reduced	0.040226	0.12827
1.84_132.0659m/z	OL2a	N-ACETYLALANINE	0.043495	0.13612
0.64_130.0502m/z	OL1	L-Glutamic acid	0.047426	0.13974
16.95_425.3397m/z	OL2a	7alpha-Hydroxycholesterol	0.048113	0.13974
0.82_172.0406m/z	OL2a	L-Methionine	0.048373	0.13974
1.55_153.0410m/z	OL1	Xanthine	0.049146	0.13974
1.58_164.0478n	OL2b	4-COUMARATE	0.050761	0.13974
1.32_169.0742n	OL1	Pyridoxine	0.050841	0.13974
0.64_112.0371m/z	OL2a	Sarcosine	0.051262	0.13974
0.98_118.0866m/z	OL1	L-Valine	0.052343	0.13974
1.58_95.0494m/z	OL2b	SORBATE	0.05284	0.13974
4.36_146.0604m/z	OL2b	Indole-3-aldehyde	0.053185	0.13974
0.89_447.0684m/z	OL2a	CDP-ETHANOLAMINE	0.054145	0.13974
4.36_187.0638n	OL2b	Indoleacrylic acid	0.054571	0.13974
0.62_146.0694n	OL1	Glutamine	0.056056	0.14139
4.36_159.0688n	OL1	INDOLEACETALDEHYDE	0.059591	0.14606
1.73_131.0949n	OL1	L-Isoleucine	0.059896	0.14606
1.28_123.0556m/z	OL2a	Nicotinamide	0.062118	0.14606
11.09_251.1259m/z	OL2b	5-Methylcytosine hydrochloride	0.062122	0.14606
1.34_183.0666n	OL2b	PHOSPHORYLCHOLINE	0.062226	0.14606
4.36_204.0905n	OL2a	L-Tryptophan	0.064174	0.14857
1.55_118.0269n	OL2a	Succinic acid	0.065263	0.14905
0.66_180.0638n	OL2a	MANNOSE	0.066767	0.15045
6.49_260.1863m/z	OL2a	Hexanoylcarnitine	0.068358	0.15201
18.87_169.0475m/z	OL2b	METHYGLUTARATE	0.073477	0.16127
1.08_168.0660m/z	OL1	PYRIDOXAL	0.077633	0.16687
9.02_265.0702m/z	OL1	LUMICHROME	0.078813	0.16687
3.25_148.0528n	OL2b	trans-Cinnamic acid	0.078992	0.16687
0.85_102.0552m/z	OL1	ALLOTHREONINE	0.080062	0.16704
4.8_246.1706m/z	OL1	2-Methylbutyroylcarnitine	0.084655	0.17339
3.34_132.0658m/z	OL2b	Propionyl Glycine	0.085493	0.17339
0.76_170.0815m/z	OL1	(-)-Norepinephrine	0.086182	0.17339
1.98_170.0816m/z	OL2b	Pyridoxine	0.093382	0.18567
2.07_218.1393m/z	OL1	Propionyl-L-carnitine	0.097843	0.19089
3.65_232.1550m/z	OL1	Butanoylcarnitine	0.098268	0.19089
0.8_330.0737m/z	OL1	L-Glutathione reduced	0.09952	0.19112
1.34_148.0608m/z	OL2b	L-Glutamic acid	0.10306	0.19571
8.56_145.0532n	OL2b	Indole-3-aldehyde	0.1049	0.19697
5.16_202.0479m/z	OL2a	Hippuric acid	0.10981	0.20393
0.76_315.1279m/z	OL2a	Glutamine	0.11108	0.20405
8.56_223.0851n	OL2b	N-acetyl-tyrosine	0.11782	0.2141
3.36_159.0655m/z	OL1	Succinylacetone	0.12108	0.21548
0.5_159.0505m/z	OL1	Allantoin	0.12175	0.21548
0.72_152.0709m/z	OL2b	Pyridoxine	0.12247	0.21548
3.25_165.0795n	OL1	L-Phenylalanine	0.12368	0.21548
3.76_136.0760m/z	OL2b	P-OCTOPAMINE	0.1257	0.21676
0.66_205.0686m/z	OL2a	SORBITOL	0.13337	0.22767
5.77_131.0586n	OL2a	trans-4-Hydroxyproline	0.13614	0.22778
10.14_225.1103m/z	OL1	SEBACATE	0.13665	0.22778
0.85_148.0608m/z	OL1	L-Glutamic acid	0.13784	0.22778
0.66_170.0428m/z	OL1	L-Glutamic acid	0.13883	0.22778
8.97_203.1283m/z	OL2b	SEBACATE	0.14194	0.23065
14.79_267.1936m/z	OL2a	2-hydroxytetradecanoic acid	0.14583	0.23433
1.36_103.0392m/z	OL2a	ACETOACETATE	0.14784	0.23433
0.87_212.0592m/z	OL2a	S-CARBOXYMETHYLCYSTEINE	0.14879	0.23433
9.82_123.0807m/z	OL2b	1-phenylethanol	0.15009	0.23433
9.6_183.0997m/z	OL1	3-hydroxyoctanoic acid	0.15188	0.23433
6.85_377.1465m/z	OL1	RIBOFLAVIN	0.15252	0.23433
3.25_95.0494m/z	OL2b	SORBATE	0.1679	0.25564
15.06_267.1936m/z	OL2a	2-hydroxytetradecanoic acid	0.18111	0.27171
5.34_105.0337m/z	OL1	4-hydroxybenzaldehyde	0.18167	0.27171
9.48_171.1020m/z	OL2a	AZELATE	0.19062	0.28258
0.66_325.1135m/z	OL2a	LACTOSE	0.19714	0.28687
10.44_153.1278m/z	OL2a	10-hydroxydecanoic acid	0.1978	0.28687
8.79_180.0642n	OL2b	PARAXANTHINE	0.1998	0.28687
1.02_204.1236m/z	OL1	Acetyl-DL-carnitine	0.2003	0.28687
0.68_203.1507m/z	OL2a	N,N-DIMETHYL-ARGININE	0.20577	0.29223
0.82_245.0572m/z	OL2a	L-Cystathionine	0.20995	0.29568
1.6_118.0654m/z	OL2a	Dopamine	0.21451	0.2996
9.14_187.1334m/z	OL2b	10-hydroxy-2-decenoic acid	0.21693	0.3005
2.84_131.0706m/z	OL2a	(R)-Pantoic acid	0.22184	0.30481
0.66_144.1022m/z	OL2a	L-CARNITINE	0.22753	0.31011
0.87_223.0753m/z	OL1	L-Cystathionine	0.23424	0.31554
0.62_132.0538n	OL1	L-Asparagine	0.2362	0.31554
1.71_145.0498m/z	OL1	3-Hydroxy-3-methylglutaric acid	0.23712	0.31554
7.43_159.0656m/z	OL2b	Succinylacetone	0.23955	0.31628
0.64_162.1128m/z	OL1	L-CARNITINE	0.26238	0.33976
12.75_302.3060m/z	OL2b	SPHINGANINE	0.2633	0.33976
0.61_174.1121n	OL1	Arginine	0.26336	0.33976
0.78_399.1453m/z	OL1	S-ADENOSYLMETHIONINE	0.27382	0.35058
7.3_195.0633m/z	OL2a	2-Octenedioic acid	0.28694	0.3646
14.69_181.1591m/z	OL2a	5-Dodecenoic acid	0.30352	0.3828
0.64_119.0585n	OL1	Threonine	0.30997	0.38758
2.93_209.0926m/z	OL2a	Kynurenine	0.3119	0.38758
1.36_164.0086m/z	OL2a	O-Phosphorylethanolamine	0.31946	0.39407
4.87_298.0976m/z	OL1	METHYLTHIOADENOSINE	0.34223	0.41911
0.62_110.0715m/z	OL2a	4-Guanidinobutyric acid	0.3623	0.4405
2.73_204.0872m/z	OL2b	N-Acetyl-D-glucosamine	0.37191	0.44895
12.77_239.1623m/z	OL2a	12-Hydroxydodecanoic acid	0.37889	0.45414
0.61_155.0698n	OL1	HISTIDINE	0.38518	0.45753
2.45_335.0646m/z	OL2b	B-Nicotinamide mononucleotide	0.38714	0.45753
3.38_131.0706m/z	OL2a	(R)-Pantoic acid	0.39214	0.46022
0.64_84.0446m/z	OL2a	1-Aminocyclopropanecarboxylic acid	0.40046	0.46675
0.95_291.1306m/z	OL1	Argininosuccinic acid	0.43661	0.5054
6.26_233.0438m/z	OL2a	Caffeine	0.49151	0.56507
0.52_245.2341m/z	OL2a	N1-ACETYLSPERMINE	0.50951	0.58181
0.61_189.1602m/z	OL1	N,N,N-TRIMETHYLLYSINE	0.53044	0.60164
9.89_151.1121m/z	OL2a	10-hydroxy-2-decenoic acid	0.55216	0.61972
1.38_113.0236m/z	OL2a	2-hydroxyglutarate	0.55371	0.61972
1.38_142.0267m/z	OL2b	O-Phosphorylethanolamine	0.59897	0.66597
0.62_150.1128m/z	OL2a	Betaine	0.61441	0.67866
12.03_193.1230m/z	OL2a	Dodec-2-enedioic acid	0.62625	0.68724
13.16_153.1277m/z	OL2b	10-hydroxydecanoic acid	0.63794	0.69438
2_87.0443m/z	OL2a	3-hydroxyisobutyrate	0.64096	0.69438
1.93_103.0392m/z	OL2a	ACETOACETATE	0.70829	0.75976
12.53_95.0494m/z	OL2b	SORBATE	0.71031	0.75976
13.16_255.2323m/z	OL2a	Palmitoleic acid	0.7778	0.82672
4.8_213.0738m/z	OL2a	3-Hydroxysuberic acid	0.82755	0.8741
0.41_172.0009m/z	OL2a	L-Aspartic acid	0.86474	0.9057
0.78_162.0764m/z	OL1	DL-2-Aminoadipic acid	0.86819	0.9057
3.61_100.0759m/z	OL2b	5-AMINOPENTANOATE	0.88892	0.92164
6.53_147.0444m/z	OL2a	4-COUMARATE	0.89513	0.92242
0.68_116.0709m/z	OL1	L-Proline	0.92648	0.94894
16.67_180.0426n	OL2b	CAFFEATE	0.93924	0.95621
15.27_297.0830m/z	OL2b	2-hydroxyglutarate	0.95861	0.97009
14.52_297.0830m/z	OL2b	2-hydroxyglutarate	0.97207	0.97384
14.32_313.2743m/z	OL1	17-Octadecynoic acid	0.97384	0.97384
p-values were calculated ANOVA
An "m/z" following the mass denotes an ion mass whereas an "n" denotes a neutral mass
