# Supplementary material for: Metabolomics Analysis Reveals Novel Targets of Chemosensitizing Polyphenols and Omega-3 Polyunsaturated Fatty Acids in Triple Negative Breast Cancer Cells
Source: Int J Mol Sci. 2023 Feb 23;24(5):4406. doi: 10.3390/ijms24054406 (PMC10002396; doi:10.3390/ijms24054406)
Supplement: Supplementary file 1 [file ijms-24-04406-s001.zip › Supplemental Table S4.xlsx]

## Sheet: msea_ora_result
Supplemental Table S4. Pathway analysis of metabolites with ANOVA p<0.05 from Supplemental Table 3
Pathway Name	total	expected	hits	Raw p	Holm p	FDR
Glutathione metabolism	28	0.529	6	7.44e-06	0.000625	0.000625
Aminoacyl-tRNA biosynthesis	48	0.906	6	0.000187	0.0155	0.00784
Arginine and proline metabolism	38	0.717	5	0.000545	0.0447	0.0153
Alanine, aspartate and glutamate metabolism	28	0.529	4	0.00154	0.124	0.0322
Arginine biosynthesis	14	0.264	3	0.00192	0.153	0.0322
Cysteine and methionine metabolism	33	0.623	4	0.00287	0.227	0.0402
Pantothenate and CoA biosynthesis	19	0.359	3	0.00479	0.374	0.046
D-Glutamine and D-glutamate metabolism	6	0.113	2	0.00493	0.379	0.046
Nitrogen metabolism	6	0.113	2	0.00493	0.379	0.046
Glyoxylate and dicarboxylate metabolism	32	0.604	3	0.0208	1	0.175
Pyrimidine metabolism	39	0.736	3	0.0351	1	0.245
Histidine metabolism	16	0.302	2	0.0351	1	0.245
beta-Alanine metabolism	21	0.396	2	0.0579	1	0.347
Sphingolipid metabolism	21	0.396	2	0.0579	1	0.347
Purine metabolism	65	1.23	3	0.121	1	0.627
Thiamine metabolism	7	0.132	1	0.125	1	0.627
Glycine, serine and threonine metabolism	33	0.623	2	0.127	1	0.627
Valine, leucine and isoleucine biosynthesis	8	0.151	1	0.142	1	0.661
Vitamin B6 metabolism	9	0.17	1	0.158	1	0.699
Phenylalanine metabolism	10	0.189	1	0.174	1	0.731
Butanoate metabolism	15	0.283	1	0.25	1	0.953
Nicotinate and nicotinamide metabolism	15	0.283	1	0.25	1	0.953
Porphyrin and chlorophyll metabolism	30	0.566	1	0.439	1	1
Glycerophospholipid metabolism	36	0.68	1	0.501	1	1
Biosynthesis of unsaturated fatty acids	36	0.68	1	0.501	1	1
Fatty acid degradation	39	0.736	1	0.529	1	1
Valine, leucine and isoleucine degradation	40	0.755	1	0.538	1	1
Tryptophan metabolism	41	0.774	1	0.547	1	1
Primary bile acid biosynthesis	46	0.868	1	0.589	1	1
Pathway analysis was conducted using the "Enrichment Analysis" module of MetaboAnalyst 5.0
