# Supplementary material for: Metabolomics Analysis Reveals Novel Targets of Chemosensitizing Polyphenols and Omega-3 Polyunsaturated Fatty Acids in Triple Negative Breast Cancer Cells
Source: Int J Mol Sci. 2023 Feb 23;24(5):4406. doi: 10.3390/ijms24054406 (PMC10002396; doi:10.3390/ijms24054406)
Supplement: Supplementary file 1 [file ijms-24-04406-s001.zip › Supplemental Table S5.xlsx]

## Sheet: Sheet 1
Supplemental Table S5. GeneGo pathway enrichment analysis for all treatments
Enrichment by Pathway Maps				Doxorubicin		Genistein		Resveratrol		Quercetin		Tannic Acid		Curcumin		DHA		EPA
#	Maps	min(pValue)	Min FDR	p-value	FDR	p-value	FDR	p-value	FDR	p-value	FDR	p-value	FDR	p-value	FDR	p-value	FDR	p-value	FDR
1	Glycine and L-Serine metabolism	8.74058e-13	1.69567e-10	2.17124e-06	0.000234415	4.75387e-07	1.3192e-05	4.57022e-05	0.00102504	4.2389e-09	3.19331e-07	0.264712	0.264712	8.74058e-13	1.69567e-10	0.000174358	0.00443368	5.40647e-06	0.000194633
2	Aminoacyl-tRNA biosynthesis in mitochondrion	2.99197e-11	6.76186e-09	0.00168974	0.0228883	3.30644e-05	0.000407794	9.83507e-05	0.00154411	2.99197e-11	6.76186e-09	0.000824494	0.00688336	3.85816e-07	1.24747e-05	2.75071e-08	2.44813e-06	7.63267e-06	0.00022898
3	Aminoacyl-tRNA biosynthesis in cytoplasm	1.86219e-10	2.10428e-08	0.00282762	0.0291139	6.71335e-05	0.000685167	0.000197886	0.00279196	1.86219e-10	2.10428e-08	0.0013901	0.0100782	1.12588e-06	3.1203e-05	9.68724e-08	5.74776e-06	1.84423e-05	0.000414953
4	Metabolism of L-cysteine, D-cysteine and L-cystine	7.27747e-09	3.51744e-07	0.0473689	0.147041	2.45941e-07	9.09981e-06	5.48623e-08	2.87113e-06	6.28864e-05	0.00129203	7.27747e-09	3.51744e-07	1.86813e-07	9.06044e-06	7.00179e-06	0.00031158	1.34737e-07	8.08421e-06
5	L-Arginine metabolism	3.32204e-07	1.24747e-05	3.1465e-06	0.000234415	8.91418e-07	1.97895e-05	0.00169958	0.0156961	6.04251e-06	0.000170701	2.99549e-05	0.000542932	3.32204e-07	1.24747e-05	0.00374204	0.034506	0.000145642	0.00187254
6	Glutathione metabolism	1.96185e-05	0.000406383	5.27333e-05	0.00157145	0.151041	0.182234	5.86878e-05	0.00115175	0.0634823	0.188776	1.96185e-05	0.000406383	0.00204251	0.0136637	0.00276521	0.0273449	9.60616e-05	0.00172911
7	Polyamine metabolism	3.29097e-05	0.000826398	0.000853855	0.014136	0.000413314	0.00286737	0.0158181	0.0539877	3.29097e-05	0.000826398	0.000413314	0.00435218	7.65786e-05	0.00106116	0.00205527	0.0235047	0.0199922	0.067898
8	Beta-alanine metabolism	6.78995e-05	0.000685167	0.00467969	0.0316942	6.78995e-05	0.000685167	0.100266	0.208269	0.0173511	0.0827254	0.0774407	0.16009	0.00686048	0.0341265	0.00841579	0.0687888	0.112709	0.231897
9	Gamma-aminobutyrate (GABA) biosynthesis and metabolism	0.000223332	0.0026986	0.000463995	0.00987646	0.00629278	0.0205441	0.010642	0.042841	0.00334644	0.0243966	0.000223332	0.0026986	0.0147147	0.048384	0.186805	0.257105	0.013492	0.0516713
10	Metabolism of L-Proline and derivatives	0.000633226	0.00573861	0.195745	0.229653	0.156912	0.183339	0.200473	0.229739	0.00896674	0.0533285	0.000633226	0.00573861	0.232812	0.259572	0.0346497	0.150431	0.00201661	0.0139611
11	Propionate metabolism p.2	0.000815471	0.014136	0.000815471	0.014136	0.135192	0.168611	0.0153526	0.0535636	0.0513716	0.159041	0.00912493	0.0307701	0.021144	0.0621504	0.221695	0.261336	0.0194089	0.0671846
12	Aspartate and asparagine metabolism	0.000828738	0.00878099	0.0192782	0.0668011	0.0121061	0.0329054	0.00135344	0.0132806	0.000828738	0.00878099	0.0121061	0.0398951	0.00221166	0.0143021	0.0337973	0.150431	0.00193943	0.0139611
13	Histidine-glutamate-glutamine metabolism	0.00130904	0.00726516	0.00266522	0.0291139	0.00130904	0.00726516	0.0330541	0.105908	0.01757	0.0827254	0.0199389	0.0615137	0.045006	0.121266	0.0543695	0.210386	0.0414474	0.12863
14	Leucine, isoleucine and valine metabolism	0.00193943	0.0168581	0.00699842	0.0375509	0.0943106	0.153948	0.121771	0.208269	0.00193943	0.0168581	0.0943106	0.16009	0.0102257	0.0396756	0.0125179	0.0795779	0.00936721	0.0432333
15	De novo IMP biosynthesis	0.00358206	0.0142003	0.00578526	0.0344802	0.00358206	0.0142003	0.111082	0.208269	0.021291	0.0874865	0.0859132	0.16009	0.00846715	0.0349495	0.143592	0.257105	0.0077531	0.0377178
16	Sulfur metabolism	0.00414445	0.0200315	0.116161	0.20461	0.0922182	0.153948	0.00704178	0.0381228	0.216491	0.351876	0.00414445	0.0200315	0.00977204	0.0386893	0.0119657	0.0788848	0.00895074	0.0423982
17	Urea cycle	0.00663439	0.0342938	0.100409	0.20461	0.0795659	0.152273	0.102982	0.208269	0.0183038	0.0844215	0.0795659	0.16009	0.00724766	0.0342938	0.00888844	0.0687888	0.00663439	0.0373184
18	Sphingolipid metabolism	0.00665726	0.033987	0.0397681	0.127698	0.220766	0.222773	0.278898	0.282497	0.129123	0.309369	0.220766	0.22543	0.00665726	0.033987	0.0681339	0.255829	0.0521774	0.156532
19	Tyrosine metabolism p.2 (melanin)	0.0352306	0.0976391	0.216841	0.239328	0.17429	0.195416	0.222005	0.238732	0.383025	0.402622	0.17429	0.1872	0.0352306	0.0976391	0.281413	0.294656	0.247326	0.264992
Pathway maps were filtered to only include metabolic maps
